# Supplementary material for: Conversion of Bestmann Ylide into Carbophosphinocarbene
Source: Angew Chem Int Ed Engl. 2025 Apr 7;64(22):e202501955. doi: 10.1002/anie.202501955 (PMC12105685; doi:10.1002/anie.202501955)
Supplement: Supplementary file 2 — Supporting Information [file ANIE-64-e202501955-s001.zip]

Archive with 2 entries (2 files):
- cifall.cif
- 7.cif
