# Supplementary material for: Conversion of Bestmann Ylide into Carbophosphinocarbene
Source: Angew Chem Int Ed Engl. 2025 Apr 7;64(22):e202501955. doi: 10.1002/anie.202501955 (PMC12105685; doi:10.1002/anie.202501955)
Supplement: Supplementary file 2 — Supporting Information [file ANIE-64-e202501955-s001.zip › cifall.cif]

data_2
_audit_creation_date               2024-11-14
_audit_creation_method
;
Olex2 1.5
(compiled 2024.02.16 svn.r378c4104 for OlexSys, GUI svn.r6928)
;
_shelx_SHELXL_version_number       '2019/1'
_audit_contact_author_address      ?
_audit_contact_author_email        ?
_audit_contact_author_name         ''
_audit_contact_author_phone        ?
_publ_contact_author_id_orcid      ?
_publ_section_references
;
Dolomanov, O.V., Bourhis, L.J., Gildea, R.J, Howard, J.A.K. & Puschmann, H.
 (2009), J. Appl. Cryst. 42, 339-341.

Sheldrick, G.M. (2008). Acta Cryst. A64, 112-122.
;
_chemical_name_common              ?
_chemical_name_systematic          ?
_chemical_formula_moiety           'C28 H43 B11 N O P Si2'
_chemical_formula_sum              'C28 H43 B11 N O P Si2'
_chemical_formula_weight           615.69
_chemical_melting_point            ?
loop_
  _atom_type_symbol
  _atom_type_description
  _atom_type_scat_dispersion_real
  _atom_type_scat_dispersion_imag
  _atom_type_scat_source
 'C' 'C' 0.0033 0.0016 'International Tables Vol C Tables 4.2.6.8 and 6.1.1.4'
 'H' 'H' 0.0000 0.0000 'International Tables Vol C Tables 4.2.6.8 and 6.1.1.4'
 'B' 'B' 0.0013 0.0007 'International Tables Vol C Tables 4.2.6.8 and 6.1.1.4'
 'N' 'N' 0.0061 0.0033 'International Tables Vol C Tables 4.2.6.8 and 6.1.1.4'
 'O' 'O' 0.0106 0.0060 'International Tables Vol C Tables 4.2.6.8 and 6.1.1.4'
 'P' 'P' 0.1023 0.0942 'International Tables Vol C Tables 4.2.6.8 and 6.1.1.4'
 'Si' 'Si' 0.0817 0.0704 'International Tables Vol C Tables 4.2.6.8 and 6.1.1.4'

_shelx_space_group_comment
;
The symmetry employed for this shelxl refinement is uniquely defined
by the following loop, which should always be used as a source of
symmetry information in preference to the above space-group names.
They are only intended as comments.
;
_space_group_crystal_system        'monoclinic'
_space_group_IT_number             14
_space_group_name_H-M_alt          'P 1 21/c 1'
_space_group_name_Hall             '-P 2ybc'
loop_
  _space_group_symop_operation_xyz
 'x, y, z'
 '-x, y+1/2, -z+1/2'
 '-x, -y, -z'
 'x, -y-1/2, z-1/2'

_cell_length_a                     19.1029(8)
_cell_length_b                     11.3882(5)
_cell_length_c                     17.9433(7)
_cell_angle_alpha                  90
_cell_angle_beta                   104.3850(10)
_cell_angle_gamma                  90
_cell_volume                       3781.1(3)
_cell_formula_units_Z              4
_cell_measurement_reflns_used      7075
_cell_measurement_temperature      99.99
_cell_measurement_theta_max        24.730
_cell_measurement_theta_min        2.268
_shelx_estimated_absorpt_T_max     0.992
_shelx_estimated_absorpt_T_min     0.984
_exptl_absorpt_coefficient_mu      0.159
_exptl_absorpt_correction_T_max    0.7451
_exptl_absorpt_correction_T_min    0.6324
_exptl_absorpt_correction_type     multi-scan
_exptl_absorpt_process_details
;
SADABS-2016/2 (Bruker,2016/2) was used for absorption correction.
wR2(int) was 0.0816 before and 0.0664 after correction.
The Ratio of minimum to maximum transmission is 0.8487.
The \l/2 correction factor is Not present.
;
_exptl_absorpt_special_details     ?
_exptl_crystal_colour              'light yellow'
_exptl_crystal_colour_modifier     light
_exptl_crystal_colour_primary      yellow
_exptl_crystal_density_diffrn      1.082
_exptl_crystal_density_meas        ?
_exptl_crystal_density_method      ?
_exptl_crystal_description         block
_exptl_crystal_F_000               1296
_exptl_crystal_size_max            0.1
_exptl_crystal_size_mid            0.05
_exptl_crystal_size_min            0.05
_exptl_transmission_factor_max     ?
_exptl_transmission_factor_min     ?
_diffrn_reflns_av_R_equivalents    0.0764
_diffrn_reflns_av_unetI/netI       0.0506
_diffrn_reflns_Laue_measured_fraction_full  0.998
_diffrn_reflns_Laue_measured_fraction_max  0.998
_diffrn_reflns_limit_h_max         22
_diffrn_reflns_limit_h_min         -22
_diffrn_reflns_limit_k_max         13
_diffrn_reflns_limit_k_min         -13
_diffrn_reflns_limit_l_max         21
_diffrn_reflns_limit_l_min         -21
_diffrn_reflns_number              34655
_diffrn_reflns_point_group_measured_fraction_full  0.998
_diffrn_reflns_point_group_measured_fraction_max  0.998
_diffrn_reflns_theta_full          24.750
_diffrn_reflns_theta_max           24.750
_diffrn_reflns_theta_min           2.268
_diffrn_ambient_temperature        99.99
_diffrn_detector_area_resol_mean   ?
_diffrn_measured_fraction_theta_full  0.998
_diffrn_measured_fraction_theta_max  0.998
_diffrn_measurement_device_type    'Bruker APEX-II CCD'
_diffrn_measurement_method         '\f and \w scans'
_diffrn_radiation_type             MoK\a
_diffrn_radiation_wavelength       0.71073
_diffrn_source                     ?
_diffrn_source_current             1.4
_diffrn_source_power               0.07
_diffrn_source_voltage             50.0
_diffrn_standards_number           0
_reflns_Friedel_coverage           0.000
_reflns_Friedel_fraction_full      .
_reflns_Friedel_fraction_max       .
_reflns_number_gt                  4963
_reflns_number_total               6462
_reflns_special_details
;
 Reflections were merged by SHELXL according to the crystal
 class for the calculation of statistics and refinement.
 
 Structure factors included contributions from the .fab file.
 
 _reflns_Friedel_fraction is defined as the number of unique
 Friedel pairs measured divided by the number that would be
 possible theoretically, ignoring centric projections and
 systematic absences.
;
_reflns_threshold_expression       'I > 2\s(I)'
_computing_cell_refinement         'SAINT V8.38A (Bruker, 2018)'
_computing_data_collection         ?
_computing_data_reduction          'SAINT V8.38A (Bruker, 2018)'
_computing_molecular_graphics      'Olex2 1.5 (Dolomanov et al., 2009)'
_computing_publication_material    'Olex2 1.5 (Dolomanov et al., 2009)'
_computing_structure_refinement    'XL  (Sheldrick, 2008)'
_computing_structure_solution      'XT (Sheldrick, 2015)'
_refine_diff_density_max           0.574
_refine_diff_density_min           -0.357
_refine_diff_density_rms           0.055
_refine_ls_extinction_coef         .
_refine_ls_extinction_method       none
_refine_ls_goodness_of_fit_ref     1.032
_refine_ls_hydrogen_treatment      constr
_refine_ls_matrix_type             full
_refine_ls_number_parameters       403
_refine_ls_number_reflns           6462
_refine_ls_number_restraints       0
_refine_ls_R_factor_all            0.0630
_refine_ls_R_factor_gt             0.0456
_refine_ls_restrained_S_all        1.032
_refine_ls_shift/su_max            0.001
_refine_ls_shift/su_mean           0.000
_refine_ls_structure_factor_coef   Fsqd
_refine_ls_weighting_details      
 'w=1/[\s^2^(Fo^2^)+(0.0570P)^2^+1.8820P] where P=(Fo^2^+2Fc^2^)/3'
_refine_ls_weighting_scheme        calc
_refine_ls_wR_factor_gt            0.1127
_refine_ls_wR_factor_ref           0.1228
_refine_special_details            ?
_olex2_refinement_description
;
1. Fixed Uiso
 At 1.2 times of:
  All B(H) groups, All C(H) groups
 At 1.5 times of:
  All C(H,H,H) groups
2.a Aromatic/amide H refined with riding coordinates:
 C009(H009), C00C(H00C), C00D(H00D), C00F(H00F), C00H(H00H), C00I(H00I),
 C00J(H00J), C00K(H00K), C00L(H00L), C00M(H00M), C00N(H00N), C00O(H00O),
 C00P(H00P), C00Q(H00Q), C00R(H00R)
2.b Idealised Me refined as rotating group:
 C00T(H00A,H00B,H00E), C012(H01A,H01B,H01C), C013(H01D,H01E,H01F), C014(H01G,
 H01H,H01I), C016(H01J,H01K,H01L), C017(H01M,H01N,H01O)
2.c Boron cage BH refined with riding coordinates:
 B00U(H00U), B00V(H00V), B00W(H00W), B00X(H00X), B00Y(H00Y), B00Z(H00Z),
 B010(H010), B011(H011), B015(H015), B018(H018)
;
_atom_sites_solution_hydrogens     geom
_atom_sites_solution_primary       dual
_atom_sites_solution_secondary     ?
loop_
  _atom_site_label
  _atom_site_type_symbol
  _atom_site_fract_x
  _atom_site_fract_y
  _atom_site_fract_z
  _atom_site_U_iso_or_equiv
  _atom_site_adp_type
  _atom_site_occupancy
  _atom_site_site_symmetry_order
  _atom_site_calc_flag
  _atom_site_refinement_flags_posn
  _atom_site_refinement_flags_adp
  _atom_site_refinement_flags_occupancy
  _atom_site_disorder_assembly
  _atom_site_disorder_group
 P001 P 0.45083(3) 0.30882(5) 0.79561(3) 0.01506(15) Uani 1 1 d . . . . .
 Si02 Si 0.15696(4) 0.43324(6) 0.65889(4) 0.02679(18) Uani 1 1 d . . . . .
 Si03 Si 0.11921(4) 0.43672(7) 0.81658(4) 0.0317(2) Uani 1 1 d . . . . .
 O004 O 0.28962(8) 0.29391(13) 0.77749(9) 0.0194(4) Uani 1 1 d . . . . .
 N005 N 0.16700(10) 0.37782(17) 0.75273(11) 0.0222(5) Uani 1 1 d . . . . .
 C006 C 0.40473(12) 0.1867(2) 0.81597(12) 0.0179(5) Uani 1 1 d . . . . .
 C007 C 0.44972(12) 0.3109(2) 0.69425(12) 0.0157(5) Uani 1 1 d . . . . .
 C008 C 0.54414(12) 0.3008(2) 0.85071(12) 0.0158(5) Uani 1 1 d . . . . .
 C009 C 0.57071(13) 0.1969(2) 0.88812(12) 0.0206(5) Uani 1 1 d . . . . .
 H009 H 0.539900 0.130715 0.885188 0.025 Uiso 1 1 calc R U . . .
 C00A C 0.42380(12) 0.4516(2) 0.82219(13) 0.0173(5) Uani 1 1 d . . . . .
 C00B C 0.33444(12) 0.1946(2) 0.80505(12) 0.0175(5) Uani 1 1 d . . . . .
 C00C C 0.40559(12) 0.2315(2) 0.64521(12) 0.0192(5) Uani 1 1 d . . . . .
 H00C H 0.377520 0.176718 0.665279 0.023 Uiso 1 1 calc R U . . .
 C00D C 0.58990(12) 0.3981(2) 0.85613(12) 0.0203(5) Uani 1 1 d . . . . .
 H00D H 0.571941 0.469762 0.831625 0.024 Uiso 1 1 calc R U . . .
 C00E C 0.28494(12) 0.0990(2) 0.82087(12) 0.0171(5) Uani 1 1 d . . . . .
 C00F C 0.48711(13) 0.3907(2) 0.58619(13) 0.0211(5) Uani 1 1 d . . . . .
 H00F H 0.514955 0.445603 0.565904 0.025 Uiso 1 1 calc R U . . .
 C00G C 0.20426(12) 0.1583(2) 0.80954(13) 0.0199(5) Uani 1 1 d . . . . .
 C00H C 0.49106(12) 0.3905(2) 0.66408(13) 0.0185(5) Uani 1 1 d . . . . .
 H00H H 0.521865 0.444517 0.697130 0.022 Uiso 1 1 calc R U . . .
 C00I C 0.38575(13) 0.6680(2) 0.87270(14) 0.0250(6) Uani 1 1 d . . . . .
 H00I H 0.372997 0.742037 0.889843 0.030 Uiso 1 1 calc R U . . .
 C00J C 0.64233(13) 0.1904(2) 0.92972(13) 0.0253(6) Uani 1 1 d . . . . .
 H00J H 0.660280 0.119452 0.955312 0.030 Uiso 1 1 calc R U . . .
 C00K C 0.40236(13) 0.2320(2) 0.56698(13) 0.0237(5) Uani 1 1 d . . . . .
 H00K H 0.372197 0.177421 0.533753 0.028 Uiso 1 1 calc R U . . .
 C00L C 0.41091(14) 0.5793(2) 0.92528(14) 0.0283(6) Uani 1 1 d . . . . .
 H00L H 0.414957 0.592450 0.978466 0.034 Uiso 1 1 calc R U . . .
 C00M C 0.43015(13) 0.4718(2) 0.90081(13) 0.0252(6) Uani 1 1 d . . . . .
 H00M H 0.447696 0.411382 0.937187 0.030 Uiso 1 1 calc R U . . .
 C00N C 0.39764(12) 0.5401(2) 0.76996(13) 0.0204(5) Uani 1 1 d . . . . .
 H00N H 0.392220 0.526807 0.716559 0.025 Uiso 1 1 calc R U . . .
 C00O C 0.66150(13) 0.3897(2) 0.89729(13) 0.0251(6) Uani 1 1 d . . . . .
 H00O H 0.692737 0.455391 0.900188 0.030 Uiso 1 1 calc R U . . .
 C00P C 0.37920(13) 0.6487(2) 0.79526(14) 0.0260(6) Uani 1 1 d . . . . .
 H00P H 0.362080 0.709645 0.759188 0.031 Uiso 1 1 calc R U . . .
 C00Q C 0.44314(13) 0.3120(2) 0.53736(13) 0.0223(5) Uani 1 1 d . . . . .
 H00Q H 0.440859 0.312644 0.483864 0.027 Uiso 1 1 calc R U . . .
 C00R C 0.68771(13) 0.2858(2) 0.93429(13) 0.0273(6) Uani 1 1 d . . . . .
 H00R H 0.736716 0.280339 0.962645 0.033 Uiso 1 1 calc R U . . .
 B00S B 0.21766(15) 0.2867(2) 0.77891(15) 0.0205(6) Uani 1 1 d . . . . .
 C00T C 0.20330(16) 0.5768(3) 0.65834(17) 0.0395(7) Uani 1 1 d . . . . .
 H00A H 0.182398 0.634773 0.686903 0.059 Uiso 1 1 calc R U . . .
 H00B H 0.196989 0.603369 0.605142 0.059 Uiso 1 1 calc R U . . .
 H00E H 0.254943 0.567739 0.682691 0.059 Uiso 1 1 calc R U . . .
 B00U B 0.16000(15) 0.0986(3) 0.87214(16) 0.0249(6) Uani 1 1 d . . . . .
 H00U H 0.120455 0.147019 0.897565 0.030 Uiso 1 1 calc R U . . .
 B00V B 0.30197(15) -0.0029(2) 0.89199(15) 0.0221(6) Uani 1 1 d . . . . .
 H00V H 0.356597 -0.021664 0.930537 0.026 Uiso 1 1 calc R U . . .
 B00W B 0.23661(15) -0.1149(3) 0.85835(16) 0.0249(6) Uani 1 1 d . . . . .
 H00W H 0.247447 -0.209047 0.875444 0.030 Uiso 1 1 calc R U . . .
 B00X B 0.18527(16) -0.0756(3) 0.76417(17) 0.0269(6) Uani 1 1 d . . . . .
 H00X H 0.162574 -0.142836 0.719123 0.032 Uiso 1 1 calc R U . . .
 B00Y B 0.13768(15) 0.0576(3) 0.77334(16) 0.0246(6) Uani 1 1 d . . . . .
 H00Y H 0.083818 0.079648 0.734286 0.030 Uiso 1 1 calc R U . . .
 B00Z B 0.21839(15) 0.0598(2) 0.74070(15) 0.0224(6) Uani 1 1 d . . . . .
 H00Z H 0.217935 0.083483 0.680001 0.027 Uiso 1 1 calc R U . . .
 B010 B 0.28043(15) -0.0447(2) 0.79392(16) 0.0229(6) Uani 1 1 d . . . . .
 H010 H 0.320992 -0.090493 0.768552 0.027 Uiso 1 1 calc R U . . .
 B011 B 0.25440(15) 0.1279(3) 0.90160(15) 0.0220(6) Uani 1 1 d . . . . .
 H011 H 0.277491 0.195862 0.946060 0.026 Uiso 1 1 calc R U . . .
 C012 C 0.17859(19) 0.4258(3) 0.91604(16) 0.0479(8) Uani 1 1 d . . . . .
 H01A H 0.183565 0.343273 0.931883 0.072 Uiso 1 1 calc R U . . .
 H01B H 0.157061 0.470285 0.951505 0.072 Uiso 1 1 calc R U . . .
 H01C H 0.226326 0.458219 0.916968 0.072 Uiso 1 1 calc R U . . .
 C013 C 0.03216(16) 0.3594(3) 0.8076(2) 0.0532(9) Uani 1 1 d . . . . .
 H01D H 0.001441 0.370581 0.755560 0.080 Uiso 1 1 calc R U . . .
 H01E H 0.007783 0.391435 0.845195 0.080 Uiso 1 1 calc R U . . .
 H01F H 0.041209 0.275447 0.817333 0.080 Uiso 1 1 calc R U . . .
 C014 C 0.05903(16) 0.4489(3) 0.61126(19) 0.0511(9) Uani 1 1 d . . . . .
 H01G H 0.034328 0.374357 0.614575 0.077 Uiso 1 1 calc R U . . .
 H01H H 0.053132 0.469913 0.557095 0.077 Uiso 1 1 calc R U . . .
 H01I H 0.038086 0.510605 0.637061 0.077 Uiso 1 1 calc R U . . .
 B015 B 0.22107(15) -0.0072(3) 0.92487(16) 0.0249(6) Uani 1 1 d . . . . .
 H015 H 0.221791 -0.030002 0.985772 0.030 Uiso 1 1 calc R U . . .
 C016 C 0.19422(19) 0.3240(3) 0.60164(16) 0.0477(8) Uani 1 1 d . . . . .
 H01J H 0.246263 0.315035 0.623825 0.072 Uiso 1 1 calc R U . . .
 H01K H 0.185801 0.351273 0.548353 0.072 Uiso 1 1 calc R U . . .
 H01L H 0.170204 0.248164 0.602651 0.072 Uiso 1 1 calc R U . . .
 C017 C 0.10157(19) 0.5962(3) 0.7974(2) 0.0515(9) Uani 1 1 d . . . . .
 H01M H 0.147625 0.638501 0.807048 0.077 Uiso 1 1 calc R U . . .
 H01N H 0.072880 0.626638 0.831508 0.077 Uiso 1 1 calc R U . . .
 H01O H 0.074931 0.607351 0.743732 0.077 Uiso 1 1 calc R U . . .
 B018 B 0.14891(15) -0.0524(3) 0.84577(17) 0.0280(7) Uani 1 1 d . . . . .
 H018 H 0.102103 -0.105270 0.854424 0.034 Uiso 1 1 calc R U . . .

loop_
  _atom_site_aniso_label
  _atom_site_aniso_U_11
  _atom_site_aniso_U_22
  _atom_site_aniso_U_33
  _atom_site_aniso_U_23
  _atom_site_aniso_U_13
  _atom_site_aniso_U_12
 P001 0.0180(3) 0.0127(3) 0.0153(3) 0.0020(2) 0.0055(2) 0.0012(2)
 Si02 0.0298(4) 0.0232(4) 0.0256(4) 0.0075(3) 0.0036(3) 0.0032(3)
 Si03 0.0343(4) 0.0272(4) 0.0380(4) 0.0068(3) 0.0170(3) 0.0121(3)
 O004 0.0194(8) 0.0137(8) 0.0255(8) 0.0035(7) 0.0063(7) 0.0017(7)
 N005 0.0218(11) 0.0181(11) 0.0267(11) 0.0056(9) 0.0058(9) 0.0027(8)
 C006 0.0216(12) 0.0165(12) 0.0167(11) 0.0015(9) 0.0070(9) -0.0006(10)
 C007 0.0157(11) 0.0157(12) 0.0159(10) 0.0022(9) 0.0039(9) 0.0056(9)
 C008 0.0190(12) 0.0181(12) 0.0119(10) -0.0005(9) 0.0070(9) 0.0012(9)
 C009 0.0256(13) 0.0194(13) 0.0183(11) 0.0000(10) 0.0086(10) 0.0031(10)
 C00A 0.0184(12) 0.0141(12) 0.0210(11) 0.0007(9) 0.0082(9) 0.0025(9)
 C00B 0.0240(13) 0.0147(12) 0.0150(11) 0.0025(9) 0.0072(9) 0.0033(10)
 C00C 0.0221(12) 0.0155(12) 0.0204(12) 0.0013(10) 0.0057(10) 0.0001(10)
 C00D 0.0244(13) 0.0208(13) 0.0164(11) 0.0013(10) 0.0062(10) -0.0008(10)
 C00E 0.0169(12) 0.0170(12) 0.0183(11) 0.0018(9) 0.0064(9) 0.0014(9)
 C00F 0.0235(13) 0.0198(13) 0.0223(12) 0.0039(10) 0.0102(10) 0.0033(10)
 C00G 0.0177(12) 0.0180(13) 0.0239(12) 0.0020(10) 0.0050(10) 0.0018(10)
 C00H 0.0179(12) 0.0172(12) 0.0199(11) 0.0003(9) 0.0037(9) 0.0014(9)
 C00I 0.0227(13) 0.0187(13) 0.0345(14) -0.0068(11) 0.0088(11) 0.0014(10)
 C00J 0.0281(14) 0.0280(14) 0.0192(12) 0.0052(10) 0.0050(10) 0.0104(11)
 C00K 0.0277(13) 0.0224(13) 0.0200(12) -0.0040(10) 0.0038(10) -0.0007(11)
 C00L 0.0332(14) 0.0302(15) 0.0221(12) -0.0070(11) 0.0083(11) 0.0052(12)
 C00M 0.0320(14) 0.0245(14) 0.0203(12) 0.0041(10) 0.0089(11) 0.0078(11)
 C00N 0.0241(13) 0.0202(13) 0.0182(11) 0.0005(10) 0.0075(10) 0.0020(10)
 C00O 0.0248(13) 0.0296(15) 0.0216(12) -0.0033(11) 0.0070(10) -0.0054(11)
 C00P 0.0307(14) 0.0173(13) 0.0319(14) 0.0050(11) 0.0115(11) 0.0065(11)
 C00Q 0.0269(13) 0.0243(14) 0.0165(11) 0.0009(10) 0.0067(10) 0.0059(11)
 C00R 0.0189(13) 0.0422(17) 0.0203(12) -0.0024(11) 0.0036(10) 0.0050(12)
 B00S 0.0238(14) 0.0195(15) 0.0175(12) -0.0008(11) 0.0041(11) -0.0015(11)
 C00T 0.0443(17) 0.0326(17) 0.0444(17) 0.0133(13) 0.0164(14) -0.0021(14)
 B00U 0.0210(14) 0.0263(16) 0.0294(15) 0.0088(12) 0.0099(12) 0.0042(12)
 B00V 0.0234(14) 0.0221(15) 0.0219(13) 0.0075(12) 0.0078(11) 0.0034(12)
 B00W 0.0233(15) 0.0210(15) 0.0315(15) 0.0087(12) 0.0088(12) 0.0018(12)
 B00X 0.0278(15) 0.0209(15) 0.0301(15) 0.0021(12) 0.0035(12) -0.0020(12)
 B00Y 0.0214(14) 0.0198(15) 0.0309(15) 0.0051(12) 0.0030(12) -0.0037(12)
 B00Z 0.0256(15) 0.0189(15) 0.0210(13) -0.0015(11) 0.0026(11) -0.0026(12)
 B010 0.0283(15) 0.0146(14) 0.0280(15) 0.0013(11) 0.0112(12) 0.0019(12)
 B011 0.0226(14) 0.0269(16) 0.0185(13) 0.0057(12) 0.0084(11) 0.0044(12)
 C012 0.068(2) 0.0441(19) 0.0343(16) -0.0065(14) 0.0170(15) 0.0159(17)
 C013 0.0338(17) 0.056(2) 0.076(2) 0.0325(19) 0.0259(16) 0.0147(15)
 C014 0.0386(18) 0.055(2) 0.0506(19) 0.0161(16) -0.0072(15) -0.0023(15)
 B015 0.0236(15) 0.0248(16) 0.0289(15) 0.0081(12) 0.0112(12) 0.0024(12)
 C016 0.080(2) 0.0381(18) 0.0268(14) 0.0085(13) 0.0156(15) 0.0138(17)
 C017 0.070(2) 0.0319(18) 0.064(2) 0.0084(15) 0.0368(18) 0.0222(16)
 B018 0.0187(14) 0.0262(17) 0.0392(17) 0.0095(13) 0.0073(13) -0.0002(12)

_geom_special_details
;
 All esds (except the esd in the dihedral angle between two l.s. planes)
 are estimated using the full covariance matrix.  The cell esds are taken
 into account individually in the estimation of esds in distances, angles
 and torsion angles; correlations between esds in cell parameters are only
 used when they are defined by crystal symmetry.  An approximate (isotropic)
 treatment of cell esds is used for estimating esds involving l.s. planes.
;
loop_
  _geom_bond_atom_site_label_1
  _geom_bond_atom_site_label_2
  _geom_bond_distance
  _geom_bond_site_symmetry_2
  _geom_bond_publ_flag
 P001 C006 1.733(2) . ?
 P001 C007 1.814(2) . ?
 P001 C008 1.813(2) . ?
 P001 C00A 1.806(2) . ?
 Si02 N005 1.763(2) . ?
 Si02 C00T 1.860(3) . ?
 Si02 C014 1.862(3) . ?
 Si02 C016 1.864(3) . ?
 Si03 N005 1.765(2) . ?
 Si03 C012 1.866(3) . ?
 Si03 C013 1.853(3) . ?
 Si03 C017 1.864(3) . ?
 O004 C00B 1.431(3) . ?
 O004 B00S 1.384(3) . ?
 N005 B00S 1.417(3) . ?
 C006 C00B 1.311(3) . ?
 C007 C00C 1.391(3) . ?
 C007 C00H 1.397(3) . ?
 C008 C009 1.392(3) . ?
 C008 C00D 1.400(3) . ?
 C009 H009 0.9500 . ?
 C009 C00J 1.388(3) . ?
 C00A C00M 1.404(3) . ?
 C00A C00N 1.383(3) . ?
 C00B C00E 1.514(3) . ?
 C00C H00C 0.9500 . ?
 C00C C00K 1.390(3) . ?
 C00D H00D 0.9500 . ?
 C00D C00O 1.387(3) . ?
 C00E C00G 1.648(3) . ?
 C00E B00V 1.695(3) . ?
 C00E B00Z 1.725(3) . ?
 C00E B010 1.703(3) . ?
 C00E B011 1.723(3) . ?
 C00F H00F 0.9500 . ?
 C00F C00H 1.381(3) . ?
 C00F C00Q 1.383(3) . ?
 C00G B00S 1.605(4) . ?
 C00G B00U 1.706(3) . ?
 C00G B00Y 1.716(4) . ?
 C00G B00Z 1.738(4) . ?
 C00G B011 1.726(3) . ?
 C00H H00H 0.9500 . ?
 C00I H00I 0.9500 . ?
 C00I C00L 1.384(4) . ?
 C00I C00P 1.381(3) . ?
 C00J H00J 0.9500 . ?
 C00J C00R 1.379(4) . ?
 C00K H00K 0.9500 . ?
 C00K C00Q 1.388(3) . ?
 C00L H00L 0.9500 . ?
 C00L C00M 1.381(3) . ?
 C00M H00M 0.9500 . ?
 C00N H00N 0.9500 . ?
 C00N C00P 1.392(3) . ?
 C00O H00O 0.9500 . ?
 C00O C00R 1.389(4) . ?
 C00P H00P 0.9500 . ?
 C00Q H00Q 0.9500 . ?
 C00R H00R 0.9500 . ?
 C00T H00A 0.9800 . ?
 C00T H00B 0.9800 . ?
 C00T H00E 0.9800 . ?
 B00U H00U 1.1200 . ?
 B00U B00Y 1.780(4) . ?
 B00U B011 1.780(4) . ?
 B00U B015 1.777(4) . ?
 B00U B018 1.783(4) . ?
 B00V H00V 1.1200 . ?
 B00V B00W 1.782(4) . ?
 B00V B010 1.770(4) . ?
 B00V B011 1.776(4) . ?
 B00V B015 1.786(4) . ?
 B00W H00W 1.1200 . ?
 B00W B00X 1.787(4) . ?
 B00W B010 1.777(4) . ?
 B00W B015 1.787(4) . ?
 B00W B018 1.782(4) . ?
 B00X H00X 1.1200 . ?
 B00X B00Y 1.796(4) . ?
 B00X B00Z 1.757(4) . ?
 B00X B010 1.797(4) . ?
 B00X B018 1.789(4) . ?
 B00Y H00Y 1.1200 . ?
 B00Y B00Z 1.780(4) . ?
 B00Y B018 1.780(4) . ?
 B00Z H00Z 1.1200 . ?
 B00Z B010 1.781(4) . ?
 B010 H010 1.1200 . ?
 B011 H011 1.1200 . ?
 B011 B015 1.755(4) . ?
 C012 H01A 0.9800 . ?
 C012 H01B 0.9800 . ?
 C012 H01C 0.9800 . ?
 C013 H01D 0.9800 . ?
 C013 H01E 0.9800 . ?
 C013 H01F 0.9800 . ?
 C014 H01G 0.9800 . ?
 C014 H01H 0.9800 . ?
 C014 H01I 0.9800 . ?
 B015 H015 1.1200 . ?
 B015 B018 1.791(4) . ?
 C016 H01J 0.9800 . ?
 C016 H01K 0.9800 . ?
 C016 H01L 0.9800 . ?
 C017 H01M 0.9800 . ?
 C017 H01N 0.9800 . ?
 C017 H01O 0.9800 . ?
 B018 H018 1.1200 . ?

loop_
  _geom_angle_atom_site_label_1
  _geom_angle_atom_site_label_2
  _geom_angle_atom_site_label_3
  _geom_angle
  _geom_angle_site_symmetry_1
  _geom_angle_site_symmetry_3
  _geom_angle_publ_flag
 C006 P001 C007 109.99(11) . . ?
 C006 P001 C008 109.08(11) . . ?
 C006 P001 C00A 118.27(10) . . ?
 C008 P001 C007 108.21(10) . . ?
 C00A P001 C007 108.67(10) . . ?
 C00A P001 C008 102.01(10) . . ?
 N005 Si02 C00T 112.37(12) . . ?
 N005 Si02 C014 109.33(13) . . ?
 N005 Si02 C016 108.75(11) . . ?
 C00T Si02 C014 109.80(15) . . ?
 C00T Si02 C016 109.65(15) . . ?
 C014 Si02 C016 106.78(16) . . ?
 N005 Si03 C012 107.82(12) . . ?
 N005 Si03 C013 111.16(14) . . ?
 N005 Si03 C017 110.47(12) . . ?
 C013 Si03 C012 111.77(16) . . ?
 C013 Si03 C017 109.25(16) . . ?
 C017 Si03 C012 106.26(16) . . ?
 B00S O004 C00B 117.31(18) . . ?
 Si02 N005 Si03 122.18(11) . . ?
 B00S N005 Si02 118.82(16) . . ?
 B00S N005 Si03 118.93(16) . . ?
 C00B C006 P001 117.94(18) . . ?
 C00C C007 P001 118.70(17) . . ?
 C00C C007 C00H 119.3(2) . . ?
 C00H C007 P001 122.02(17) . . ?
 C009 C008 P001 119.80(18) . . ?
 C009 C008 C00D 119.5(2) . . ?
 C00D C008 P001 120.70(17) . . ?
 C008 C009 H009 120.1 . . ?
 C00J C009 C008 119.8(2) . . ?
 C00J C009 H009 120.1 . . ?
 C00M C00A P001 116.95(18) . . ?
 C00N C00A P001 123.81(17) . . ?
 C00N C00A C00M 119.2(2) . . ?
 O004 C00B C00E 106.57(18) . . ?
 C006 C00B O004 127.5(2) . . ?
 C006 C00B C00E 125.9(2) . . ?
 C007 C00C H00C 119.8 . . ?
 C00K C00C C007 120.3(2) . . ?
 C00K C00C H00C 119.8 . . ?
 C008 C00D H00D 120.0 . . ?
 C00O C00D C008 119.9(2) . . ?
 C00O C00D H00D 120.0 . . ?
 C00B C00E C00G 106.90(18) . . ?
 C00B C00E B00V 128.40(19) . . ?
 C00B C00E B00Z 113.25(18) . . ?
 C00B C00E B010 128.87(19) . . ?
 C00B C00E B011 112.19(19) . . ?
 C00G C00E B00V 111.84(17) . . ?
 C00G C00E B00Z 61.99(14) . . ?
 C00G C00E B010 112.27(18) . . ?
 C00G C00E B011 61.56(14) . . ?
 B00V C00E B00Z 114.48(19) . . ?
 B00V C00E B010 62.77(15) . . ?
 B00V C00E B011 62.61(15) . . ?
 B010 C00E B00Z 62.60(15) . . ?
 B010 C00E B011 114.77(18) . . ?
 B011 C00E B00Z 114.67(18) . . ?
 C00H C00F H00F 119.6 . . ?
 C00H C00F C00Q 120.8(2) . . ?
 C00Q C00F H00F 119.6 . . ?
 C00E C00G B00U 110.89(18) . . ?
 C00E C00G B00Y 110.82(19) . . ?
 C00E C00G B00Z 61.18(14) . . ?
 C00E C00G B011 61.34(14) . . ?
 B00S C00G C00E 101.06(17) . . ?
 B00S C00G B00U 137.4(2) . . ?
 B00S C00G B00Y 130.2(2) . . ?
 B00S C00G B00Z 106.17(18) . . ?
 B00S C00G B011 114.35(19) . . ?
 B00U C00G B00Y 62.68(16) . . ?
 B00U C00G B00Z 113.61(19) . . ?
 B00U C00G B011 62.49(15) . . ?
 B00Y C00G B00Z 62.04(15) . . ?
 B00Y C00G B011 114.30(19) . . ?
 B011 C00G B00Z 113.81(18) . . ?
 C007 C00H H00H 120.0 . . ?
 C00F C00H C007 119.9(2) . . ?
 C00F C00H H00H 120.0 . . ?
 C00L C00I H00I 120.0 . . ?
 C00P C00I H00I 120.0 . . ?
 C00P C00I C00L 119.9(2) . . ?
 C009 C00J H00J 119.7 . . ?
 C00R C00J C009 120.7(2) . . ?
 C00R C00J H00J 119.7 . . ?
 C00C C00K H00K 120.0 . . ?
 C00Q C00K C00C 120.1(2) . . ?
 C00Q C00K H00K 120.0 . . ?
 C00I C00L H00L 119.8 . . ?
 C00M C00L C00I 120.3(2) . . ?
 C00M C00L H00L 119.8 . . ?
 C00A C00M H00M 120.0 . . ?
 C00L C00M C00A 120.0(2) . . ?
 C00L C00M H00M 120.0 . . ?
 C00A C00N H00N 119.9 . . ?
 C00A C00N C00P 120.3(2) . . ?
 C00P C00N H00N 119.9 . . ?
 C00D C00O H00O 119.9 . . ?
 C00D C00O C00R 120.3(2) . . ?
 C00R C00O H00O 119.9 . . ?
 C00I C00P C00N 120.1(2) . . ?
 C00I C00P H00P 119.9 . . ?
 C00N C00P H00P 119.9 . . ?
 C00F C00Q C00K 119.6(2) . . ?
 C00F C00Q H00Q 120.2 . . ?
 C00K C00Q H00Q 120.2 . . ?
 C00J C00R C00O 119.8(2) . . ?
 C00J C00R H00R 120.1 . . ?
 C00O C00R H00R 120.1 . . ?
 O004 B00S N005 123.4(2) . . ?
 O004 B00S C00G 107.7(2) . . ?
 N005 B00S C00G 128.8(2) . . ?
 Si02 C00T H00A 109.5 . . ?
 Si02 C00T H00B 109.5 . . ?
 Si02 C00T H00E 109.5 . . ?
 H00A C00T H00B 109.5 . . ?
 H00A C00T H00E 109.5 . . ?
 H00B C00T H00E 109.5 . . ?
 C00G B00U H00U 124.5 . . ?
 C00G B00U B00Y 58.93(15) . . ?
 C00G B00U B011 59.31(14) . . ?
 C00G B00U B015 104.68(19) . . ?
 C00G B00U B018 104.8(2) . . ?
 B00Y B00U H00U 121.1 . . ?
 B00Y B00U B011 108.63(19) . . ?
 B00Y B00U B018 59.95(16) . . ?
 B011 B00U H00U 121.5 . . ?
 B011 B00U B018 107.8(2) . . ?
 B015 B00U H00U 122.5 . . ?
 B015 B00U B00Y 108.4(2) . . ?
 B015 B00U B011 59.12(15) . . ?
 B015 B00U B018 60.41(16) . . ?
 B018 B00U H00U 122.4 . . ?
 C00E B00V H00V 124.8 . . ?
 C00E B00V B00W 104.34(19) . . ?
 C00E B00V B010 58.82(14) . . ?
 C00E B00V B011 59.44(14) . . ?
 C00E B00V B015 104.31(18) . . ?
 B00W B00V H00V 122.7 . . ?
 B00W B00V B015 60.10(16) . . ?
 B010 B00V H00V 120.9 . . ?
 B010 B00V B00W 60.02(15) . . ?
 B010 B00V B011 108.92(19) . . ?
 B010 B00V B015 108.3(2) . . ?
 B011 B00V H00V 121.4 . . ?
 B011 B00V B00W 107.5(2) . . ?
 B011 B00V B015 59.03(15) . . ?
 B015 B00V H00V 122.7 . . ?
 B00V B00W H00W 121.7 . . ?
 B00V B00W B00X 108.32(19) . . ?
 B00V B00W B015 60.07(16) . . ?
 B00V B00W B018 108.3(2) . . ?
 B00X B00W H00W 121.3 . . ?
 B010 B00W B00V 59.65(15) . . ?
 B010 B00W H00W 121.6 . . ?
 B010 B00W B00X 60.57(16) . . ?
 B010 B00W B015 108.0(2) . . ?
 B010 B00W B018 108.5(2) . . ?
 B015 B00W H00W 121.6 . . ?
 B015 B00W B00X 108.4(2) . . ?
 B018 B00W H00W 121.4 . . ?
 B018 B00W B00X 60.16(16) . . ?
 B018 B00W B015 60.24(16) . . ?
 B00W B00X H00X 122.3 . . ?
 B00W B00X B00Y 107.2(2) . . ?
 B00W B00X B010 59.42(15) . . ?
 B00W B00X B018 59.78(16) . . ?
 B00Y B00X H00X 122.0 . . ?
 B00Y B00X B010 107.8(2) . . ?
 B00Z B00X B00W 107.5(2) . . ?
 B00Z B00X H00X 121.7 . . ?
 B00Z B00X B00Y 60.13(16) . . ?
 B00Z B00X B010 60.13(15) . . ?
 B00Z B00X B018 107.7(2) . . ?
 B010 B00X H00X 122.0 . . ?
 B018 B00X H00X 122.1 . . ?
 B018 B00X B00Y 59.52(16) . . ?
 B018 B00X B010 107.3(2) . . ?
 C00G B00Y B00U 58.40(15) . . ?
 C00G B00Y B00X 104.73(19) . . ?
 C00G B00Y H00Y 124.5 . . ?
 C00G B00Y B00Z 59.60(14) . . ?
 C00G B00Y B018 104.51(19) . . ?
 B00U B00Y B00X 108.1(2) . . ?
 B00U B00Y H00Y 121.3 . . ?
 B00U B00Y B00Z 108.13(19) . . ?
 B00U B00Y B018 60.11(16) . . ?
 B00X B00Y H00Y 122.6 . . ?
 B00Z B00Y B00X 58.83(16) . . ?
 B00Z B00Y H00Y 121.8 . . ?
 B018 B00Y B00X 60.03(16) . . ?
 B018 B00Y H00Y 122.7 . . ?
 B018 B00Y B00Z 107.0(2) . . ?
 C00E B00Z C00G 56.83(13) . . ?
 C00E B00Z B00X 105.17(19) . . ?
 C00E B00Z B00Y 104.38(18) . . ?
 C00E B00Z H00Z 125.1 . . ?
 C00E B00Z B010 58.09(14) . . ?
 C00G B00Z B00X 105.49(19) . . ?
 C00G B00Z B00Y 58.35(15) . . ?
 C00G B00Z H00Z 124.8 . . ?
 C00G B00Z B010 104.50(18) . . ?
 B00X B00Z B00Y 61.05(16) . . ?
 B00X B00Z H00Z 121.9 . . ?
 B00X B00Z B010 61.06(16) . . ?
 B00Y B00Z H00Z 121.7 . . ?
 B00Y B00Z B010 109.24(19) . . ?
 B010 B00Z H00Z 121.7 . . ?
 C00E B010 B00V 58.41(14) . . ?
 C00E B010 B00W 104.26(19) . . ?
 C00E B010 B00X 104.36(19) . . ?
 C00E B010 B00Z 59.31(14) . . ?
 C00E B010 H010 124.8 . . ?
 B00V B010 B00W 60.32(16) . . ?
 B00V B010 B00X 108.42(19) . . ?
 B00V B010 B00Z 108.22(19) . . ?
 B00V B010 H010 121.1 . . ?
 B00W B010 B00X 60.02(16) . . ?
 B00W B010 B00Z 106.9(2) . . ?
 B00W B010 H010 122.7 . . ?
 B00X B010 H010 122.6 . . ?
 B00Z B010 B00X 58.80(15) . . ?
 B00Z B010 H010 121.9 . . ?
 C00E B011 C00G 57.10(13) . . ?
 C00E B011 B00U 104.12(18) . . ?
 C00E B011 B00V 57.95(14) . . ?
 C00E B011 H011 125.1 . . ?
 C00E B011 B015 104.5(2) . . ?
 C00G B011 B00U 58.20(14) . . ?
 C00G B011 B00V 104.52(18) . . ?
 C00G B011 H011 124.8 . . ?
 C00G B011 B015 104.8(2) . . ?
 B00U B011 H011 122.1 . . ?
 B00V B011 B00U 108.6(2) . . ?
 B00V B011 H011 121.9 . . ?
 B015 B011 B00U 60.36(16) . . ?
 B015 B011 B00V 60.78(16) . . ?
 B015 B011 H011 122.6 . . ?
 Si03 C012 H01A 109.5 . . ?
 Si03 C012 H01B 109.5 . . ?
 Si03 C012 H01C 109.5 . . ?
 H01A C012 H01B 109.5 . . ?
 H01A C012 H01C 109.5 . . ?
 H01B C012 H01C 109.5 . . ?
 Si03 C013 H01D 109.5 . . ?
 Si03 C013 H01E 109.5 . . ?
 Si03 C013 H01F 109.5 . . ?
 H01D C013 H01E 109.5 . . ?
 H01D C013 H01F 109.5 . . ?
 H01E C013 H01F 109.5 . . ?
 Si02 C014 H01G 109.5 . . ?
 Si02 C014 H01H 109.5 . . ?
 Si02 C014 H01I 109.5 . . ?
 H01G C014 H01H 109.5 . . ?
 H01G C014 H01I 109.5 . . ?
 H01H C014 H01I 109.5 . . ?
 B00U B015 B00V 108.23(19) . . ?
 B00U B015 B00W 107.8(2) . . ?
 B00U B015 H015 121.6 . . ?
 B00U B015 B018 59.93(16) . . ?
 B00V B015 B00W 59.82(15) . . ?
 B00V B015 H015 121.8 . . ?
 B00V B015 B018 107.7(2) . . ?
 B00W B015 H015 121.9 . . ?
 B00W B015 B018 59.75(16) . . ?
 B011 B015 B00U 60.52(15) . . ?
 B011 B015 B00V 60.19(15) . . ?
 B011 B015 B00W 108.23(19) . . ?
 B011 B015 H015 121.2 . . ?
 B011 B015 B018 108.48(19) . . ?
 B018 B015 H015 121.8 . . ?
 Si02 C016 H01J 109.5 . . ?
 Si02 C016 H01K 109.5 . . ?
 Si02 C016 H01L 109.5 . . ?
 H01J C016 H01K 109.5 . . ?
 H01J C016 H01L 109.5 . . ?
 H01K C016 H01L 109.5 . . ?
 Si03 C017 H01M 109.5 . . ?
 Si03 C017 H01N 109.5 . . ?
 Si03 C017 H01O 109.5 . . ?
 H01M C017 H01N 109.5 . . ?
 H01M C017 H01O 109.5 . . ?
 H01N C017 H01O 109.5 . . ?
 B00U B018 B00X 108.3(2) . . ?
 B00U B018 B015 59.65(16) . . ?
 B00U B018 H018 121.9 . . ?
 B00W B018 B00U 107.8(2) . . ?
 B00W B018 B00X 60.07(16) . . ?
 B00W B018 B015 60.01(16) . . ?
 B00W B018 H018 121.7 . . ?
 B00X B018 B015 108.2(2) . . ?
 B00X B018 H018 121.3 . . ?
 B00Y B018 B00U 59.95(16) . . ?
 B00Y B018 B00W 108.21(19) . . ?
 B00Y B018 B00X 60.45(16) . . ?
 B00Y B018 B015 107.8(2) . . ?
 B00Y B018 H018 121.6 . . ?
 B015 B018 H018 121.9 . . ?

loop_
  _geom_torsion_atom_site_label_1
  _geom_torsion_atom_site_label_2
  _geom_torsion_atom_site_label_3
  _geom_torsion_atom_site_label_4
  _geom_torsion
  _geom_torsion_site_symmetry_1
  _geom_torsion_site_symmetry_2
  _geom_torsion_site_symmetry_3
  _geom_torsion_site_symmetry_4
  _geom_torsion_publ_flag
 P001 C006 C00B O004 0.2(3) . . . . ?
 P001 C006 C00B C00E -178.70(17) . . . . ?
 P001 C007 C00C C00K 178.85(18) . . . . ?
 P001 C007 C00H C00F -178.43(17) . . . . ?
 P001 C008 C009 C00J 179.39(17) . . . . ?
 P001 C008 C00D C00O -178.77(17) . . . . ?
 P001 C00A C00M C00L 179.57(19) . . . . ?
 P001 C00A C00N C00P -178.80(18) . . . . ?
 Si02 N005 B00S O004 53.9(3) . . . . ?
 Si02 N005 B00S C00G -122.0(2) . . . . ?
 Si03 N005 B00S O004 -123.2(2) . . . . ?
 Si03 N005 B00S C00G 60.9(3) . . . . ?
 O004 C00B C00E C00G -6.9(2) . . . . ?
 O004 C00B C00E B00V -144.4(2) . . . . ?
 O004 C00B C00E B00Z 59.3(2) . . . . ?
 O004 C00B C00E B010 132.0(2) . . . . ?
 O004 C00B C00E B011 -72.5(2) . . . . ?
 C006 P001 C007 C00C 9.7(2) . . . . ?
 C006 P001 C007 C00H -171.09(18) . . . . ?
 C006 P001 C008 C009 11.9(2) . . . . ?
 C006 P001 C008 C00D -168.10(17) . . . . ?
 C006 P001 C00A C00M 61.6(2) . . . . ?
 C006 P001 C00A C00N -118.3(2) . . . . ?
 C006 C00B C00E C00G 172.2(2) . . . . ?
 C006 C00B C00E B00V 34.7(4) . . . . ?
 C006 C00B C00E B00Z -121.7(2) . . . . ?
 C006 C00B C00E B010 -48.9(3) . . . . ?
 C006 C00B C00E B011 106.6(3) . . . . ?
 C007 P001 C006 C00B -85.3(2) . . . . ?
 C007 P001 C008 C009 -107.76(18) . . . . ?
 C007 P001 C008 C00D 72.26(19) . . . . ?
 C007 P001 C00A C00M -172.17(18) . . . . ?
 C007 P001 C00A C00N 7.9(2) . . . . ?
 C007 C00C C00K C00Q -0.1(4) . . . . ?
 C008 P001 C006 C00B 156.12(17) . . . . ?
 C008 P001 C007 C00C 128.75(18) . . . . ?
 C008 P001 C007 C00H -52.0(2) . . . . ?
 C008 P001 C00A C00M -58.0(2) . . . . ?
 C008 P001 C00A C00N 122.1(2) . . . . ?
 C008 C009 C00J C00R -0.2(3) . . . . ?
 C008 C00D C00O C00R -1.1(3) . . . . ?
 C009 C008 C00D C00O 1.3(3) . . . . ?
 C009 C00J C00R C00O 0.4(4) . . . . ?
 C00A P001 C006 C00B 40.3(2) . . . . ?
 C00A P001 C007 C00C -121.23(18) . . . . ?
 C00A P001 C007 C00H 58.0(2) . . . . ?
 C00A P001 C008 C009 137.75(17) . . . . ?
 C00A P001 C008 C00D -42.22(19) . . . . ?
 C00A C00N C00P C00I -1.1(4) . . . . ?
 C00B O004 B00S N005 -179.4(2) . . . . ?
 C00B O004 B00S C00G -2.7(3) . . . . ?
 C00B C00E C00G B00S 5.3(2) . . . . ?
 C00B C00E C00G B00U -145.98(19) . . . . ?
 C00B C00E C00G B00Y 146.39(18) . . . . ?
 C00B C00E C00G B00Z 107.80(19) . . . . ?
 C00B C00E C00G B011 -106.5(2) . . . . ?
 C00B C00E B00V B00W -160.3(2) . . . . ?
 C00B C00E B00V B010 -119.5(3) . . . . ?
 C00B C00E B00V B011 97.6(2) . . . . ?
 C00B C00E B00V B015 137.5(2) . . . . ?
 C00B C00E B00Z C00G -97.5(2) . . . . ?
 C00B C00E B00Z B00X 163.73(19) . . . . ?
 C00B C00E B00Z B00Y -132.9(2) . . . . ?
 C00B C00E B00Z B010 123.1(2) . . . . ?
 C00B C00E B010 B00V 118.8(3) . . . . ?
 C00B C00E B010 B00W 159.7(2) . . . . ?
 C00B C00E B010 B00X -138.1(2) . . . . ?
 C00B C00E B010 B00Z -98.8(2) . . . . ?
 C00B C00E B011 C00G 97.8(2) . . . . ?
 C00B C00E B011 B00U 133.7(2) . . . . ?
 C00B C00E B011 B00V -123.0(2) . . . . ?
 C00B C00E B011 B015 -163.75(18) . . . . ?
 C00C C007 C00H C00F 0.8(3) . . . . ?
 C00C C00K C00Q C00F 0.3(4) . . . . ?
 C00D C008 C009 C00J -0.6(3) . . . . ?
 C00D C00O C00R C00J 0.3(3) . . . . ?
 C00E C00G B00S O004 -1.8(2) . . . . ?
 C00E C00G B00S N005 174.6(2) . . . . ?
 C00E C00G B00U B00Y -103.4(2) . . . . ?
 C00E C00G B00U B011 38.95(18) . . . . ?
 C00E C00G B00U B015 -0.5(3) . . . . ?
 C00E C00G B00U B018 -63.2(2) . . . . ?
 C00E C00G B00Y B00U 103.5(2) . . . . ?
 C00E C00G B00Y B00X 1.0(2) . . . . ?
 C00E C00G B00Y B00Z -38.22(17) . . . . ?
 C00E C00G B00Y B018 63.3(2) . . . . ?
 C00E C00G B00Z B00X 98.24(19) . . . . ?
 C00E C00G B00Z B00Y 138.70(19) . . . . ?
 C00E C00G B00Z B010 34.79(16) . . . . ?
 C00E C00G B011 B00U -138.0(2) . . . . ?
 C00E C00G B011 B00V -34.88(16) . . . . ?
 C00E C00G B011 B015 -97.94(19) . . . . ?
 C00E B00V B00W B00X 2.7(2) . . . . ?
 C00E B00V B00W B010 40.14(17) . . . . ?
 C00E B00V B00W B015 -98.48(19) . . . . ?
 C00E B00V B00W B018 -61.1(2) . . . . ?
 C00E B00V B010 B00W -133.1(2) . . . . ?
 C00E B00V B010 B00X -95.9(2) . . . . ?
 C00E B00V B010 B00Z -33.58(17) . . . . ?
 C00E B00V B011 C00G 34.51(16) . . . . ?
 C00E B00V B011 B00U 95.35(19) . . . . ?
 C00E B00V B011 B015 133.6(2) . . . . ?
 C00E B00V B015 B00U -1.9(3) . . . . ?
 C00E B00V B015 B00W 98.5(2) . . . . ?
 C00E B00V B015 B011 -40.09(17) . . . . ?
 C00E B00V B015 B018 61.5(2) . . . . ?
 C00E B00Z B010 B00V 33.22(17) . . . . ?
 C00E B00Z B010 B00W 96.8(2) . . . . ?
 C00E B00Z B010 B00X 134.15(19) . . . . ?
 C00E B011 B015 B00U -98.19(19) . . . . ?
 C00E B011 B015 B00V 39.38(17) . . . . ?
 C00E B011 B015 B00W 2.4(2) . . . . ?
 C00E B011 B015 B018 -60.9(2) . . . . ?
 C00G C00E B00V B00W 63.9(2) . . . . ?
 C00G C00E B00V B010 104.7(2) . . . . ?
 C00G C00E B00V B011 -38.23(18) . . . . ?
 C00G C00E B00V B015 1.7(2) . . . . ?
 C00G C00E B00Z B00X -98.8(2) . . . . ?
 C00G C00E B00Z B00Y -35.45(17) . . . . ?
 C00G C00E B00Z B010 -139.41(19) . . . . ?
 C00G C00E B010 B00V -103.97(19) . . . . ?
 C00G C00E B010 B00W -63.1(2) . . . . ?
 C00G C00E B010 B00X -0.9(2) . . . . ?
 C00G C00E B010 B00Z 38.37(18) . . . . ?
 C00G C00E B011 B00U 35.92(17) . . . . ?
 C00G C00E B011 B00V 139.22(19) . . . . ?
 C00G C00E B011 B015 98.42(19) . . . . ?
 C00G B00U B00Y B00X 96.5(2) . . . . ?
 C00G B00U B00Y B00Z 34.24(18) . . . . ?
 C00G B00U B00Y B018 133.9(2) . . . . ?
 C00G B00U B011 C00E -35.42(17) . . . . ?
 C00G B00U B011 B00V -95.90(19) . . . . ?
 C00G B00U B011 B015 -134.3(2) . . . . ?
 C00G B00U B015 B00V 1.5(3) . . . . ?
 C00G B00U B015 B00W -61.8(2) . . . . ?
 C00G B00U B015 B011 39.51(18) . . . . ?
 C00G B00U B015 B018 -98.9(2) . . . . ?
 C00G B00U B018 B00W 61.5(2) . . . . ?
 C00G B00U B018 B00X -2.1(2) . . . . ?
 C00G B00U B018 B00Y -39.69(17) . . . . ?
 C00G B00U B018 B015 98.7(2) . . . . ?
 C00G B00Y B00Z C00E 34.77(16) . . . . ?
 C00G B00Y B00Z B00X 134.4(2) . . . . ?
 C00G B00Y B00Z B010 95.5(2) . . . . ?
 C00G B00Y B018 B00U 39.36(17) . . . . ?
 C00G B00Y B018 B00W -61.1(2) . . . . ?
 C00G B00Y B018 B00X -98.9(2) . . . . ?
 C00G B00Y B018 B015 2.4(3) . . . . ?
 C00G B00Z B010 C00E -34.24(16) . . . . ?
 C00G B00Z B010 B00V -1.0(2) . . . . ?
 C00G B00Z B010 B00W 62.6(2) . . . . ?
 C00G B00Z B010 B00X 99.9(2) . . . . ?
 C00G B011 B015 B00U -38.99(17) . . . . ?
 C00G B011 B015 B00V 98.59(19) . . . . ?
 C00G B011 B015 B00W 61.6(2) . . . . ?
 C00G B011 B015 B018 -1.7(2) . . . . ?
 C00H C007 C00C C00K -0.4(3) . . . . ?
 C00H C00F C00Q C00K 0.1(4) . . . . ?
 C00I C00L C00M C00A -0.4(4) . . . . ?
 C00L C00I C00P C00N 0.2(4) . . . . ?
 C00M C00A C00N C00P 1.3(3) . . . . ?
 C00N C00A C00M C00L -0.5(4) . . . . ?
 C00P C00I C00L C00M 0.6(4) . . . . ?
 C00Q C00F C00H C007 -0.7(3) . . . . ?
 B00S O004 C00B C006 -172.7(2) . . . . ?
 B00S O004 C00B C00E 6.3(2) . . . . ?
 B00S C00G B00U B00Y 120.8(3) . . . . ?
 B00S C00G B00U B011 -96.9(3) . . . . ?
 B00S C00G B00U B015 -136.3(3) . . . . ?
 B00S C00G B00U B018 161.0(3) . . . . ?
 B00S C00G B00Y B00U -130.4(3) . . . . ?
 B00S C00G B00Y B00X 127.2(2) . . . . ?
 B00S C00G B00Y B00Z 88.0(3) . . . . ?
 B00S C00G B00Y B018 -170.6(2) . . . . ?
 B00S C00G B00Z C00E 93.93(19) . . . . ?
 B00S C00G B00Z B00X -167.83(19) . . . . ?
 B00S C00G B00Z B00Y -127.4(2) . . . . ?
 B00S C00G B00Z B010 128.71(19) . . . . ?
 B00S C00G B011 C00E -89.6(2) . . . . ?
 B00S C00G B011 B00U 132.4(2) . . . . ?
 B00S C00G B011 B00V -124.5(2) . . . . ?
 B00S C00G B011 B015 172.48(19) . . . . ?
 C00T Si02 N005 Si03 74.48(17) . . . . ?
 C00T Si02 N005 B00S -102.5(2) . . . . ?
 B00U C00G B00S O004 136.7(3) . . . . ?
 B00U C00G B00S N005 -46.9(4) . . . . ?
 B00U C00G B00Y B00X -102.5(2) . . . . ?
 B00U C00G B00Y B00Z -141.7(2) . . . . ?
 B00U C00G B00Y B018 -40.21(18) . . . . ?
 B00U C00G B00Z C00E -101.8(2) . . . . ?
 B00U C00G B00Z B00X -3.5(3) . . . . ?
 B00U C00G B00Z B00Y 36.95(19) . . . . ?
 B00U C00G B00Z B010 -67.0(2) . . . . ?
 B00U C00G B011 C00E 138.0(2) . . . . ?
 B00U C00G B011 B00V 103.1(2) . . . . ?
 B00U C00G B011 B015 40.04(18) . . . . ?
 B00U B00Y B00Z C00E 1.0(2) . . . . ?
 B00U B00Y B00Z C00G -33.75(18) . . . . ?
 B00U B00Y B00Z B00X 100.6(2) . . . . ?
 B00U B00Y B00Z B010 61.8(2) . . . . ?
 B00U B00Y B018 B00W -100.4(2) . . . . ?
 B00U B00Y B018 B00X -138.2(2) . . . . ?
 B00U B00Y B018 B015 -36.99(18) . . . . ?
 B00U B011 B015 B00V 137.6(2) . . . . ?
 B00U B011 B015 B00W 100.6(2) . . . . ?
 B00U B011 B015 B018 37.27(19) . . . . ?
 B00U B015 B018 B00W 138.3(2) . . . . ?
 B00U B015 B018 B00X 101.0(2) . . . . ?
 B00U B015 B018 B00Y 37.12(18) . . . . ?
 B00V C00E C00G B00S 150.50(19) . . . . ?
 B00V C00E C00G B00U -0.8(3) . . . . ?
 B00V C00E C00G B00Y -68.4(2) . . . . ?
 B00V C00E C00G B00Z -107.0(2) . . . . ?
 B00V C00E C00G B011 38.67(19) . . . . ?
 B00V C00E B00Z C00G 102.76(19) . . . . ?
 B00V C00E B00Z B00X 3.9(3) . . . . ?
 B00V C00E B00Z B00Y 67.3(2) . . . . ?
 B00V C00E B00Z B010 -36.65(19) . . . . ?
 B00V C00E B010 B00W 40.88(18) . . . . ?
 B00V C00E B010 B00X 103.0(2) . . . . ?
 B00V C00E B010 B00Z 142.34(19) . . . . ?
 B00V C00E B011 C00G -139.22(19) . . . . ?
 B00V C00E B011 B00U -103.3(2) . . . . ?
 B00V C00E B011 B015 -40.79(18) . . . . ?
 B00V B00W B00X B00Y -63.8(2) . . . . ?
 B00V B00W B00X B00Z -0.5(3) . . . . ?
 B00V B00W B00X B010 37.06(18) . . . . ?
 B00V B00W B00X B018 -101.1(2) . . . . ?
 B00V B00W B010 C00E -39.92(17) . . . . ?
 B00V B00W B010 B00X -138.5(2) . . . . ?
 B00V B00W B010 B00Z -101.7(2) . . . . ?
 B00V B00W B015 B00U 101.2(2) . . . . ?
 B00V B00W B015 B011 37.16(18) . . . . ?
 B00V B00W B015 B018 138.4(2) . . . . ?
 B00V B00W B018 B00U -0.3(3) . . . . ?
 B00V B00W B018 B00X 101.1(2) . . . . ?
 B00V B00W B018 B00Y 63.1(2) . . . . ?
 B00V B00W B018 B015 -37.35(18) . . . . ?
 B00V B011 B015 B00U -137.6(2) . . . . ?
 B00V B011 B015 B00W -37.00(18) . . . . ?
 B00V B011 B015 B018 -100.3(2) . . . . ?
 B00V B015 B018 B00U -101.2(2) . . . . ?
 B00V B015 B018 B00W 37.09(18) . . . . ?
 B00V B015 B018 B00X -0.2(3) . . . . ?
 B00V B015 B018 B00Y -64.1(2) . . . . ?
 B00W B00V B010 C00E 133.1(2) . . . . ?
 B00W B00V B010 B00X 37.24(18) . . . . ?
 B00W B00V B010 B00Z 99.5(2) . . . . ?
 B00W B00V B011 C00E -96.61(19) . . . . ?
 B00W B00V B011 C00G -62.1(2) . . . . ?
 B00W B00V B011 B00U -1.3(2) . . . . ?
 B00W B00V B011 B015 36.95(18) . . . . ?
 B00W B00V B015 B00U -100.4(2) . . . . ?
 B00W B00V B015 B011 -138.6(2) . . . . ?
 B00W B00V B015 B018 -37.06(19) . . . . ?
 B00W B00X B00Y C00G 61.1(2) . . . . ?
 B00W B00X B00Y B00U 0.0(3) . . . . ?
 B00W B00X B00Y B00Z 100.7(2) . . . . ?
 B00W B00X B00Y B018 -37.41(19) . . . . ?
 B00W B00X B00Z C00E -1.9(2) . . . . ?
 B00W B00X B00Z C00G -61.1(2) . . . . ?
 B00W B00X B00Z B00Y -100.2(2) . . . . ?
 B00W B00X B00Z B010 37.20(18) . . . . ?
 B00W B00X B010 C00E -98.4(2) . . . . ?
 B00W B00X B010 B00V -37.38(19) . . . . ?
 B00W B00X B010 B00Z -138.0(2) . . . . ?
 B00W B00X B018 B00U 100.4(2) . . . . ?
 B00W B00X B018 B00Y 137.8(2) . . . . ?
 B00W B00X B018 B015 37.25(19) . . . . ?
 B00W B015 B018 B00U -138.3(2) . . . . ?
 B00W B015 B018 B00X -37.27(19) . . . . ?
 B00W B015 B018 B00Y -101.2(2) . . . . ?
 B00X B00W B010 C00E 98.6(2) . . . . ?
 B00X B00W B010 B00V 138.5(2) . . . . ?
 B00X B00W B010 B00Z 36.79(19) . . . . ?
 B00X B00W B015 B00U 0.2(3) . . . . ?
 B00X B00W B015 B00V -101.0(2) . . . . ?
 B00X B00W B015 B011 -63.8(2) . . . . ?
 B00X B00W B015 B018 37.37(19) . . . . ?
 B00X B00W B018 B00U -101.3(2) . . . . ?
 B00X B00W B018 B00Y -37.9(2) . . . . ?
 B00X B00W B018 B015 -138.4(2) . . . . ?
 B00X B00Y B00Z C00E -99.6(2) . . . . ?
 B00X B00Y B00Z C00G -134.4(2) . . . . ?
 B00X B00Y B00Z B010 -38.85(19) . . . . ?
 B00X B00Y B018 B00U 138.2(2) . . . . ?
 B00X B00Y B018 B00W 37.77(19) . . . . ?
 B00X B00Y B018 B015 101.2(2) . . . . ?
 B00X B00Z B010 C00E -134.15(19) . . . . ?
 B00X B00Z B010 B00V -100.9(2) . . . . ?
 B00X B00Z B010 B00W -37.33(19) . . . . ?
 B00Y C00G B00S O004 -131.6(2) . . . . ?
 B00Y C00G B00S N005 44.8(4) . . . . ?
 B00Y C00G B00U B011 142.3(2) . . . . ?
 B00Y C00G B00U B015 102.9(2) . . . . ?
 B00Y C00G B00U B018 40.19(18) . . . . ?
 B00Y C00G B00Z C00E -138.70(19) . . . . ?
 B00Y C00G B00Z B00X -40.46(18) . . . . ?
 B00Y C00G B00Z B010 -103.9(2) . . . . ?
 B00Y C00G B011 C00E 101.4(2) . . . . ?
 B00Y C00G B011 B00U -36.6(2) . . . . ?
 B00Y C00G B011 B00V 66.5(2) . . . . ?
 B00Y C00G B011 B015 3.5(3) . . . . ?
 B00Y B00U B011 C00E -1.9(2) . . . . ?
 B00Y B00U B011 C00G 33.55(18) . . . . ?
 B00Y B00U B011 B00V -62.4(2) . . . . ?
 B00Y B00U B011 B015 -100.7(2) . . . . ?
 B00Y B00U B015 B00V 63.1(2) . . . . ?
 B00Y B00U B015 B00W -0.1(3) . . . . ?
 B00Y B00U B015 B011 101.1(2) . . . . ?
 B00Y B00U B015 B018 -37.27(18) . . . . ?
 B00Y B00U B018 B00W 101.2(2) . . . . ?
 B00Y B00U B018 B00X 37.63(19) . . . . ?
 B00Y B00U B018 B015 138.4(2) . . . . ?
 B00Y B00X B00Z C00E 98.3(2) . . . . ?
 B00Y B00X B00Z C00G 39.15(17) . . . . ?
 B00Y B00X B00Z B010 137.4(2) . . . . ?
 B00Y B00X B010 C00E 1.5(2) . . . . ?
 B00Y B00X B010 B00V 62.5(2) . . . . ?
 B00Y B00X B010 B00W 99.9(2) . . . . ?
 B00Y B00X B010 B00Z -38.05(18) . . . . ?
 B00Y B00X B018 B00U -37.41(18) . . . . ?
 B00Y B00X B018 B00W -137.8(2) . . . . ?
 B00Y B00X B018 B015 -100.6(2) . . . . ?
 B00Y B00Z B010 C00E -95.3(2) . . . . ?
 B00Y B00Z B010 B00V -62.1(2) . . . . ?
 B00Y B00Z B010 B00W 1.5(3) . . . . ?
 B00Y B00Z B010 B00X 38.84(19) . . . . ?
 B00Z C00E C00G B00S -102.50(19) . . . . ?
 B00Z C00E C00G B00U 106.2(2) . . . . ?
 B00Z C00E C00G B00Y 38.59(18) . . . . ?
 B00Z C00E C00G B011 145.68(19) . . . . ?
 B00Z C00E B00V B00W -4.2(2) . . . . ?
 B00Z C00E B00V B010 36.58(19) . . . . ?
 B00Z C00E B00V B011 -106.3(2) . . . . ?
 B00Z C00E B00V B015 -66.4(2) . . . . ?
 B00Z C00E B010 B00V -142.34(19) . . . . ?
 B00Z C00E B010 B00W -101.5(2) . . . . ?
 B00Z C00E B010 B00X -39.31(17) . . . . ?
 B00Z C00E B011 C00G -33.22(19) . . . . ?
 B00Z C00E B011 B00U 2.7(3) . . . . ?
 B00Z C00E B011 B00V 106.0(2) . . . . ?
 B00Z C00E B011 B015 65.2(2) . . . . ?
 B00Z C00G B00S O004 -64.8(2) . . . . ?
 B00Z C00G B00S N005 111.6(3) . . . . ?
 B00Z C00G B00U B00Y -36.70(19) . . . . ?
 B00Z C00G B00U B011 105.6(2) . . . . ?
 B00Z C00G B00U B015 66.2(2) . . . . ?
 B00Z C00G B00U B018 3.5(3) . . . . ?
 B00Z C00G B00Y B00U 141.7(2) . . . . ?
 B00Z C00G B00Y B00X 39.22(17) . . . . ?
 B00Z C00G B00Y B018 101.5(2) . . . . ?
 B00Z C00G B011 C00E 32.68(18) . . . . ?
 B00Z C00G B011 B00U -105.3(2) . . . . ?
 B00Z C00G B011 B00V -2.2(2) . . . . ?
 B00Z C00G B011 B015 -65.3(2) . . . . ?
 B00Z B00X B00Y C00G -39.60(17) . . . . ?
 B00Z B00X B00Y B00U -100.6(2) . . . . ?
 B00Z B00X B00Y B018 -138.1(2) . . . . ?
 B00Z B00X B010 C00E 39.56(17) . . . . ?
 B00Z B00X B010 B00V 100.6(2) . . . . ?
 B00Z B00X B010 B00W 138.0(2) . . . . ?
 B00Z B00X B018 B00U 0.0(3) . . . . ?
 B00Z B00X B018 B00W -100.4(2) . . . . ?
 B00Z B00X B018 B00Y 37.44(19) . . . . ?
 B00Z B00X B018 B015 -63.1(2) . . . . ?
 B00Z B00Y B018 B00U 101.5(2) . . . . ?
 B00Z B00Y B018 B00W 1.1(3) . . . . ?
 B00Z B00Y B018 B00X -36.72(19) . . . . ?
 B00Z B00Y B018 B015 64.5(2) . . . . ?
 B010 C00E C00G B00S -141.12(18) . . . . ?
 B010 C00E C00G B00U 67.6(2) . . . . ?
 B010 C00E C00G B00Y 0.0(2) . . . . ?
 B010 C00E C00G B00Z -38.63(18) . . . . ?
 B010 C00E C00G B011 107.0(2) . . . . ?
 B010 C00E B00V B00W -40.75(18) . . . . ?
 B010 C00E B00V B011 -142.9(2) . . . . ?
 B010 C00E B00V B015 -103.0(2) . . . . ?
 B010 C00E B00Z C00G 139.41(19) . . . . ?
 B010 C00E B00Z B00X 40.59(18) . . . . ?
 B010 C00E B00Z B00Y 104.0(2) . . . . ?
 B010 C00E B011 C00G -103.0(2) . . . . ?
 B010 C00E B011 B00U -67.1(2) . . . . ?
 B010 C00E B011 B00V 36.23(19) . . . . ?
 B010 C00E B011 B015 -4.6(3) . . . . ?
 B010 B00V B00W B00X -37.46(19) . . . . ?
 B010 B00V B00W B015 -138.6(2) . . . . ?
 B010 B00V B00W B018 -101.2(2) . . . . ?
 B010 B00V B011 C00E -33.07(17) . . . . ?
 B010 B00V B011 C00G 1.4(2) . . . . ?
 B010 B00V B011 B00U 62.3(2) . . . . ?
 B010 B00V B011 B015 100.5(2) . . . . ?
 B010 B00V B015 B00U -63.3(2) . . . . ?
 B010 B00V B015 B00W 37.10(18) . . . . ?
 B010 B00V B015 B011 -101.5(2) . . . . ?
 B010 B00V B015 B018 0.0(3) . . . . ?
 B010 B00W B00X B00Y -100.8(2) . . . . ?
 B010 B00W B00X B00Z -37.52(19) . . . . ?
 B010 B00W B00X B018 -138.1(2) . . . . ?
 B010 B00W B015 B00U 64.3(2) . . . . ?
 B010 B00W B015 B00V -36.86(18) . . . . ?
 B010 B00W B015 B011 0.3(3) . . . . ?
 B010 B00W B015 B018 101.5(2) . . . . ?
 B010 B00W B018 B00U -63.5(2) . . . . ?
 B010 B00W B018 B00X 37.81(19) . . . . ?
 B010 B00W B018 B00Y -0.1(3) . . . . ?
 B010 B00W B018 B015 -100.6(2) . . . . ?
 B010 B00X B00Y C00G -1.5(2) . . . . ?
 B010 B00X B00Y B00U -62.6(2) . . . . ?
 B010 B00X B00Y B00Z 38.05(18) . . . . ?
 B010 B00X B00Y B018 -100.0(2) . . . . ?
 B010 B00X B00Z C00E -39.13(17) . . . . ?
 B010 B00X B00Z C00G -98.26(19) . . . . ?
 B010 B00X B00Z B00Y -137.4(2) . . . . ?
 B010 B00X B018 B00U 63.4(2) . . . . ?
 B010 B00X B018 B00W -37.00(19) . . . . ?
 B010 B00X B018 B00Y 100.8(2) . . . . ?
 B010 B00X B018 B015 0.2(3) . . . . ?
 B011 C00E C00G B00S 111.8(2) . . . . ?
 B011 C00E C00G B00U -39.46(19) . . . . ?
 B011 C00E C00G B00Y -107.1(2) . . . . ?
 B011 C00E C00G B00Z -145.68(19) . . . . ?
 B011 C00E B00V B00W 102.1(2) . . . . ?
 B011 C00E B00V B010 142.9(2) . . . . ?
 B011 C00E B00V B015 39.89(18) . . . . ?
 B011 C00E B00Z C00G 33.07(18) . . . . ?
 B011 C00E B00Z B00X -65.7(2) . . . . ?
 B011 C00E B00Z B00Y -2.4(3) . . . . ?
 B011 C00E B00Z B010 -106.3(2) . . . . ?
 B011 C00E B010 B00V -36.16(19) . . . . ?
 B011 C00E B010 B00W 4.7(3) . . . . ?
 B011 C00E B010 B00X 66.9(2) . . . . ?
 B011 C00E B010 B00Z 106.2(2) . . . . ?
 B011 C00G B00S O004 61.6(2) . . . . ?
 B011 C00G B00S N005 -122.0(3) . . . . ?
 B011 C00G B00U B00Y -142.3(2) . . . . ?
 B011 C00G B00U B015 -39.42(19) . . . . ?
 B011 C00G B00U B018 -102.1(2) . . . . ?
 B011 C00G B00Y B00U 36.51(19) . . . . ?
 B011 C00G B00Y B00X -66.0(2) . . . . ?
 B011 C00G B00Y B00Z -105.2(2) . . . . ?
 B011 C00G B00Y B018 -3.7(3) . . . . ?
 B011 C00G B00Z C00E -32.74(18) . . . . ?
 B011 C00G B00Z B00X 65.5(2) . . . . ?
 B011 C00G B00Z B00Y 106.0(2) . . . . ?
 B011 C00G B00Z B010 2.0(3) . . . . ?
 B011 B00U B00Y C00G -33.70(18) . . . . ?
 B011 B00U B00Y B00X 62.8(2) . . . . ?
 B011 B00U B00Y B00Z 0.5(3) . . . . ?
 B011 B00U B00Y B018 100.2(2) . . . . ?
 B011 B00U B015 B00V -38.04(18) . . . . ?
 B011 B00U B015 B00W -101.3(2) . . . . ?
 B011 B00U B015 B018 -138.4(2) . . . . ?
 B011 B00U B018 B00W -0.5(2) . . . . ?
 B011 B00U B018 B00X -64.0(2) . . . . ?
 B011 B00U B018 B00Y -101.7(2) . . . . ?
 B011 B00U B018 B015 36.73(17) . . . . ?
 B011 B00V B00W B00X 64.7(2) . . . . ?
 B011 B00V B00W B010 102.1(2) . . . . ?
 B011 B00V B00W B015 -36.48(17) . . . . ?
 B011 B00V B00W B018 0.9(2) . . . . ?
 B011 B00V B010 C00E 33.32(17) . . . . ?
 B011 B00V B010 B00W -99.8(2) . . . . ?
 B011 B00V B010 B00X -62.5(2) . . . . ?
 B011 B00V B010 B00Z -0.3(3) . . . . ?
 B011 B00V B015 B00U 38.19(19) . . . . ?
 B011 B00V B015 B00W 138.6(2) . . . . ?
 B011 B00V B015 B018 101.6(2) . . . . ?
 B011 B015 B018 B00U -37.53(18) . . . . ?
 B011 B015 B018 B00W 100.8(2) . . . . ?
 B011 B015 B018 B00X 63.5(2) . . . . ?
 B011 B015 B018 B00Y -0.4(3) . . . . ?
 C012 Si03 N005 Si02 -146.28(16) . . . . ?
 C012 Si03 N005 B00S 30.7(2) . . . . ?
 C013 Si03 N005 Si02 90.90(17) . . . . ?
 C013 Si03 N005 B00S -92.2(2) . . . . ?
 C014 Si02 N005 Si03 -47.70(19) . . . . ?
 C014 Si02 N005 B00S 135.3(2) . . . . ?
 B015 B00U B00Y C00G -96.4(2) . . . . ?
 B015 B00U B00Y B00X 0.1(3) . . . . ?
 B015 B00U B00Y B00Z -62.2(2) . . . . ?
 B015 B00U B00Y B018 37.48(18) . . . . ?
 B015 B00U B011 C00E 98.9(2) . . . . ?
 B015 B00U B011 C00G 134.3(2) . . . . ?
 B015 B00U B011 B00V 38.40(18) . . . . ?
 B015 B00U B018 B00W -37.24(18) . . . . ?
 B015 B00U B018 B00X -100.8(2) . . . . ?
 B015 B00U B018 B00Y -138.4(2) . . . . ?
 B015 B00V B00W B00X 101.2(2) . . . . ?
 B015 B00V B00W B010 138.6(2) . . . . ?
 B015 B00V B00W B018 37.42(18) . . . . ?
 B015 B00V B010 C00E 96.0(2) . . . . ?
 B015 B00V B010 B00W -37.14(19) . . . . ?
 B015 B00V B010 B00X 0.1(3) . . . . ?
 B015 B00V B010 B00Z 62.4(2) . . . . ?
 B015 B00V B011 C00E -133.6(2) . . . . ?
 B015 B00V B011 C00G -99.1(2) . . . . ?
 B015 B00V B011 B00U -38.21(18) . . . . ?
 B015 B00W B00X B00Y -0.1(3) . . . . ?
 B015 B00W B00X B00Z 63.2(2) . . . . ?
 B015 B00W B00X B010 100.7(2) . . . . ?
 B015 B00W B00X B018 -37.41(19) . . . . ?
 B015 B00W B010 C00E -2.9(2) . . . . ?
 B015 B00W B010 B00V 37.04(18) . . . . ?
 B015 B00W B010 B00X -101.4(2) . . . . ?
 B015 B00W B010 B00Z -64.6(2) . . . . ?
 B015 B00W B018 B00U 37.08(18) . . . . ?
 B015 B00W B018 B00X 138.4(2) . . . . ?
 B015 B00W B018 B00Y 100.5(2) . . . . ?
 C016 Si02 N005 Si03 -163.94(16) . . . . ?
 C016 Si02 N005 B00S 19.1(2) . . . . ?
 C017 Si03 N005 Si02 -30.6(2) . . . . ?
 C017 Si03 N005 B00S 146.4(2) . . . . ?
 B018 B00U B00Y C00G -133.9(2) . . . . ?
 B018 B00U B00Y B00X -37.40(18) . . . . ?
 B018 B00U B00Y B00Z -99.6(2) . . . . ?
 B018 B00U B011 C00E 61.6(2) . . . . ?
 B018 B00U B011 C00G 97.0(2) . . . . ?
 B018 B00U B011 B00V 1.1(2) . . . . ?
 B018 B00U B011 B015 -37.30(18) . . . . ?
 B018 B00U B015 B00V 100.4(2) . . . . ?
 B018 B00U B015 B00W 37.13(18) . . . . ?
 B018 B00U B015 B011 138.4(2) . . . . ?
 B018 B00W B00X B00Y 37.29(19) . . . . ?
 B018 B00W B00X B00Z 100.6(2) . . . . ?
 B018 B00W B00X B010 138.1(2) . . . . ?
 B018 B00W B010 C00E 60.9(2) . . . . ?
 B018 B00W B010 B00V 100.8(2) . . . . ?
 B018 B00W B010 B00X -37.63(19) . . . . ?
 B018 B00W B010 B00Z -0.8(3) . . . . ?
 B018 B00W B015 B00U -37.21(18) . . . . ?
 B018 B00W B015 B00V -138.4(2) . . . . ?
 B018 B00W B015 B011 -101.2(2) . . . . ?
 B018 B00X B00Y C00G 98.5(2) . . . . ?
 B018 B00X B00Y B00U 37.43(19) . . . . ?
 B018 B00X B00Y B00Z 138.1(2) . . . . ?
 B018 B00X B00Z C00E 61.1(2) . . . . ?
 B018 B00X B00Z C00G 2.0(2) . . . . ?
 B018 B00X B00Z B00Y -37.17(18) . . . . ?
 B018 B00X B00Z B010 100.2(2) . . . . ?
 B018 B00X B010 C00E -61.2(2) . . . . ?
 B018 B00X B010 B00V -0.2(3) . . . . ?
 B018 B00X B010 B00W 37.16(19) . . . . ?
 B018 B00X B010 B00Z -100.8(2) . . . . ?
 B018 B00Y B00Z C00E -62.4(2) . . . . ?
 B018 B00Y B00Z C00G -97.1(2) . . . . ?
 B018 B00Y B00Z B00X 37.26(19) . . . . ?
 B018 B00Y B00Z B010 -1.6(3) . . . . ?

_smtbx_masks_special_details       ?
loop_
  _smtbx_masks_void_nr
  _smtbx_masks_void_average_x
  _smtbx_masks_void_average_y
  _smtbx_masks_void_average_z
  _smtbx_masks_void_volume
  _smtbx_masks_void_count_electrons
  _smtbx_masks_void_content
 1 0.000 0.000 0.500 245.4 47.5 pentane
 2 0.000 0.500 0.000 245.4 47.5 pentane

_smtbx_masks_void_probe_radius     1.2
_smtbx_masks_void_truncation_radius  1.2
_shelx_res_file
;
TITL 1_a.res in P2(1)/c
    1.res
    created by SHELXL-2019/1 at 18:20:38 on 14-Nov-2024
REM Old TITL 1_a.res in P2(1)/c
REM SHELXT solution in P2(1)/c
REM R1 0.139, Rweak 0.005, Alpha 0.034, Orientation as input
REM Formula found by SHELXT: C60 N4 O2 Si4 P2 B21
CELL 0.71073 19.1029 11.3882 17.9433 90 104.385 90
ZERR 4 0.0008 0.0005 0.0007 0 0.001 0
LATT 1
SYMM -X,0.5+Y,0.5-Z
SFAC C H B N O P Si
UNIT 112 172 44 4 4 4 8

L.S. 20
PLAN  15
SIZE 0.1 0.05 0.05
TEMP -173.16
CONF
BOND $H
list 4
ABIN
fmap 2
acta
MORE -1
REM <olex2.extras>
REM <HklSrc "%.\\1.hkl">
REM </olex2.extras>

WGHT    0.057000    1.882000
FVAR       0.39391
P001  6    0.450826    0.308818    0.795614    11.00000    0.01795    0.01266 =
         0.01528    0.00200    0.00547    0.00125
SI02  7    0.156959    0.433245    0.658887    11.00000    0.02984    0.02318 =
         0.02560    0.00746    0.00360    0.00321
SI03  7    0.119207    0.436716    0.816580    11.00000    0.03433    0.02717 =
         0.03796    0.00678    0.01702    0.01205
O004  5    0.289619    0.293913    0.777488    11.00000    0.01939    0.01371 =
         0.02546    0.00348    0.00628    0.00168
N005  4    0.167004    0.377821    0.752728    11.00000    0.02175    0.01807 =
         0.02668    0.00558    0.00579    0.00271
C006  1    0.404734    0.186666    0.815970    11.00000    0.02163    0.01649 =
         0.01672    0.00149    0.00697   -0.00061
C007  1    0.449715    0.310917    0.694248    11.00000    0.01566    0.01568 =
         0.01589    0.00225    0.00393    0.00563
C008  1    0.544138    0.300805    0.850711    11.00000    0.01897    0.01810 =
         0.01190   -0.00049    0.00701    0.00122
C009  1    0.570706    0.196940    0.888120    11.00000    0.02565    0.01939 =
         0.01830    0.00001    0.00857    0.00305
AFIX  43
H009  2    0.539900    0.130715    0.885188    11.00000   -1.20000
AFIX   0
C00A  1    0.423800    0.451636    0.822195    11.00000    0.01837    0.01414 =
         0.02103    0.00074    0.00818    0.00253
C00B  1    0.334441    0.194562    0.805053    11.00000    0.02402    0.01472 =
         0.01501    0.00250    0.00719    0.00331
C00C  1    0.405586    0.231514    0.645207    11.00000    0.02207    0.01546 =
         0.02036    0.00128    0.00571    0.00006
AFIX  43
H00C  2    0.377520    0.176718    0.665279    11.00000   -1.20000
AFIX   0
C00D  1    0.589905    0.398078    0.856126    11.00000    0.02442    0.02076 =
         0.01644    0.00134    0.00625   -0.00079
AFIX  43
H00D  2    0.571941    0.469762    0.831625    11.00000   -1.20000
AFIX   0
C00E  1    0.284935    0.098978    0.820873    11.00000    0.01694    0.01699 =
         0.01834    0.00182    0.00635    0.00143
C00F  1    0.487111    0.390705    0.586191    11.00000    0.02352    0.01982 =
         0.02229    0.00387    0.01023    0.00328
AFIX  43
H00F  2    0.514955    0.445603    0.565904    11.00000   -1.20000
AFIX   0
C00G  1    0.204261    0.158276    0.809538    11.00000    0.01773    0.01799 =
         0.02394    0.00202    0.00504    0.00183
C00H  1    0.491058    0.390533    0.664084    11.00000    0.01786    0.01717 =
         0.01991    0.00032    0.00375    0.00136
AFIX  43
H00H  2    0.521865    0.444517    0.697130    11.00000   -1.20000
AFIX   0
C00I  1    0.385748    0.667982    0.872695    11.00000    0.02268    0.01867 =
         0.03455   -0.00676    0.00883    0.00142
AFIX  43
H00I  2    0.372997    0.742037    0.889843    11.00000   -1.20000
AFIX   0
C00J  1    0.642332    0.190375    0.929722    11.00000    0.02812    0.02796 =
         0.01923    0.00518    0.00495    0.01043
AFIX  43
H00J  2    0.660280    0.119452    0.955312    11.00000   -1.20000
AFIX   0
C00K  1    0.402357    0.231955    0.566985    11.00000    0.02770    0.02241 =
         0.01999   -0.00395    0.00385   -0.00068
AFIX  43
H00K  2    0.372197    0.177421    0.533753    11.00000   -1.20000
AFIX   0
C00L  1    0.410907    0.579292    0.925280    11.00000    0.03323    0.03025 =
         0.02212   -0.00696    0.00833    0.00525
AFIX  43
H00L  2    0.414957    0.592450    0.978466    11.00000   -1.20000
AFIX   0
C00M  1    0.430151    0.471764    0.900812    11.00000    0.03199    0.02446 =
         0.02033    0.00412    0.00889    0.00782
AFIX  43
H00M  2    0.447696    0.411382    0.937187    11.00000   -1.20000
AFIX   0
C00N  1    0.397639    0.540135    0.769958    11.00000    0.02410    0.02017 =
         0.01823    0.00046    0.00752    0.00198
AFIX  43
H00N  2    0.392220    0.526807    0.716559    11.00000   -1.20000
AFIX   0
C00O  1    0.661502    0.389728    0.897291    11.00000    0.02482    0.02961 =
         0.02162   -0.00328    0.00700   -0.00536
AFIX  43
H00O  2    0.692737    0.455391    0.900188    11.00000   -1.20000
AFIX   0
C00P  1    0.379202    0.648693    0.795258    11.00000    0.03069    0.01728 =
         0.03186    0.00496    0.01147    0.00652
AFIX  43
H00P  2    0.362080    0.709645    0.759188    11.00000   -1.20000
AFIX   0
C00Q  1    0.443138    0.311969    0.537358    11.00000    0.02694    0.02425 =
         0.01654    0.00095    0.00672    0.00594
AFIX  43
H00Q  2    0.440859    0.312644    0.483864    11.00000   -1.20000
AFIX   0
C00R  1    0.687707    0.285760    0.934288    11.00000    0.01890    0.04219 =
         0.02026   -0.00240    0.00359    0.00499
AFIX  43
H00R  2    0.736716    0.280339    0.962645    11.00000   -1.20000
AFIX   0
B00S  3    0.217657    0.286721    0.778911    11.00000    0.02385    0.01950 =
         0.01750   -0.00084    0.00410   -0.00147
C00T  1    0.203304    0.576755    0.658341    11.00000    0.04430    0.03257 =
         0.04436    0.01327    0.01642   -0.00214
AFIX 137
H00A  2    0.182398    0.634773    0.686903    11.00000   -1.50000
H00B  2    0.196989    0.603369    0.605142    11.00000   -1.50000
H00E  2    0.254943    0.567739    0.682691    11.00000   -1.50000
AFIX   0
B00U  3    0.160003    0.098584    0.872139    11.00000    0.02099    0.02633 =
         0.02941    0.00882    0.00994    0.00423
AFIX 153
H00U  2    0.120455    0.147019    0.897565    11.00000   -1.20000
AFIX   0
B00V  3    0.301967   -0.002928    0.891987    11.00000    0.02336    0.02210 =
         0.02187    0.00753    0.00775    0.00335
AFIX 153
H00V  2    0.356597   -0.021664    0.930537    11.00000   -1.20000
AFIX   0
B00W  3    0.236612   -0.114922    0.858348    11.00000    0.02334    0.02097 =
         0.03153    0.00867    0.00878    0.00182
AFIX 153
H00W  2    0.247447   -0.209047    0.875444    11.00000   -1.20000
AFIX   0
B00X  3    0.185271   -0.075551    0.764173    11.00000    0.02783    0.02094 =
         0.03009    0.00206    0.00351   -0.00204
AFIX 153
H00X  2    0.162574   -0.142836    0.719123    11.00000   -1.20000
AFIX   0
B00Y  3    0.137678    0.057599    0.773336    11.00000    0.02140    0.01976 =
         0.03094    0.00512    0.00303   -0.00365
AFIX 153
H00Y  2    0.083818    0.079648    0.734286    11.00000   -1.20000
AFIX   0
B00Z  3    0.218387    0.059796    0.740700    11.00000    0.02556    0.01889 =
         0.02096   -0.00153    0.00261   -0.00262
AFIX 153
H00Z  2    0.217935    0.083483    0.680001    11.00000   -1.20000
AFIX   0
B010  3    0.280427   -0.044747    0.793923    11.00000    0.02830    0.01457 =
         0.02804    0.00126    0.01125    0.00189
AFIX 153
H010  2    0.320992   -0.090493    0.768552    11.00000   -1.20000
AFIX   0
B011  3    0.254404    0.127937    0.901603    11.00000    0.02255    0.02686 =
         0.01848    0.00573    0.00843    0.00443
AFIX 153
H011  2    0.277491    0.195862    0.946060    11.00000   -1.20000
AFIX   0
C012  1    0.178587    0.425831    0.916038    11.00000    0.06764    0.04411 =
         0.03434   -0.00651    0.01702    0.01593
AFIX 137
H01A  2    0.183565    0.343273    0.931883    11.00000   -1.50000
H01B  2    0.157061    0.470285    0.951505    11.00000   -1.50000
H01C  2    0.226326    0.458219    0.916968    11.00000   -1.50000
AFIX   0
C013  1    0.032160    0.359446    0.807610    11.00000    0.03379    0.05619 =
         0.07609    0.03252    0.02589    0.01472
AFIX 137
H01D  2    0.001441    0.370581    0.755560    11.00000   -1.50000
H01E  2    0.007783    0.391435    0.845195    11.00000   -1.50000
H01F  2    0.041209    0.275447    0.817333    11.00000   -1.50000
AFIX   0
C014  1    0.059029    0.448881    0.611265    11.00000    0.03857    0.05452 =
         0.05064    0.01610   -0.00718   -0.00231
AFIX 137
H01G  2    0.034328    0.374357    0.614575    11.00000   -1.50000
H01H  2    0.053132    0.469913    0.557095    11.00000   -1.50000
H01I  2    0.038086    0.510605    0.637061    11.00000   -1.50000
AFIX   0
B015  3    0.221073   -0.007215    0.924867    11.00000    0.02360    0.02482 =
         0.02890    0.00809    0.01121    0.00241
AFIX 153
H015  2    0.221791   -0.030002    0.985772    11.00000   -1.20000
AFIX   0
C016  1    0.194224    0.323976    0.601643    11.00000    0.07953    0.03814 =
         0.02679    0.00845    0.01560    0.01380
AFIX 137
H01J  2    0.246263    0.315035    0.623825    11.00000   -1.50000
H01K  2    0.185801    0.351273    0.548353    11.00000   -1.50000
H01L  2    0.170204    0.248164    0.602651    11.00000   -1.50000
AFIX   0
C017  1    0.101570    0.596206    0.797450    11.00000    0.06976    0.03187 =
         0.06359    0.00842    0.03684    0.02222
AFIX 137
H01M  2    0.147625    0.638501    0.807048    11.00000   -1.50000
H01N  2    0.072880    0.626638    0.831508    11.00000   -1.50000
H01O  2    0.074931    0.607351    0.743732    11.00000   -1.50000
AFIX   0
B018  3    0.148908   -0.052448    0.845769    11.00000    0.01869    0.02619 =
         0.03924    0.00953    0.00731   -0.00015
AFIX 153
H018  2    0.102103   -0.105270    0.854424    11.00000   -1.20000
AFIX   0
HKLF 4


REM  1_a.res in P2(1)/c
REM wR2 = 0.1228, GooF = S = 1.032, Restrained GooF = 1.032 for all data
REM R1 = 0.0456 for 4963 Fo > 4sig(Fo) and 0.0630 for all 6462 data
REM 403 parameters refined using 0 restraints

END

WGHT      0.0569      1.8824

REM Highest difference peak  0.574,  deepest hole -0.357,  1-sigma level  0.055
Q1    1   0.1734  0.5003  0.7479  11.00000  0.05    0.57
Q2    1   0.0981  0.3163  0.6263  11.00000  0.05    0.57
Q3    1   0.5043  0.3040  0.8246  11.00000  0.05    0.34
Q4    1   0.4196  0.2446  0.8066  11.00000  0.05    0.26
Q5    1   0.2269  0.1173  0.6957  11.00000  0.05    0.26
Q6    1   0.1753 -0.0124  0.8888  11.00000  0.05    0.24
Q7    1   0.0702  0.4522  0.5586  11.00000  0.05    0.24
Q8    1   0.1499  0.0960  0.8169  11.00000  0.05    0.24
Q9    1   0.2716  0.2217  0.9204  11.00000  0.05    0.23
Q10   1   0.3651 -0.0179  0.9073  11.00000  0.05    0.23
Q11   1   0.4430  0.4772  0.8611  11.00000  0.05    0.23
Q12   1   0.2865  0.2030  0.9274  11.00000  0.05    0.23
Q13   1   0.5667  0.3457  0.8495  11.00000  0.05    0.21
Q14   1   0.1624  0.0117  0.7330  11.00000  0.05    0.21
Q15   1   0.5474  0.2702  0.8754  11.00000  0.05    0.20
;
_shelx_res_checksum                65340
_shelx_hkl_file
;
   0   0   2 6631.64  215.28
   0   0  -2 8604.04  200.48
   0   0   3    0.20    1.90
   0   0  -3   -0.20    1.50
   0   0  -3   -0.50    1.40
   0   0   3    0.90    1.60
   0   0   4 1659.83   44.30
   0   0  -4 1576.64   42.20
   0   0   4 1763.42   42.90
   0   0  -4 1681.73   44.70
   0   0  -5    8.00    2.60
   0   0  -5    9.70    3.60
   0   0   5   11.00    3.30
   0   0   5    7.30    2.60
   0   0   6   83.39    7.60
   0   0  -6   72.19    6.10
   0   0   6   70.69    6.10
   0   0  -6   95.59    8.50
   0   0   7   14.40    3.90
   0   0  -7   18.60    4.40
   0   0  -7   13.00    3.50
   0   0   7   24.00    4.50
   0   0   8 1273.77   39.90
   0   0  -8 1268.57   36.50
   0   0  -8 1294.77   40.90
   0   0   8 1222.68   36.90
   0   0  -9    3.80    3.20
   0   0  -9    0.60    3.30
   0   0  -9   -2.30    2.30
   0   0   9    0.40    3.40
   0   0   9   -2.00    2.40
   0   0  10  522.75   20.70
   0   0  10  486.05   22.50
   0   0 -10  512.05   19.70
   0   0 -10  511.95   20.00
   0   0 -10  504.05   23.90
   0   0  11    0.80    3.30
   0   0  11    2.60    3.30
   0   0 -11    4.50    3.30
   0   0 -11    6.10    5.30
   0   0 -11    3.50    3.50
   0   0 -12   62.89    8.50
   0   0 -12   34.10    8.10
   0   0 -12   54.39    8.10
   0   0  12   56.79    8.50
   0   0  12   67.59   11.30
   0   0 -13    4.00    3.90
   0   0 -13    1.20    3.60
   0   0 -13    3.30    4.60
   0   0  13    1.20    3.50
   0   0  13    0.00    4.10
   0   0  14   21.90    6.00
   0   0 -14    9.00    4.80
   0   0 -14   15.60    5.60
   0   0  14   10.60    5.70
   0   0 -14   18.10    8.40
   0   0 -15   -1.70    3.50
   0   0  15    0.10    4.30
   0   0  15   -1.50    4.20
   0   0 -15    7.90    4.50
   0   0 -15   -0.50    4.90
   0   0 -16    2.90    3.90
   0   0 -16    7.60    4.80
   0   0 -16   11.50    6.60
   0   0  16    4.10    5.40
   0   0 -17    0.30    6.40
   0   0 -17    0.20    3.70
   0   0 -17    2.10    4.10
   0   0 -18   17.40    6.50
   0   0 -18   24.30    8.60
   0   0 -19  -10.10    6.10
   0   0 -20   67.99   15.30
   0   1   2  748.83   22.40
   0  -1   2  734.13   21.50
   0  -1  -2  750.22   22.40
   0   1  -3  840.22   25.70
   0  -1   3  888.61   25.80
   0  -1   3  893.11   24.10
   0  -1  -3  890.81   26.90
   0  -1  -3  841.22   25.00
   0   1   4 1260.37   34.90
   0   1  -4 1230.28   35.60
   0  -1  -4 1224.48   33.80
   0  -1  -4 1244.18   34.40
   0  -1   4 1248.18   35.60
   0  -1   4 1200.18   32.80
   0   1   5  896.21   27.10
   0   1  -5  880.41   28.30
   0   1  -5  845.32   25.00
   0  -1  -5  867.61   26.50
   0  -1   5  897.71   25.20
   0  -1   5  843.12   27.80
   0  -1  -5  836.42   26.10
   0   1  -6 1249.18   37.80
   0   1  -6 1195.88   33.50
   0   1   6 1216.78   35.70
   0   1  -6 1170.88   30.60
   0  -1   6 1181.98   33.70
   0  -1  -6 1193.38   35.70
   0  -1  -6 1218.48   34.90
   0  -1   6 1204.38   37.20
   0   1   7  607.44   22.20
   0   1  -7  595.44   24.00
   0   1  -7  605.74   20.20
   0   1   7  605.74   22.10
   0  -1  -7  602.54   21.10
   0  -1   7  612.44   20.50
   0  -1  -7  643.54   23.00
   0  -1   7  588.64   23.30
   0   1   8  643.24   24.40
   0   1   8  677.53   24.40
   0   1  -8  651.93   26.50
   0   1  -8  670.33   22.30
   0   1  -8  649.64   19.70
   0  -1   8  657.73   25.90
   0  -1  -8  662.03   25.20
   0  -1  -8  708.33   23.70
   0  -1   8  647.34   22.40
   0   1   9  150.98   11.20
   0   1  -9  158.68    9.60
   0   1  -9  130.19    7.50
   0   1  -9  150.98   12.80
   0   1   9  161.58   11.10
   0  -1   9  147.49    9.70
   0  -1   9  138.89   11.60
   0  -1  -9  158.38   10.40
   0  -1  -9  161.48   12.10
   0   1  10   18.80    5.40
   0   1 -10   18.90    3.90
   0   1 -10   17.20    4.30
   0  -1  10   10.80    5.40
   0  -1 -10   19.40    6.00
   0  -1 -10   18.40    5.00
   0  -1  10   14.50    4.40
   0   1 -11   41.50    6.90
   0   1 -11   46.20    5.90
   0   1 -11   37.40    8.90
   0   1  11   46.60    8.20
   0  -1  11   48.00    7.30
   0  -1 -11   37.50    7.60
   0  -1  11   41.40    9.10
   0  -1 -11   44.80    7.40
   0  -1 -11   48.30    9.90
   0   1 -12  118.79    8.00
   0   1  12  116.39   11.20
   0   1 -12  128.39    9.80
   0   1 -12  146.89   14.30
   0  -1 -12  107.79   10.80
   0  -1  12  107.99   11.90
   0  -1  12  114.09    9.90
   0  -1 -12  121.39   10.60
   0  -1 -12  126.49   13.20
   0   1 -13   42.30    8.90
   0   1 -13   43.10    6.30
   0   1 -13   54.79    8.10
   0  -1 -13   67.69   11.20
   0  -1  13   45.60    9.40
   0  -1  13   41.30    7.60
   0   1 -14  109.89   14.60
   0   1 -14  105.59    8.20
   0  -1 -14  113.79   10.70
   0  -1  14  126.39   14.20
   0  -1  14  108.19   10.60
   0  -1 -14  146.29   13.10
   0  -1 -14  105.79   13.40
   0   1 -15   86.79   13.90
   0  -1  15   88.69   10.10
   0  -1 -15  105.99   11.50
   0  -1 -15   64.69   11.50
   0  -1 -15   97.49   10.60
   0  -1  15   73.79   12.40
   0   1 -16    4.30    6.40
   0  -1  16   17.10    7.90
   0  -1 -16    5.40    6.80
   0  -1 -16   15.50    6.10
   0  -1  16   21.10    6.30
   0  -1 -16   18.60    6.10
   0   1 -17    4.50    6.70
   0  -1 -17   11.80    7.50
   0  -1  17    9.60    4.70
   0  -1 -17    0.50    5.00
   0  -1 -17   -0.50    4.50
   0   1 -18    8.50    7.50
   0  -1 -18    7.00    4.80
   0  -1 -18   -1.60    4.40
   0  -1 -18    3.00    6.10
   0  -1 -18   -7.80    8.10
   0  -1  18   -9.30    6.70
   0   1 -19   52.09   13.10
   0  -1  19   79.19   14.90
   0  -1 -19   42.20   12.40
   0  -1 -19   57.29   11.20
   0  -1 -19   64.59   10.30
   0  -1 -19   84.99   16.70
   0   1 -20   -2.50    8.50
   0  -1 -20    2.50    4.80
   0  -1 -20    9.50    6.40
   0  -1 -20  -10.10   15.70
   0   2   0  158.78    9.30
   0  -2   0  145.69    7.40
   0   2   1 2218.18   58.89
   0   2  -1 2278.07   57.39
   0  -2   1 2225.78   57.39
   0   2   2   85.49    8.10
   0  -2  -2   89.29    8.10
   0   2   3   63.59    7.80
   0   2  -3   48.70    5.60
   0  -2  -3   66.69    7.60
   0  -2   3   61.29    6.60
   0   2   4  353.76   16.80
   0   2  -4  334.87   15.30
   0  -2  -4  339.77   16.30
   0  -2   4  344.97   15.40
   0  -2  -4  342.57   15.40
   0   2  -5   68.19    7.70
   0  -2   5   59.09    6.20
   0  -2  -5   73.89    7.50
   0  -2  -5   71.39    8.50
   0  -2   5   68.59    7.70
   0   2  -6    2.90    3.50
   0  -2   6    9.40    4.20
   0  -2  -6    6.40    3.40
   0  -2  -6    5.70    3.50
   0  -2  -6    6.00    4.30
   0  -2   6    3.60    3.10
   0   2  -7   26.90    6.20
   0  -2   7   28.10    7.00
   0  -2  -7   26.40    5.70
   0  -2   7   23.80    4.80
   0  -2  -7   31.50    5.80
   0  -2  -7   45.20    9.00
   0   2  -8  107.79   11.00
   0  -2  -8  116.69   12.20
   0  -2  -8  111.99    9.60
   0  -2   8  124.09    8.90
   0  -2  -8  117.59    9.60
   0  -2   8  110.79   10.90
   0   2  -9   10.10    5.00
   0  -2   9    5.10    3.90
   0  -2   9    9.50    4.20
   0  -2  -9   10.50    4.80
   0  -2  -9   15.50    4.90
   0  -2  -9    9.20    4.80
   0   2 -10   68.69    9.60
   0  -2 -10  127.29   16.30
   0  -2 -10   88.89    9.00
   0  -2  10   78.89    8.40
   0  -2 -10   89.89    9.80
   0  -2  10   89.39   12.60
   0   2 -11   67.19    9.80
   0  -2 -11   80.09   12.50
   0  -2 -11   78.69    9.00
   0  -2  11   89.09    8.90
   0  -2  11   67.29    9.90
   0  -2 -11  104.09   13.40
   0   2 -12  880.31   37.60
   0  -2 -12  828.02   34.50
   0  -2 -12  904.11   32.40
   0  -2  12  848.42   35.80
   0  -2  12  826.22   30.10
   0  -2 -12  849.41   39.10
   0  -2 -12  868.81   34.70
   0   2 -13   25.50    8.80
   0  -2 -13   29.90   10.00
   0  -2  13   27.20    8.60
   0  -2  13   23.80    6.30
   0  -2 -13   30.40    8.40
   0  -2 -13   29.50    7.40
   0  -2 -13   33.00    9.00
   0   2 -14  235.58   20.10
   0  -2 -14  264.07   19.60
   0  -2 -14  240.98   17.90
   0  -2  14  204.28   18.70
   0  -2  14  208.78   14.00
   0  -2 -14  249.38   16.20
   0  -2 -14  275.97   22.80
   0   2 -15   92.79   15.10
   0  -2  15  114.69   16.50
   0  -2 -15   69.49   11.20
   0  -2 -15  106.19   15.10
   0  -2 -15  107.79   13.10
   0  -2  15   93.59   10.10
   0  -2 -15   78.19   14.50
   0   2 -16   31.30   11.10
   0  -2 -16   23.90    7.40
   0  -2 -16   19.10    7.40
   0  -2 -16   21.90    8.60
   0  -2 -16   21.70    8.70
   0  -2  16   27.10    8.90
   0  -2  16   29.50    6.80
   0   2 -17  103.29   17.30
   0  -2  17  117.59   11.00
   0  -2 -17   67.29   14.00
   0  -2  17   94.69   17.40
   0  -2 -17  102.59   11.90
   0  -2 -17   78.89   12.40
   0  -2 -17  110.49   15.60
   0   2 -18   37.10   11.20
   0  -2 -18   27.40    8.40
   0  -2  18   51.99    9.00
   0  -2  18   51.09   12.60
   0  -2 -18   63.59   13.70
   0  -2 -18   50.59    9.70
   0  -2 -18   15.70   11.40
   0  -2  19  105.69   11.20
   0  -2 -19   88.09   14.00
   0  -2 -19  101.99   15.60
   0  -2 -19   99.59   22.00
   0  -2  19  106.99   26.40
   0   2 -20    8.40    7.60
   0  -2 -20   34.40    9.40
   0   3   0    2.30    4.20
   0  -3   0   -0.50    2.70
   0   3  -1    5.90    3.70
   0   3   1    3.20    4.10
   0  -3  -1    6.50    4.10
   0   3   2    2.30    4.00
   0   3  -2    0.90    2.90
   0  -3   2    2.10    3.20
   0  -3  -2   -0.10    3.50
   0   3  -3   87.29    8.40
   0   3   3  102.49   10.00
   0  -3  -3   84.89    9.60
   0  -3   3   95.59    8.50
   0   3  -4  127.29   10.30
   0   3   4  205.78   13.70
   0  -3   4  140.59   10.60
   0  -3  -4  181.48   12.90
   0   3   5  339.17   18.40
   0  -3   5  256.77   13.80
   0  -3  -5  319.47   17.70
   0  -3   5  342.97   16.90
   0  -3  -5  325.67   16.90
   0   3  -6  482.15   21.90
   0   3   6  489.75   23.90
   0  -3  -6  460.45   22.90
   0  -3  -6  475.35   21.40
   0  -3   6  478.55   21.50
   0   3  -7   13.40    4.90
   0  -3  -7   27.10    6.60
   0  -3   7   21.20    6.50
   0  -3  -7   23.60    6.20
   0  -3   7   15.20    5.00
   0   3  -8  161.48   15.20
   0  -3   8  105.29   11.30
   0  -3  -8  125.09   11.10
   0  -3  -8  126.59   10.10
   0  -3   8  103.19    9.30
   0  -3  -8  113.69   12.80
   0   3  -9  149.99   13.90
   0  -3  -9  161.98   12.00
   0  -3  -9  163.48   15.40
   0  -3  -9  178.88   13.10
   0  -3   9  182.58   11.80
   0  -3   9  169.48   14.40
   0   3 -10  153.88   14.30
   0  -3 -10  149.79   12.10
   0  -3  10  141.29   11.00
   0  -3 -10  133.49   11.90
   0  -3 -10  148.79   15.40
   0   3 -11  578.74   29.30
   0  -3  11  553.74   28.30
   0  -3 -11  566.64   25.70
   0  -3 -11  588.44   32.60
   0  -3 -11  601.94   26.30
   0  -3  11  605.64   24.40
   0   3 -12  442.96   26.50
   0  -3  12  477.95   21.70
   0  -3 -12  497.65   24.40
   0  -3 -12  433.66   27.80
   0  -3  12  468.65   26.40
   0  -3 -12  461.95   25.70
   0  -3 -12  496.75   23.70
   0   3 -13  189.68   18.10
   0  -3  13  185.18   13.60
   0  -3 -13  179.58   17.00
   0  -3  13  190.68   17.70
   0  -3 -13  178.88   14.70
   0  -3 -13  198.98   16.20
   0  -3 -13  177.48   19.40
   0   3 -14  109.59   16.00
   0  -3  14   94.19   10.70
   0  -3 -14  123.49   14.90
   0  -3  14  116.19   14.80
   0  -3 -14  108.99   14.80
   0  -3 -14   94.29   20.20
   0  -3 -14  150.88   21.40
   0   3 -15  160.48   18.10
   0  -3 -15  149.59   15.70
   0  -3 -15  147.09   16.00
   0  -3 -15  181.08   17.10
   0  -3 -15  138.69   21.50
   0  -3  15  177.08   20.20
   0  -3  15  123.99   12.10
   0   3 -16   33.50    9.60
   0  -3 -16   58.79   11.60
   0  -3  16   54.59   13.20
   0  -3 -16   52.99   11.40
   0  -3 -16   51.29   13.60
   0  -3  16   45.80    8.70
   0  -3 -16   35.60   10.50
   0   3 -17  170.78   23.60
   0  -3 -17  175.78   18.40
   0  -3  17  187.88   22.50
   0  -3  17  158.38   13.20
   0  -3 -17  192.08   16.40
   0  -3 -17  176.88   18.20
   0  -3 -17  205.48   24.00
   0   3 -18   62.49   14.20
   0  -3 -18   83.59   12.90
   0  -3  18   76.89   10.70
   0  -3  18   59.99   14.40
   0  -3 -18   66.89   15.80
   0  -3 -18   59.39   13.50
   0  -3 -18   64.59   12.80
   0   3 -19  137.09   18.90
   0  -3 -19  167.98   15.90
   0  -3  19  186.18   13.90
   0  -3 -19  169.98   19.10
   0  -3 -19  198.88   28.30
   0  -3 -19  192.18   20.80
   0   4   0  879.21   32.40
   0  -4   0  858.91   28.60
   0   4  -1  312.97   17.90
   0   4   1  343.77   18.30
   0  -4  -1  316.77   17.50
   0  -4   1  336.97   15.80
   0   4  -2  561.44   22.40
   0   4   2  581.74   25.10
   0  -4  -2  564.04   24.60
   0  -4   2  559.44   22.40
   0   4   3 1675.13   51.89
   0   4  -3 1645.34   49.10
   0  -4   3 1573.24   48.80
   0  -4  -3 1611.24   51.19
   0   4  -4  156.58   12.00
   0   4   4  120.69   12.50
   0  -4  -4  123.89   12.30
   0  -4   4  127.79   10.80
   0   4   5 1950.40   59.99
   0   4  -5 1858.11   56.69
   0  -4  -5 1974.40   59.69
   0  -4   5 1756.12   49.50
   0  -4   5 1787.92   56.09
   0   4   6  164.58   14.90
   0   4  -6  148.09   12.80
   0  -4  -6  146.39   13.30
   0  -4  -6  141.19   13.80
   0  -4   6  156.48    8.10
   0  -4   6  181.78   13.60
   0   4  -7  149.19   13.60
   0   4   7  157.88   15.30
   0  -4   7  235.78   19.00
   0  -4  -7  145.19   14.40
   0  -4  -7  170.78   13.90
   0   4  -8    3.00    4.40
   0  -4  -8   -0.50    4.80
   0  -4   8    2.30    4.50
   0  -4   8   -1.50    3.30
   0  -4  -8    3.00    4.10
   0   4  -9   44.50    8.40
   0  -4  -9   72.49   11.70
   0  -4   9   63.59    9.70
   0  -4  -9   60.29   11.00
   0  -4  -9   48.80    8.20
   0   4 -10    8.40    5.60
   0  -4  10    4.50    4.40
   0  -4 -10    8.80    5.00
   0  -4 -10   -0.30    5.70
   0  -4  10    5.30    4.60
   0  -4 -11  241.78   20.90
   0  -4 -11  262.37   16.80
   0  -4  11  244.28   15.70
   0  -4 -11  237.78   17.40
   0  -4  11  257.17   19.70
   0   4 -12   22.00    9.10
   0  -4  12   20.10    6.30
   0  -4 -12    7.80    7.10
   0  -4  12   11.90    6.70
   0  -4 -12   28.10    8.10
   0  -4 -12   15.20    7.70
   0   4 -13  465.35   29.00
   0  -4 -13  468.75   25.40
   0  -4  13  443.96   22.80
   0  -4 -13  452.35   30.10
   0  -4  13  443.96   28.10
   0  -4 -13  483.65   28.50
   0  -4 -13  472.15   25.00
   0   4 -14   50.39   11.10
   0  -4 -14   93.29   13.10
   0  -4 -14   78.39   12.80
   0  -4 -14   85.39   11.70
   0  -4  14   81.69   11.70
   0  -4  14   72.39   13.20
   0  -4 -14   74.69   15.50
   0   4 -15   89.89   14.80
   0  -4 -15  174.98   16.50
   0  -4  15  104.49   12.20
   0  -4 -15  116.99   17.10
   0  -4 -15  154.58   23.50
   0  -4 -15  124.09   13.90
   0  -4  15  129.69   18.70
   0   4 -16    1.50    7.20
   0  -4 -16   -4.90    8.40
   0  -4 -16   -6.10    4.80
   0  -4 -16   -5.70    5.70
   0  -4  16   -1.20    4.30
   0  -4  16   -1.20    7.10
   0  -4 -16    6.20    6.20
   0   4 -17   14.40    8.40
   0  -4 -17   10.10    6.60
   0  -4  17   14.10    6.00
   0  -4  17   19.60    9.30
   0  -4 -17    8.80    9.00
   0  -4 -17   11.80    7.60
   0  -4 -17   14.90   14.10
   0   4 -18   79.89   17.70
   0  -4  18   90.09   12.00
   0  -4 -18   74.09   14.90
   0  -4 -18   98.59   14.60
   0  -4 -18   54.69   15.90
   0  -4 -18   64.39   13.90
   0   4 -19   15.00   10.20
   0  -4 -19    5.90    6.70
   0  -4 -19    3.40    7.70
   0  -4 -19   -1.60    6.00
   0  -4  19    8.70    5.90
   0   5   0    0.00    4.30
   0  -5   0   -1.20    2.80
   0   5  -1   17.70    7.40
   0   5   1    8.60    6.10
   0  -5   1    8.40    3.90
   0  -5  -1   26.40    7.80
   0  -5  -1    9.40    4.50
   0   5   2   34.80    7.20
   0   5  -2   46.00    7.60
   0  -5   2   60.29    9.10
   0  -5  -2   65.49   11.60
   0   5   3  306.67   19.90
   0   5  -3  333.97   18.10
   0  -5  -3  338.67   20.30
   0  -5   3  329.77   18.00
   0   5   4    7.00    6.50
   0   5  -4   13.00    5.20
   0  -5   4    7.40    4.10
   0  -5  -4   10.70    5.40
   0   5   5  232.28   17.90
   0   5  -5  229.98   15.90
   0  -5   5  209.68   15.20
   0  -5  -5  218.68   17.20
   0  -5   5  214.98   12.40
   0   5  -6   -5.80    3.30
   0  -5   6    2.00    4.10
   0  -5  -6    3.30    8.30
   0  -5   6    1.00    3.20
   0   5   7  120.29   16.50
   0   5  -7   95.59   13.10
   0  -5   7   83.69    7.10
   0  -5  -7   78.69   11.30
   0  -5  -7   76.29   11.70
   0  -5   7   76.89   10.80
   0   5  -8    3.70    7.20
   0   5   8    5.40    5.20
   0  -5   8    8.30    5.40
   0  -5  -8   -0.70    5.10
   0  -5  -8    4.70    5.10
   0   5  -9    0.60    5.10
   0  -5   9   11.70    5.30
   0  -5   9    2.50    5.00
   0  -5  -9    5.40    5.70
   0  -5  -9   10.10    6.80
   0   5 -10    4.30    5.80
   0  -5 -10    3.50    6.50
   0  -5  10    3.10    5.40
   0  -5 -10   10.30    6.00
   0  -5  10    1.60    3.90
   0   5 -11  326.57   23.70
   0  -5 -11  382.86   23.40
   0  -5 -11  385.56   20.70
   0  -5  11  332.57   23.40
   0  -5 -11  365.46   26.30
   0  -5  11  315.67   19.60
   0   5 -12  162.58   18.30
   0  -5 -12  166.98   15.00
   0  -5 -12  186.78   16.90
   0  -5  12  172.68   18.30
   0  -5 -12  173.68   20.00
   0  -5  12  145.79   13.70
   0   5 -13  419.96   28.10
   0  -5 -13  423.66   28.00
   0  -5  13  399.86   22.40
   0  -5 -13  413.16   25.30
   0  -5 -13  436.16   30.60
   0  -5 -13  437.06   24.10
   0   5 -14   34.60   10.40
   0  -5  14   25.20   10.30
   0  -5 -14   32.10    8.90
   0  -5 -14   25.50    8.00
   0  -5 -14   31.80   10.40
   0  -5 -14   20.70   11.10
   0  -5  14   30.10    7.90
   0   5 -15   -7.60    5.10
   0  -5 -15    5.10    5.70
   0  -5  15    9.50   16.50
   0  -5 -15    6.00    7.00
   0  -5 -15    0.60    8.00
   0  -5 -15   -0.10    4.90
   0  -5  15    6.80    5.50
   0   5 -16   14.30    8.80
   0  -5 -16   -6.30   11.70
   0  -5 -16   13.30    7.80
   0  -5 -16    5.30    5.90
   0  -5 -16   19.20    8.80
   0  -5  16   13.30    6.90
   0  -5  16    6.30    8.20
   0   5 -17   51.69   17.00
   0  -5 -17   62.89   16.10
   0  -5  17  112.59   21.40
   0  -5 -17   63.39   11.90
   0  -5  17   63.69   11.10
   0  -5 -17   62.39   13.90
   0  -5 -17   57.89   14.70
   0   5 -18   12.90    9.20
   0  -5 -18   15.50    7.40
   0  -5 -18   -2.80   11.60
   0  -5 -18   15.90   10.50
   0  -5  18   26.00    7.60
   0  -5 -18    8.30    6.90
   0   6   0  189.08   17.10
   0  -6   0  194.98   13.80
   0   6  -1  912.01   37.60
   0   6   1  839.72   36.70
   0  -6   1  844.22   32.20
   0  -6  -1  769.62   30.50
   0   6  -2  128.59   15.30
   0   6   2  154.98   17.50
   0  -6   2  168.68   13.60
   0  -6  -2  151.68   15.10
   0   6   3    9.90    7.70
   0   6  -3   11.00    5.50
   0  -6   3   11.80    5.80
   0  -6  -3   19.30    8.10
   0   6   4  234.78   19.10
   0   6  -4  225.98   19.50
   0  -6  -4  214.58   18.10
   0  -6   4  258.97   17.20
   0   6   5  104.09   16.80
   0   6  -5   70.69    9.80
   0  -6   5   81.19   10.50
   0  -6   5  115.49   12.20
   0  -6  -5   90.89   14.60
   0   6   6  104.89   16.10
   0   6  -6  118.99   13.00
   0  -6   6   85.99    9.10
   0  -6  -6   37.10   15.80
   0   6  -7  666.33   31.10
   0   6   7  644.14   33.80
   0  -6   7  569.74   29.30
   0  -6   7  575.64   22.90
   0  -6  -7  657.43   32.70
   0  -6  -7  590.04   32.00
   0   6   8    2.80    6.10
   0   6  -8   -2.50    3.40
   0  -6  -8    0.40    5.40
   0  -6   8    5.90    3.70
   0  -6  -8    9.10    7.40
   0  -6   8    3.50    4.50
   0   6  -9  356.96   24.10
   0   6   9  383.86   27.30
   0  -6  -9  393.06   27.00
   0  -6   9  383.56   24.50
   0  -6  -9  367.96   24.60
   0   6 -10  665.83   34.60
   0  -6 -10  735.33   35.20
   0  -6  10  664.83   30.90
   0  -6 -10  675.23   37.00
   0  -6  10  649.54   34.00
   0   6 -11  336.27   24.90
   0  -6  11  349.87   21.70
   0  -6  11  339.67   24.70
   0  -6 -11  356.56   26.90
   0  -6 -11  292.77   22.70
   0   6 -12  723.23   42.20
   0  -6 -12  579.54   35.50
   0  -6  12  470.15   26.40
   0  -6 -12  554.94   31.20
   0  -6  12  533.55   32.00
   0  -6 -12  536.35   27.10
   0   6 -13    6.40    7.30
   0  -6 -13   17.70    8.70
   0  -6 -13   13.60    6.90
   0  -6  13    9.50    5.70
   0  -6 -13    5.00    9.20
   0  -6  13    0.40    7.80
   0  -6 -13   11.90    5.70
   0   6 -14    1.50    6.60
   0  -6 -14    2.20    8.20
   0  -6  14    0.60    5.00
   0  -6 -14    7.90    6.30
   0  -6 -14    7.80    6.80
   0  -6 -14    4.10    8.20
   0   6 -15   15.00    8.00
   0  -6 -15    3.80    7.10
   0  -6 -15    9.70    5.80
   0  -6  15   29.00    8.60
   0  -6  15   20.70   10.60
   0  -6 -15   21.30    9.00
   0   6 -16   14.40   10.10
   0  -6 -16   22.70    9.30
   0  -6 -16   22.30    7.70
   0  -6 -16    4.00   11.10
   0  -6  16   36.60   12.70
   0  -6  16   20.80    7.60
   0  -6 -16   17.80    8.40
   0   6 -17   52.19   13.60
   0  -6 -17   44.10   21.10
   0  -6  17   78.29   12.70
   0  -6 -17   72.39   13.30
   0  -6 -17   60.59   12.90
   0  -6 -17   89.09   19.90
   0   6 -18   29.60   10.50
   0  -6 -18   25.20    8.60
   0  -6 -18    7.80    9.60
   0  -6 -18   20.50    9.00
   0  -6  18   13.70    7.80
   0   7   0    0.30    6.30
   0  -7   0    4.70    4.30
   0   7   1   66.29   12.70
   0   7  -1   51.79   10.50
   0  -7  -1   45.30    7.80
   0  -7   1   65.49    9.70
   0   7  -2  111.79   16.80
   0   7   2  170.78   24.10
   0  -7   2   89.79   11.30
   0  -7  -2  109.19   11.50
   0   7  -3    1.20    5.90
   0   7   3    1.10    5.90
   0  -7  -3    5.30    5.90
   0  -7   3    0.70    4.60
   0   7   4  177.18   18.40
   0   7  -4  168.68   15.50
   0  -7   4  164.58   18.70
   0  -7  -4  172.88   17.70
   0   7  -5   -0.30    4.30
   0   7   5   -0.50    5.40
   0  -7   5    1.50    4.40
   0  -7   5    5.50    4.40
   0   7   6  288.27   23.20
   0   7  -6  278.67   20.30
   0  -7   6  258.57   19.60
   0  -7   6  278.37   17.10
   0  -7  -6  289.07   23.10
   0   7  -7  448.36   27.10
   0   7   7  537.05   32.30
   0  -7   7  523.65   28.70
   0  -7  -7  480.85   30.30
   0  -7   7  495.95   22.50
   0   7   8   52.39   14.00
   0   7  -8   57.89   10.80
   0  -7  -8   28.00    9.00
   0  -7   8   59.09    8.90
   0  -7   8   45.30   10.10
   0  -7  -8   68.29   14.90
   0   7   9   10.30    9.20
   0   7  -9   18.40    6.80
   0  -7   9   24.70    5.70
   0  -7  -9   24.40   10.10
   0  -7   9   25.80    9.30
   0  -7  -9   13.00   10.50
   0   7 -10  176.28   19.00
   0   7  10  188.78   24.90
   0  -7  10  189.38   23.00
   0  -7 -10  162.78   22.10
   0  -7 -10  170.78   20.80
   0   7 -11   15.50    7.70
   0  -7  11   25.20    8.30
   0  -7  11   18.10    9.60
   0  -7 -11   19.90    8.20
   0  -7 -11   16.90    9.20
   0   7 -12    6.30    6.10
   0  -7 -12    8.50    7.90
   0  -7 -12    0.10    6.00
   0  -7  12    3.30    7.60
   0  -7 -12    4.20    6.20
   0  -7  12    2.20    5.10
   0   7 -13   -8.60    5.30
   0  -7 -13   -5.30    8.00
   0  -7 -13    1.80    5.00
   0  -7 -13    7.70    6.10
   0  -7 -13   -1.80    6.30
   0  -7  13    8.80    9.00
   0  -7  13    6.60    6.30
   0   7 -14   19.20   10.70
   0  -7 -14   22.70   11.90
   0  -7  14   28.80    9.10
   0  -7 -14   18.80    7.70
   0  -7  14   16.50   11.10
   0  -7 -14   17.70    9.00
   0  -7 -14   18.70   11.00
   0   7 -15   67.79   22.10
   0  -7 -15   80.39   24.30
   0  -7  15  174.78   25.40
   0  -7 -15   75.49   13.20
   0  -7 -15   86.89   18.40
   0  -7 -15   49.10   12.30
   0  -7  15   96.09   14.70
   0   7 -16   92.49   16.30
   0  -7 -16  110.49   25.80
   0  -7  16  113.89   15.90
   0  -7 -16  105.39   17.60
   0  -7 -16  145.59   16.20
   0  -7 -16   73.79   15.70
   0   7 -17    6.40    7.80
   0  -7  17   -2.30    5.60
   0  -7 -17    2.50    8.30
   0  -7 -17   -2.10    6.60
   0  -7 -17   -1.90    5.40
   0   8   0 2419.36   81.89
   0  -8   0 2416.26   85.59
   0   8   1   94.29   17.50
   0   8  -1   94.69   16.40
   0  -8   1   98.49   14.10
   0  -8  -1   51.09   11.00
   0   8   2  874.61   42.60
   0   8  -2  824.72   41.40
   0  -8  -2  886.91   37.30
   0  -8   2  813.52   35.80
   0   8   3  159.08   19.50
   0   8  -3  139.69   19.60
   0  -8  -3  160.88   18.20
   0  -8   3  155.38   15.40
   0  -8  -3  170.58   15.30
   0   8   4   31.40    9.70
   0   8  -4   38.30   11.30
   0  -8  -4   59.59   13.80
   0  -8   4   29.10    8.40
   0  -8   4   43.90    9.60
   0   8   5   49.20   11.70
   0   8  -5   33.80    8.90
   0  -8   5   38.60    9.90
   0  -8   5   36.10   10.10
   0  -8  -5   35.70   11.50
   0   8   6  358.06   27.60
   0   8  -6  343.57   23.80
   0  -8   6  362.06   24.10
   0  -8  -6  320.37   25.70
   0  -8   6  365.46   21.30
   0   8  -7   14.10    8.40
   0   8   7    2.60    7.10
   0  -8   7   21.30    7.50
   0  -8   7   29.40    9.60
   0  -8  -7   11.00    8.50
   0   8   8  458.55   32.40
   0   8  -8  404.76   27.10
   0  -8  -8  430.96   30.20
   0  -8   8  414.46   21.30
   0  -8  -8  453.25   31.10
   0  -8   8  425.76   27.70
   0   8  -9   49.50   12.70
   0   8   9   42.20   13.40
   0  -8   9   53.19    9.00
   0  -8  -9   49.90   13.20
   0  -8  -9   32.40   12.30
   0  -8   9   61.19   11.70
   0   8  10   54.59   13.30
   0   8 -10   59.89   13.40
   0  -8  10   64.59    8.80
   0  -8 -10   43.60   13.20
   0  -8  10   77.49   13.90
   0  -8 -10   67.59   16.50
   0   8 -11   -0.60    6.10
   0   8  11   -6.70    6.80
   0  -8  11   -1.50    6.00
   0  -8 -11   -4.10    6.20
   0  -8 -11   -7.10    7.20
   0  -8 -11  -10.10    5.80
   0  -8  11   -6.10    5.60
   0   8 -12   50.79   13.20
   0  -8 -12   25.00   26.40
   0  -8  12   31.00    9.90
   0  -8 -12   39.10   13.50
   0  -8  12   32.60   12.40
   0  -8 -12   17.30   11.20
   0   8 -13   28.50   11.30
   0  -8  13   23.40   12.20
   0  -8 -13   21.20    8.70
   0  -8 -13    6.40    7.60
   0  -8  13   25.90    9.00
   0  -8 -13   35.30   13.20
   0  -8 -13   14.80    9.00
   0   8 -14   -7.10    9.60
   0  -8 -14    0.10    8.70
   0  -8 -14    4.30    6.20
   0  -8 -14    9.90    7.70
   0  -8  14    2.40    6.60
   0  -8 -14   10.30    9.90
   0   8 -15   54.69   13.60
   0  -8 -15   69.29   15.10
   0  -8  15   76.39   13.90
   0  -8 -15   71.79   17.10
   0  -8 -15   52.29   10.20
   0   8 -16    0.70    8.90
   0  -8  16   -2.90    7.00
   0  -8 -16   -3.70    4.80
   0  -8 -16    4.40    6.60
   0   9   0    7.80    8.80
   0  -9   0   -3.50    4.30
   0   9   1    4.10    6.70
   0   9  -1   -1.10    7.70
   0  -9  -1    4.70    5.90
   0  -9   1    6.90    5.60
   0   9   2  229.48   23.70
   0   9  -2  219.78   23.50
   0  -9   2  199.98   18.20
   0  -9  -2  208.38   17.70
   0   9  -3   -1.30    6.80
   0   9   3    0.00    8.40
   0  -9   3    3.50    6.10
   0  -9  -3   -1.60    4.50
   0  -9   3    7.70    6.70
   0   9   4  263.27   25.40
   0   9  -4  250.37   25.00
   0  -9  -4  274.67   20.00
   0  -9   4  266.67   21.60
   0  -9  -4  265.37   24.60
   0  -9   4  267.97   21.20
   0   9   5    9.90    8.70
   0   9  -5    7.80    9.10
   0  -9   5    6.30    6.80
   0  -9   5   -4.70    4.80
   0  -9  -5   13.60    7.80
   0   9  -6  124.79   18.20
   0   9   6  201.08   26.80
   0   9  -6  117.99   16.20
   0  -9  -6  190.58   22.10
   0  -9   6  207.38   19.60
   0  -9   6  166.28   16.50
   0   9  -7    0.00    5.70
   0   9   7   -0.70    6.70
   0  -9   7    2.90    6.10
   0  -9  -7   -8.90    5.80
   0  -9   7    1.30    5.60
   0   9  -8  111.39   18.00
   0   9   8  106.79   20.40
   0  -9  -8  115.69   20.50
   0  -9   8   99.29   13.70
   0  -9  -8   77.99   14.90
   0  -9   8  111.09   17.40
   0   9  -9  -11.40    4.50
   0   9   9   -3.00    6.40
   0  -9  -9    0.00    6.50
   0  -9   9    2.90    7.50
   0  -9   9   -2.00    4.10
   0  -9  -9   -6.50    6.70
   0   9  10   26.40   13.80
   0   9 -10   11.60    7.90
   0  -9 -10   10.50   10.90
   0  -9 -10   36.50   12.70
   0  -9  10   27.40    7.00
   0  -9  10   25.70   12.10
   0   9 -11  156.78   23.10
   0   9  11  140.59   23.00
   0  -9 -11  153.08   23.70
   0  -9  11  142.79   20.80
   0  -9 -11  125.09   22.90
   0  -9 -11  163.08   26.70
   0   9 -12   -2.10    7.40
   0  -9 -12    8.80   10.20
   0  -9  12  -11.40    6.50
   0  -9 -12    4.50    7.40
   0  -9 -12   13.40   10.90
   0  -9  12    2.10    6.70
   0   9 -13  120.89   20.70
   0  -9 -13  108.09   19.10
   0  -9  13  114.79   16.90
   0  -9 -13   74.59   22.90
   0  -9 -13   54.29   16.10
   0   9 -14  101.69   19.00
   0  -9  14  121.59   18.60
   0  -9 -14   96.19   19.00
   0  -9 -14   78.19   12.00
   0   9 -15   15.90    9.80
   0  -9 -15    2.00    6.20
   0  -9  15   -8.10    6.90
   0  -9 -15    7.90    8.20
   0  10   0  263.87   27.00
   0 -10   0  306.37   25.50
   0 -10   0  265.47   21.50
   0  10   1   12.00   11.00
   0  10  -1    0.50    7.00
   0 -10  -1   19.60    7.40
   0 -10   1    8.90    7.10
   0 -10   1    5.60    8.40
   0  10  -2   -4.40    6.90
   0  10   2    2.70    8.20
   0 -10   2   -1.10    7.10
   0 -10   2    7.70    6.40
   0 -10  -2   -0.90    5.70
   0  10   3    2.80    8.20
   0  10  -3    9.40    9.00
   0 -10   3   -0.80    6.90
   0 -10  -3   -7.40    5.20
   0 -10   3   13.00    7.30
   0  10   4   21.50   12.00
   0  10  -4   15.90    9.60
   0 -10   4   18.40    9.70
   0 -10   4    6.50    6.90
   0 -10  -4    9.40    6.30
   0  10   5   27.10   11.50
   0  10  -5   33.20   13.60
   0 -10  -5   40.50    9.10
   0 -10  -5   43.70   14.60
   0 -10   5   44.20   10.90
   0 -10   5   39.30   10.80
   0  10   6   54.89   16.00
   0  10  -6   40.90   14.80
   0 -10  -6   34.80   11.10
   0 -10   6   54.29   12.70
   0 -10   6   57.79   12.80
   0  10   7  111.69   20.70
   0  10  -7  116.99   23.00
   0 -10   7   93.49   15.30
   0 -10   7  113.69   16.80
   0  10   8    3.90    8.70
   0  10  -8    6.80    7.60
   0 -10   8    7.40    6.30
   0 -10   8   10.50    8.80
   0 -10  -8   13.20   10.60
   0 -10  -8   -2.30    7.00
   0 -10  -8    5.00    7.60
   0  10  -9   14.70    9.30
   0  10   9   12.80   10.10
   0 -10  -9    4.20    7.70
   0 -10   9  -11.70    6.70
   0 -10   9   15.60    7.30
   0 -10  -9   22.20   13.00
   0 -10  -9   32.30   13.20
   0  10  10   46.40   16.60
   0  10 -10   43.80   12.00
   0 -10 -10   45.00   14.20
   0 -10  10   73.49   16.40
   0 -10  10   54.99   10.50
   0 -10 -10   75.09   17.90
   0 -10 -10   47.40   14.90
   0  10 -11   12.30    9.60
   0  10  11  -15.30   16.60
   0 -10 -11    2.50    7.10
   0  10 -12   75.99   17.10
   0 -10 -12   87.99   20.00
   0 -10  12   99.39   18.30
   0  10 -13    8.90    9.60
   0 -10 -13    0.00    8.20
   0 -10  13    9.40    7.60
   0  11   0    2.00    8.00
   0 -11   0   -3.50    5.00
   0 -11   0    6.20    8.80
   0  11  -1   73.89   15.80
   0  11   1   63.29   14.50
   0 -11  -1   74.89   16.10
   0 -11   1  137.09   22.60
   0 -11  -1  126.19   17.20
   0 -11   1   65.59   13.30
   0  11   2  149.39   21.60
   0  11  -2  221.58   29.60
   0 -11  -2  238.98   21.10
   0 -11   2  178.98   20.30
   0 -11  -2  212.98   24.50
   0 -11   2  212.58   22.90
   0  11  -3   15.40   10.60
   0  11   3   12.30   10.00
   0 -11   3    1.00    7.20
   0 -11  -3    2.00    8.90
   0 -11  -3   17.80    9.20
   0 -11   3   14.20    8.30
   0  11   4    8.10   10.80
   0  11  -4   13.90    9.50
   0 -11   4    8.50    7.70
   0 -11  -4   -7.50    9.70
   0 -11  -4   10.00    7.90
   0 -11   4   21.80   10.10
   0  11  -5    3.10   10.20
   0  11   5    1.20   10.40
   0 -11   5    3.60   11.60
   0 -11  -5    5.10    7.00
   0 -11  -5  -22.90    8.00
   0 -11   5    3.50    6.80
   0  11  -6   -3.60    7.70
   0  11   6  -14.70    8.30
   0 -11   6   -2.20    6.40
   0 -11  -6    3.80    6.60
   0 -11   6   -0.20    7.40
   0 -11  -6    0.50    8.70
   0  11  -7    6.10    8.30
   0  11   7    3.00   10.20
   0 -11   7   -9.40    6.60
   0 -11   7    4.20    6.70
   0 -11  -7   -5.90    7.90
   0 -11  -7  -14.80    7.80
   0 -11  -7    0.20    9.80
   0  11  -8   16.20   10.20
   0 -11  -8   31.50   12.40
   0 -11  -8   28.50   22.60
   0 -11   8   32.10   13.30
   0 -11   8   30.30   10.00
   0  11  -9   33.20   23.40
   0  11   9   35.50   15.50
   0 -11  -9   38.70   18.30
   0 -11   9   23.70    8.50
   0  11  10  105.59   21.80
   0  11 -10   96.99   18.40
   0 -11 -10   92.09   21.60
   0 -11  10   92.39   14.10
   0  11  11   16.10   12.90
   0  11 -11   22.60   10.70
   0 -11 -11   12.20    9.80
   0 -11  11    7.60    6.70
   0  12   0   60.59   15.60
   0 -12   0  102.89   27.30
   0  12  -1   17.00   12.70
   0  12   1    0.80   12.10
   0 -12   1   26.40   10.90
   0 -12  -1   20.00   12.30
   0 -12   1    7.80   10.60
   0 -12  -1    6.40    6.80
   0  12   2  105.19   40.20
   0  12  -2   83.09   20.80
   0 -12   2  113.69   18.40
   0 -12  -2   87.99   16.50
   0 -12  -2   55.19   15.30
   0 -12   2   83.19   17.20
   0  12   3    8.50   14.30
   0  12  -3    8.60   14.00
   0 -12  -3   10.10    8.10
   0 -12   3   -8.60    6.90
   0 -12  -3  -11.70    8.90
   0 -12   3    6.90    9.20
   0  12   4   45.20   16.60
   0  12  -4   30.10   19.40
   0 -12  -4   41.20   11.80
   0 -12   4   39.00   14.00
   0 -12   4   71.99   15.00
   0 -12  -4   84.79   22.70
   0  12  -5   97.39   23.30
   0  12   5   81.49   19.00
   0 -12  -5   76.49   16.40
   0 -12   5   78.09   16.40
   0 -12   5   71.29   16.90
   0  12  -6    9.10   12.30
   0  12   6   -1.00   10.80
   0 -12   6   -6.40    7.90
   0 -12  -6    5.00    8.50
   0  12   7   51.49   16.10
   0  12  -7   58.19   20.20
   0 -12  -7  106.79   24.20
   0 -12  -7   70.99   23.50
   0 -12   7   73.29   15.10
   0  12   8   14.20   12.20
   0  12  -8    1.40   12.50
   0 -12   8    0.20    8.80
   0 -12  -8    6.80   11.60
   0 -12  -8   20.40   12.20
   0  12   9    3.00   10.80
   0  12  -9   -2.60   10.50
   0 -12   9   10.30    7.30
   0 -12  -9   10.10   12.10
   0  13   0   16.20   11.50
   0 -13   0    0.80    9.10
   0 -13   0  -10.10    8.70
   0  13  -1    1.60   15.00
   0  13   1   24.50   16.50
   0 -13  -1   18.60   11.00
   0 -13   1   -2.90    9.20
   0 -13   1   24.60   12.30
   0  13   2   -6.50   10.20
   0  13  -2    2.30    9.60
   0 -13  -2   31.00   10.10
   0 -13   2  -15.70    7.50
   0  13  -3   11.10   11.60
   0  13   3   12.10   14.40
   0 -13  -3    3.30    9.60
   0 -13   3   19.40   11.20
   0  13  -4   13.30   11.70
   0  13   4    5.40   11.70
   0 -13  -4   10.00    9.50
   0 -13   4   -8.60   11.90
   0  13  -5   40.90   18.40
   0  13   5   27.00   15.60
   1   0 -20   30.40   12.60
   1   0 -19    2.40    7.20
   1   0 -18    1.60    5.90
   1   0 -17    2.30    3.70
   1   0 -17   -2.90    5.10
  -1   0  17    1.20    5.30
   1   0 -16   -0.30    5.80
   1   0 -16    1.20    3.50
  -1   0  16    1.00    4.90
   1   0 -16    6.30    4.50
   1   0 -15   -5.00    3.40
   1   0 -15   -2.20    3.00
  -1   0  15   -5.20    4.00
   1   0 -15    5.60    6.00
   1   0 -14    6.40    3.90
   1   0 -14    3.40    3.30
   1   0 -14    7.90    5.20
  -1   0  14    1.40    4.30
   1   0 -13   -0.60    4.30
  -1   0  13   -2.80    4.10
   1   0 -13   -0.40    3.40
  -1   0  13    1.10    3.30
   1   0 -13    3.10    3.40
   1   0 -12   -0.30    2.80
   1   0 -12    1.10    4.40
   1   0 -12    3.80    3.80
  -1   0  12    1.50    3.30
  -1   0  12    8.90    3.90
   1   0 -11    1.60    3.20
   1   0 -11    1.70    6.30
  -1   0  11   -3.40    3.30
   1   0 -11   -3.00    2.20
  -1   0  11   -1.80    2.60
   1   0 -10  391.56   15.00
  -1   0  10  378.26   15.70
   1   0 -10  379.06   16.80
   1   0 -10  358.66   19.30
  -1   0  10  365.26   18.70
  -1   0   9   -3.90    1.90
   1   0  -9    1.80    3.70
   1   0  -9   -1.90    2.10
  -1   0   9    0.30    2.80
   1   0  -9    3.60    3.30
  -1   0   8 5116.59  126.29
   1   0  -8 5165.58  128.29
   1   0  -8 5255.07  131.79
   1   0  -8 5229.58  125.59
  -1   0   8 5194.28  130.79
   1   0  -7    6.80    3.30
  -1   0   7    2.40    3.30
  -1   0   7    2.20    2.20
   1   0  -6  888.61   24.10
  -1   0   6  851.21   24.50
   1   0  -6  858.81   28.00
  -1   0   6  911.51   27.80
   1   0  -6  869.11   26.40
  -1   0   5   -0.20    2.20
  -1   0   5    0.00    1.70
   1   0  -5   -1.50    2.40
   1   0  -5    0.80    1.70
   1   0  -5   -2.40    2.40
   1   0  -4 9777.82  230.38
   1   0  -3   -0.20    0.90
  -1   0   3    0.90    1.90
   1   0  -3   -0.40    1.50
  -1   0   3   -1.70    1.50
   1   0  -3    2.10    2.50
   1   0  -2  415.86   14.50
  -1   0   2  521.35   15.60
  -1   0   2  496.85   17.10
  -1   0  -2 2094.59   52.29
  -1   0  -2 2078.69   52.29
   1   0   2 2145.39   52.59
   1   0   2 2082.49   52.19
   1   0   3   -0.10    2.20
   1   0   3   -4.50    4.20
  -1   0  -3    0.20    1.70
  -1   0  -3    0.00    2.10
   1   0   4  780.22   24.30
  -1   0  -4  787.12   23.70
   1   0   4  797.42   24.00
  -1   0  -4  792.42   24.70
   1   0   5    0.30    2.40
  -1   0  -5    0.00    2.50
   1   0   5   -6.50    2.00
  -1   0  -5    0.40    3.00
  -1   0  -6 3771.22   94.69
  -1   0  -6 3912.31   97.39
   1   0   6 3559.74   94.69
   1   0   6 3836.72   96.49
  -1   0  -7    0.60    3.40
   1   0   7   -0.10    2.70
  -1   0  -7    0.00    3.00
   1   0   7    1.10    3.20
  -1   0  -8  269.37   15.80
  -1   0  -8  295.17   14.10
   1   0   8  258.27   13.90
   1   0   8  260.97   14.90
   1   0   9   -1.00    2.90
   1   0   9    1.60    4.00
  -1   0  -9   -0.60    2.80
  -1   0  -9   -0.40    3.20
   1   0  10   20.80    7.00
   1   0  10   12.40    4.60
  -1   0 -10   20.40    5.60
  -1   0 -10    8.00    5.20
   1   0  11   -0.90    4.10
   1   0  11    3.90    3.80
  -1   0 -11    0.40    3.40
  -1   0 -11    0.70    3.20
   1   0  12  898.91   32.80
   1   0  12  766.62   33.30
  -1   0 -12  875.81   36.10
  -1   0 -12  837.82   29.70
  -1   0 -12  844.82   30.80
   1   0  13    0.20    4.10
   1   0  13    0.10    3.70
  -1   0 -13    4.60    4.10
  -1   0 -13    2.80    4.60
  -1   0 -13   -1.30    3.70
  -1   0 -14  450.45   21.10
  -1   0 -14  505.05   28.00
   1   0  14  477.05   23.70
  -1   0 -14  483.85   22.50
   1   0  14  502.95   27.00
   1   0  15   -3.70    4.30
  -1   0 -15   -2.10    3.60
  -1   0 -15   -0.20    4.20
   1   0  15   -1.00    4.30
  -1   0 -15   -1.50    4.80
   1   0  16   49.80    9.90
  -1   0 -16   55.69    9.10
  -1   0 -16   50.99    9.20
  -1   0 -16   47.00   11.90
   1   0  17    5.00    5.20
  -1   0 -17   -9.70    4.30
  -1   0 -17    5.10    4.90
  -1   0 -17    2.60    4.70
  -1   0 -18  225.98   14.80
  -1   0 -18  232.98   22.60
  -1   0 -18  217.78   15.80
  -1   0 -19    3.70    4.60
  -1   0 -19    9.00    7.70
  -1   0 -20  256.27   25.60
   1   1 -20   47.30   18.10
   1  -1 -20   41.80    9.50
   1  -1 -20   20.60   11.80
   1  -1 -20   37.80   10.80
   1   1 -19   39.80   11.60
   1  -1 -19   70.39   18.20
  -1  -1  19   66.79   14.30
   1  -1 -19   82.69   16.20
   1  -1 -19   80.79    9.30
   1  -1 -19   87.29   12.50
   1   1 -18   41.50    9.80
  -1  -1  18   54.59   18.80
   1  -1 -18   45.70    7.90
   1  -1 -18   42.50   10.00
   1  -1 -18   54.99   10.30
   1  -1 -18   30.90   11.10
   1   1 -17   76.59   12.70
   1  -1 -17   82.89   10.20
   1  -1 -17   83.19   12.30
  -1  -1  17   92.89   14.90
   1  -1 -17   61.79   12.40
   1  -1 -17   42.20   11.40
   1   1 -16   31.90    8.80
   1  -1 -16   41.90   10.60
   1  -1 -16   42.20    7.50
  -1  -1  16   51.59   12.20
   1  -1 -16   35.70    8.70
   1   1 -15    5.50    6.20
   1  -1 -15   10.40    5.80
   1  -1 -15    2.50    3.60
  -1  -1  15    3.10    3.70
  -1  -1  15    3.70    5.30
   1  -1 -15    2.00    4.40
   1   1 -14   21.60    8.30
  -1  -1  14   22.20    7.50
   1  -1 -14   34.00    9.60
   1  -1 -14   25.30    5.90
  -1  -1  14   32.40    6.20
   1  -1 -14   33.10    7.90
   1   1 -13  283.77   20.30
   1  -1 -13  282.77   19.10
   1  -1 -13  285.37   14.80
  -1  -1  13  242.58   18.20
  -1  -1  13  269.57   13.90
   1  -1 -13  269.87   16.90
  -1   1  12    3.80    4.30
   1   1 -12   -1.00    4.10
  -1  -1  12    6.30    5.60
   1  -1 -12    0.30    4.30
   1  -1 -12    4.10    3.90
  -1  -1  12    4.90    3.40
   1  -1 -12    7.50    3.90
   1   1 -11  619.74   20.80
   1   1 -11  616.34   28.30
  -1   1  11  629.34   25.90
   1  -1 -11  624.04   27.80
  -1  -1  11  593.24   26.70
  -1  -1  11  574.24   21.30
   1  -1 -11  648.24   22.90
   1  -1 -11  647.54   26.20
  -1   1  10   68.19    9.50
  -1  -1  10   79.49    6.80
   1  -1 -10   76.59   10.60
   1  -1 -10   64.89    6.90
  -1  -1  10   90.59    9.90
   1  -1 -10   81.09   10.40
   1   1  -9    9.50    4.60
   1   1  -9    6.30    2.90
  -1   1   9    5.30    3.10
   1  -1  -9    5.10    4.30
   1  -1  -9    3.90    2.90
  -1  -1   9    2.30    2.60
   1  -1  -9    1.90    3.50
  -1  -1   9    1.10    3.40
   1   1  -8   27.80    7.10
   1   1  -8   17.30    3.70
  -1  -1   8   17.80    3.80
  -1  -1   8   15.70    4.40
   1   1  -7  543.05   22.40
  -1   1   7  573.54   20.60
   1  -1  -7  554.44   21.80
  -1  -1   7  582.34   22.50
  -1  -1   7  568.84   17.80
   1  -1  -7  583.34   21.20
   1  -1  -7  557.24   19.10
   1   1  -6   90.99    8.60
  -1   1   6   88.79    7.10
   1  -1  -6   91.59    8.30
  -1  -1   6   98.79    5.80
  -1  -1   6  100.79    8.70
   1  -1  -6   92.29    7.50
   1  -1  -6   83.79    6.40
  -1   1   5 1168.08   31.60
   1   1  -5 1120.89   33.90
   1  -1  -5 1083.99   31.10
   1  -1  -5 1090.39   33.70
   1  -1  -5 1166.88   31.90
   1  -1  -5 1095.39   34.50
  -1  -1   5 1113.59   33.50
   1   1  -4  754.02   24.60
  -1  -1   4  798.72   24.70
   1  -1  -4  821.42   25.60
  -1  -1   4  796.82   21.30
   1  -1  -4  784.82   25.10
   1  -1  -4  821.92   22.80
   1  -1  -4  763.22   23.00
  -1  -1   4  769.52   20.60
   1   1  -3 1326.87   35.00
  -1   1   3 1209.98   34.80
   1  -1  -3 1278.07   32.20
   1  -1  -3 1258.67   34.90
  -1  -1   3 1254.77   34.60
   1  -1  -3 1226.68   35.30
  -1   1   2 2507.65   61.69
   1  -1  -2 2486.85   62.49
  -1  -1   2 2417.56   61.49
   1  -1  -2 2466.05   61.49
   1  -1  -1   95.79    9.30
  -1  -1   1   90.89    6.80
  -1   1  -1   45.40    3.40
  -1   1  -1   51.89    4.00
   1   1   1   49.40    4.60
   1   1   1   44.90    4.50
  -1  -1  -1   45.30    4.50
   1  -1   1   44.20    3.50
  -1  -1  -1   44.60    4.40
   1  -1   1   56.49    3.90
  -1   1  -2 1173.98   32.90
   1   1   2 1273.67   34.10
   1  -1   2 1199.28   32.90
  -1  -1  -2 1225.98   33.80
   1  -1   2 1229.98   33.00
  -1  -1  -2 1237.38   34.60
  -1   1  -3  689.33   21.30
  -1   1  -3  668.63   22.00
   1   1   3  714.73   22.60
   1  -1   3  709.13   21.40
  -1  -1  -3  711.43   22.20
  -1   1  -4    2.40    2.80
   1   1   4    2.80    3.30
  -1   1  -4    1.90    2.70
   1  -1   4   -1.70    2.50
  -1  -1  -4    0.10    2.40
   1  -1   4    1.60    2.40
  -1  -1  -4    0.80    2.50
  -1   1  -5  471.65   17.30
   1   1   5  493.95   18.80
  -1  -1  -5  507.95   18.30
  -1  -1  -5  499.45   18.20
   1  -1   5  478.15   17.40
   1  -1   5  453.75   18.50
   1   1   6   13.90    4.10
  -1   1  -6   13.80    4.80
  -1   1  -6   16.50    3.90
  -1  -1  -6    8.70    3.30
   1  -1   6   17.70    7.50
  -1  -1  -6   17.60    4.30
   1  -1   6   13.70    4.00
  -1   1  -7   34.00    5.60
   1   1   7   34.60    6.40
  -1   1  -7   24.40    5.70
  -1  -1  -7   42.00    6.90
   1  -1   7   36.30    5.90
   1  -1   7   29.50    5.80
  -1  -1  -7   38.00    6.60
   1   1   8  508.95   21.60
  -1   1  -8  524.15   23.20
  -1   1  -8  522.05   20.10
  -1  -1  -8  500.55   21.70
   1  -1   8  518.95   20.40
  -1  -1  -8  524.15   20.90
   1  -1   8  508.05   22.30
  -1   1  -9  154.88   10.60
  -1   1  -9  148.79   12.90
   1   1   9  171.28   12.20
   1  -1   9  151.28   10.90
  -1  -1  -9  150.58   12.10
   1  -1   9  157.88   12.70
  -1  -1  -9  144.69   11.00
  -1   1 -10  217.68   10.40
  -1   1 -10  243.08   16.90
  -1   1 -10  243.88   13.60
   1   1  10  240.68   14.90
   1  -1  10  230.88   15.60
  -1  -1 -10  221.08   13.70
   1  -1  10  234.48   13.80
  -1   1 -11   73.59    9.50
  -1   1 -11   54.29    6.00
   1   1  11   54.19    9.00
  -1   1 -11   68.09   11.50
   1  -1  11   65.69   13.10
  -1  -1 -11   65.89    9.60
   1  -1  11   61.89    8.80
   1   1  12   11.10    5.70
  -1   1 -12    2.90    3.00
  -1   1 -12   11.90    6.90
  -1   1 -12    3.40    4.10
  -1  -1 -12    5.60    4.90
   1  -1  12    7.80    4.30
  -1  -1 -12   11.80    5.50
   1  -1  12    1.60    4.10
   1   1  13   54.29    9.30
  -1   1 -13   38.80    6.00
  -1   1 -13   45.30   11.10
  -1   1 -13   41.00    7.90
   1  -1  13   46.50    9.80
  -1  -1 -13   54.99    9.00
   1  -1  13   35.90    7.70
  -1  -1 -13   38.90    8.90
  -1  -1 -13   45.80    8.70
   1   1  14  156.38   14.20
  -1   1 -14  103.79   11.00
  -1   1 -14  114.09    8.40
  -1   1 -14  138.19   17.80
   1  -1  14  114.29   11.60
  -1  -1 -14  110.69   11.60
   1  -1  14  118.49   15.20
  -1  -1 -14  121.19   12.10
  -1  -1 -14   81.29   12.20
  -1   1 -15   30.80    7.30
  -1   1 -15   29.10    5.40
  -1   1 -15   21.90    8.70
  -1  -1 -15   25.90    7.50
  -1  -1 -15   26.70    7.10
   1  -1  15   28.30    7.40
  -1  -1 -15   32.30    8.00
   1  -1  15   26.10    8.30
  -1   1 -16    7.70    3.50
  -1   1 -16   -1.70    5.20
  -1  -1 -16    2.50    5.00
  -1  -1 -16   13.10    6.80
  -1  -1 -16    2.20    5.80
   1  -1  16    6.10    5.40
   1  -1  16   10.60    7.60
  -1   1 -17    1.10    5.80
  -1  -1 -17   -4.90    5.50
   1  -1  17   -4.20    5.60
   1  -1  17    1.20    4.30
  -1  -1 -17    0.40    4.40
  -1  -1 -17    3.30    5.10
  -1   1 -18   83.19   16.70
  -1  -1 -18   94.29   16.20
   1  -1  18   95.79   16.20
  -1  -1 -18  110.89   14.70
   1  -1  18   98.29   13.10
  -1  -1 -18   63.09   17.80
  -1   1 -19    0.20   12.60
  -1  -1 -19   18.10    8.30
  -1  -1 -19   14.60    8.90
  -1  -1 -19   42.90    9.10
   1  -1  19   10.80    7.00
  -1  -1 -19    7.50    8.10
  -1   1 -20   77.09   15.30
  -1  -1 -20   84.89   13.00
  -1  -1 -20   79.09   12.80
  -1  -1 -20   72.89   14.40
   1   2 -20   51.49   12.20
   1  -2 -20   49.40   12.90
   1  -2 -20   56.19   13.30
   1  -2 -20   70.89   10.10
   1  -2 -20   49.20   13.90
   1   2 -19   16.70    8.10
   1  -2 -19   16.70    6.60
  -1  -2  19    8.10    9.10
   1  -2 -19    9.90    9.80
   1  -2 -19   14.40    8.40
   1  -2 -19   12.70    7.80
   1   2 -18   92.89   15.30
   1  -2 -18  119.09   16.60
   1  -2 -18  142.29   12.30
  -1  -2  18  138.89   19.20
   1  -2 -18  103.99   16.70
   1  -2 -18  132.59   22.00
   1   2 -17   25.10   10.20
   1  -2 -17   28.70    7.10
  -1  -2  17    5.30    7.50
   1  -2 -17   24.70    9.20
   1  -2 -17   21.80    8.20
   1  -2 -17   13.90    7.30
  -1  -2  17   20.10    5.30
   1   2 -16    8.30    8.00
   1  -2 -16   11.20    6.50
  -1  -2  16    6.60    7.40
   1  -2 -16   16.00    8.90
   1  -2 -16   20.70    6.60
   1  -2 -16    8.70    5.90
  -1  -2  16   10.30    4.90
   1   2 -15   31.80    9.30
  -1  -2  15   47.80    7.60
   1  -2 -15   41.30    9.00
   1  -2 -15   57.99    9.50
   1  -2 -15   51.19   10.60
  -1  -2  15   51.09   12.20
   1  -2 -15   30.50   10.50
   1   2 -14   85.49   14.90
   1  -2 -14   78.99   12.50
  -1  -2  14   82.69    8.40
   1  -2 -14   83.79   10.70
   1  -2 -14   60.69    9.70
  -1  -2  14   73.29   12.50
   1  -2 -14   69.09   13.70
   1   2 -13  263.77   20.20
  -1  -2  13  261.97   19.40
  -1  -2  13  264.67   13.80
   1  -2 -13  252.27   18.00
   1  -2 -13  237.28   20.50
   1  -2 -13  246.88   15.10
   1  -2 -13  261.27   18.20
   1   2 -12  155.18   15.30
   1  -2 -12  180.58   12.40
  -1  -2  12  166.88   15.10
   1  -2 -12  142.49   20.20
   1  -2 -12  160.28   13.90
  -1  -2  12  158.68   10.50
   1  -2 -12  162.28   14.30
   1   2 -11  248.38   17.80
   1  -2 -11  267.97   16.40
   1  -2 -11  255.67   17.00
  -1  -2  11  240.78   12.60
   1  -2 -11  246.58   18.80
   1  -2 -11  223.38   13.50
  -1  -2  11  252.97   18.10
   1   2 -10  148.39   17.10
  -1  -2  10  106.29    8.30
   1  -2 -10  116.69   11.30
   1  -2 -10  111.69   10.30
   1  -2 -10  104.39   12.30
  -1  -2  10   86.69   10.80
   1  -2 -10  106.89    9.10
   1   2  -9    5.20    4.20
  -1  -2   9    4.20    3.30
   1  -2  -9   10.00    5.30
  -1  -2   9    9.20    3.60
   1  -2  -9    5.80    3.50
   1  -2  -9    1.70    3.20
   1  -2  -9    7.50    4.60
   1   2  -8   42.00    7.20
  -1  -2   8   55.79    9.30
   1  -2  -8   54.79    9.10
   1  -2  -8   38.00    7.30
   1  -2  -8   62.49    7.20
   1  -2  -8   60.79    7.50
  -1  -2   8   60.69    6.10
   1   2  -7  163.58   12.30
   1  -2  -7  174.28   10.90
  -1  -2   7  178.18   12.50
   1  -2  -7  184.08   13.40
  -1  -2   7  185.08    9.60
   1  -2  -7  186.68   10.70
   1   2  -6  355.96   17.20
   1  -2  -6  374.36   14.60
  -1  -2   6  364.36   13.90
   1  -2  -6  382.56   16.10
   1  -2  -6  359.36   17.90
  -1  -2   6  350.26   17.00
   1   2  -5  147.69   12.00
  -1   2   5  111.39   10.00
  -1  -2   5  102.89    9.00
   1  -2  -5  110.49    9.50
   1   2  -4 2200.38   59.39
  -1   2   4 2127.39   59.79
  -1  -2   4 2203.18   59.19
   1  -2  -4 2193.08   59.79
   1   2  -3  356.26   14.80
  -1   2   3  321.67   15.00
   1  -2  -3  338.17   15.10
   1   2  -2 2542.25   65.49
  -1   2   2 2538.45   66.49
  -1  -2   2 2484.15   65.49
   1  -2  -2 2625.04   66.49
   1   2  -1  382.66   15.00
  -1   2   1  385.36   15.30
  -1  -2   1  385.76   14.20
   1  -2  -1  377.96   15.30
   1  -2  -1  403.06   15.50
  -1   2   0 5407.26  129.69
   1  -2   0 5368.66  131.59
   1  -2   0 5487.35  129.79
  -1   2  -1  692.33   21.30
   1   2   1  694.83   23.00
   1  -2   1  649.83   21.00
   1  -2   1  689.53   21.20
  -1  -2  -1  714.33   23.20
   1   2   2  128.79    9.60
  -1  -2  -2  121.79    9.30
  -1  -2  -2  122.59    9.40
  -1   2  -3   47.00    5.80
   1   2   3   57.39    7.90
   1  -2   3   50.09    4.60
  -1  -2  -3   79.59   10.60
  -1  -2  -3   56.29    7.20
   1  -2   3   60.99    7.40
  -1   2  -4  947.51   30.00
  -1  -2  -4  888.41   29.80
  -1  -2  -4  880.31   31.10
   1  -2   4  917.61   29.50
   1  -2   4  909.11   28.50
   1   2   5   47.40    7.60
  -1   2  -5   38.90    6.00
   1  -2   5   43.20    6.20
  -1  -2  -5   45.10    6.80
  -1  -2  -5   33.00    6.00
   1  -2   5   72.09   10.20
  -1   2  -6  275.77   15.50
   1   2   6  277.97   15.40
   1  -2   6  278.87   13.60
   1  -2   6  277.07   15.10
  -1  -2  -6  276.47   14.70
  -1  -2  -6  278.27   16.80
  -1  -2  -6  294.17   13.90
   1   2   7    6.40    4.70
  -1   2  -7    7.20    4.60
  -1  -2  -7    7.10    5.70
  -1  -2  -7    7.70    4.30
   1  -2   7   10.80    4.00
  -1  -2  -7    6.80    4.20
   1  -2   7    7.00    4.20
  -1   2  -8  322.87   18.60
   1   2   8  351.66   18.40
  -1  -2  -8  348.77   17.10
   1  -2   8  308.07   17.90
   1  -2   8  333.27   16.10
  -1  -2  -8  347.07   20.60
  -1  -2  -8  320.57   16.80
   1   2   9   13.30    5.20
  -1   2  -9   24.20    8.00
  -1  -2  -9    6.20    4.10
   1  -2   9   15.30    6.00
  -1  -2  -9    7.50    4.90
  -1  -2  -9   12.70    5.10
   1  -2   9   20.70    5.50
   1   2  10  183.68   14.20
  -1   2 -10  181.18   15.30
   1  -2  10  173.48   14.50
   1  -2  10  177.78   12.60
  -1  -2 -10  181.58   16.50
  -1  -2 -10  178.28   13.00
  -1  -2 -10  178.28   24.60
  -1   2 -11    4.80    4.90
  -1  -2 -11    1.20    5.90
  -1  -2 -11    1.40    4.50
   1  -2  11   -2.80    3.30
   1  -2  11   -1.20    3.30
  -1  -2 -11   -2.30    3.20
  -1   2 -12   45.60   10.10
  -1  -2 -12   46.90    8.60
   1  -2  12   48.10    8.60
  -1  -2 -12   48.10   11.00
   1  -2  12   48.60    9.80
  -1  -2 -12   37.90    8.10
  -1   2 -13   -0.80    4.20
   1  -2  13    8.60    5.10
  -1  -2 -13   -2.70    3.90
  -1  -2 -13   -3.40    4.10
   1  -2  13   -2.30    3.50
  -1  -2 -13   -0.80    4.90
  -1   2 -14   39.10    9.40
   1  -2  14   36.00    8.30
  -1  -2 -14   25.70    7.80
  -1  -2 -14   42.40    9.30
  -1  -2 -14   21.70    9.70
   1  -2  14   11.90    6.30
  -1  -2 -14   23.70    6.60
  -1   2 -15  134.79   18.70
  -1  -2 -15  126.59   16.70
   1  -2  15  100.69   14.50
  -1  -2 -15   73.19   13.80
  -1  -2 -15  140.99   16.10
  -1  -2 -15  125.89   13.60
   1  -2  15  133.29   12.60
  -1   2 -16   16.70    9.80
   1  -2  16   15.50    8.80
  -1  -2 -16   24.70    9.20
   1  -2  16   43.80    8.70
  -1  -2 -16    4.50    8.30
  -1  -2 -16   37.70    9.50
  -1   2 -17    8.40    8.40
  -1  -2 -17   -0.60    6.70
  -1  -2 -17    2.00    5.10
  -1  -2 -17    2.70    7.70
   1  -2  17   -0.40    4.20
   1  -2  17    9.20    7.20
  -1  -2 -17    5.40    8.10
  -1   2 -18   29.80   12.00
  -1  -2 -18   17.20   10.00
   1  -2  18   27.50    7.50
  -1  -2 -18   13.70    7.60
   1  -2  18    5.70    8.70
  -1  -2 -18   10.30    6.60
  -1  -2 -18    9.30    7.30
  -1   2 -19  133.89   21.90
   1  -2  19  133.69   15.40
  -1  -2 -19  111.69   16.00
  -1  -2 -19  235.88   33.50
  -1  -2 -19  140.49   21.00
  -1  -2 -19  135.09   14.80
   1   3 -20   11.30    9.70
   1  -3 -20   -7.50    6.60
   1  -3 -20   17.90    8.30
   1   3 -19   82.79   19.40
   1  -3 -19   71.59   18.30
   1  -3 -19   64.99   12.00
   1  -3 -19   88.49   16.00
   1   3 -18   25.00   10.20
   1  -3 -18   57.89   24.90
  -1  -3  18   44.50    7.60
   1  -3 -18   43.20   11.60
  -1  -3  18   40.00   12.40
   1  -3 -18   42.60    9.80
   1  -3 -18   33.30   10.30
   1   3 -17  166.88   23.10
   1  -3 -17  153.48   14.30
   1  -3 -17  147.39   23.10
   1  -3 -17  143.49   19.70
   1  -3 -17  135.79   17.00
  -1  -3  17  130.19   10.80
   1   3 -16  100.09   15.50
   1  -3 -16  144.09   16.00
   1  -3 -16  155.18   22.30
  -1  -3  16  128.69   10.70
  -1  -3  16  149.09   19.00
   1  -3 -16  127.79   13.10
   1  -3 -16  143.19   18.80
   1   3 -15  339.47   25.40
   1  -3 -15  365.06   20.50
  -1  -3  15  339.27   17.30
   1  -3 -15  331.17   23.40
   1  -3 -15  359.46   27.50
   1  -3 -15  349.67   22.80
  -1  -3  15  341.07   25.10
   1   3 -14  378.36   26.20
   1  -3 -14  425.16   28.60
   1  -3 -14  452.35   24.40
   1  -3 -14  401.86   21.40
  -1  -3  14  361.96   25.00
  -1  -3  14  428.36   19.40
   1  -3 -14  380.66   29.10
   1   3 -13  102.69   15.70
  -1  -3  13   83.89   12.20
   1  -3 -13  110.59   11.50
  -1  -3  13  101.19    9.80
   1  -3 -13  107.19   16.40
   1  -3 -13   80.89   13.10
   1  -3 -13   70.99    9.90
   1   3 -12  578.44   29.40
  -1  -3  12  465.45   26.80
  -1  -3  12  498.05   21.20
   1  -3 -12  547.25   25.10
   1  -3 -12  557.24   30.20
   1  -3 -12  491.35   26.80
   1  -3 -12  498.85   23.50
   1   3 -11    2.60    5.00
   1  -3 -11    0.80    4.50
   1  -3 -11   -3.30    3.90
   1  -3 -11    3.70    3.60
   1  -3 -11   -0.20    3.20
  -1  -3  11   -0.30    3.10
  -1  -3  11   -3.90    3.60
   1   3 -10  131.59   13.50
   1  -3 -10  146.19   13.80
   1  -3 -10  157.68   12.20
   1  -3 -10  140.79   14.60
   1  -3 -10  152.18   11.70
  -1  -3  10  141.49   10.20
  -1  -3  10  156.58   14.40
   1   3  -9  105.79   12.10
   1  -3  -9  114.49   10.50
  -1  -3   9   99.39    8.60
   1  -3  -9  116.89   12.00
  -1  -3   9  105.29   11.80
   1  -3  -9  107.99   12.40
   1  -3  -9  119.19    9.80
   1   3  -8  605.94   26.70
   1  -3  -8  605.74   22.40
   1  -3  -8  582.54   27.10
  -1  -3   8  570.84   21.70
  -1  -3   8  566.14   25.70
   1  -3  -8  564.64   24.00
   1   3  -7  491.55   23.20
   1  -3  -7  550.14   22.80
  -1  -3   7  503.95   23.10
   1  -3  -7  515.15   24.50
  -1   3   6  644.04   27.20
   1   3  -6  597.44   25.20
   1  -3  -6  616.64   26.20
   1   3  -5  863.11   29.90
  -1   3   5  790.42   30.40
  -1  -3   5  830.42   29.40
   1  -3  -5  743.73   29.60
   1   3  -4  286.87   15.10
  -1   3   4  305.67   16.40
  -1  -3   4  286.07   15.00
   1  -3  -4  316.17   16.50
   1   3  -3  262.17   13.50
  -1   3   3  246.78   14.50
  -1  -3   3  246.18   13.30
   1  -3  -3  254.67   14.50
  -1   3   2  163.98   11.70
   1   3  -2  155.48   10.40
   1  -3  -2  162.08   11.50
  -1  -3   2  150.58   10.10
   1   3  -1   29.20    6.40
  -1   3   1   21.70    6.40
   1  -3  -1   17.90    3.70
   1  -3  -1    9.40    4.70
  -1  -3   1   18.70    4.80
   1   3   0    4.90    4.60
  -1   3   0    5.80    5.00
  -1   3   0    4.30    3.20
   1  -3   0    4.50    3.10
  -1  -3   0    7.10    4.80
  -1   3  -1  764.62   24.80
   1   3   1  744.03   27.20
  -1  -3  -1  765.42   27.10
   1  -3   1  722.63   25.10
   1  -3   1  795.12   25.10
  -1   3  -2   25.90    5.00
   1   3   2   35.50    7.20
  -1  -3  -2   33.60    7.20
   1  -3   2   29.50    5.30
   1  -3   2   34.30    6.10
   1   3   3   23.60    6.00
  -1   3  -3   19.30    4.60
  -1  -3  -3   29.00    7.00
   1  -3   3   27.90    5.80
   1  -3   3   19.50    4.20
   1   3   4   10.90    4.60
  -1   3  -4   26.50    7.50
  -1  -3  -4   17.90    4.70
   1  -3   4   18.80    3.80
  -1  -3  -4   15.70    5.10
   1  -3   4   17.80    5.40
   1   3   5  678.63   28.30
  -1   3  -5  640.34   25.60
  -1  -3  -5  653.83   26.40
   1  -3   5  669.13   25.80
  -1  -3  -5  653.03   27.40
  -1   3  -6  214.28   14.40
  -1  -3  -6  242.08   16.50
  -1  -3  -6  240.48   15.20
   1  -3   6  229.78   14.60
   1  -3   6  231.88   13.50
   1  -3   7  421.66   20.90
   1  -3   7  401.46   18.80
  -1  -3  -7  421.76   20.70
  -1  -3  -7  408.06   22.70
  -1   3  -8  148.99   18.90
   1  -3   8  151.18   11.40
  -1  -3  -8  150.78   12.50
   1  -3   8  159.48   13.50
  -1  -3  -8  163.58   11.70
  -1  -3  -8  153.68   14.70
  -1   3  -9   22.40    5.70
  -1  -3  -9   26.20    7.30
   1  -3   9   44.50   10.90
  -1  -3  -9   36.50    9.30
  -1  -3  -9   24.80    5.40
   1  -3   9   20.40    5.70
  -1   3 -10    4.00    4.70
  -1  -3 -10    1.40    4.10
   1  -3  10    5.40    4.50
  -1  -3 -10    0.50    4.00
  -1  -3 -10    1.10    5.50
   1  -3  10    2.50    3.70
  -1   3 -11  305.47   20.90
  -1  -3 -11  293.97   18.10
  -1  -3 -11  269.27   21.30
   1  -3  11  246.68   16.30
   1  -3  11  273.17   19.50
  -1  -3 -11  287.67   17.90
  -1   3 -12  153.28   16.10
   1  -3  12  139.89   15.50
   1  -3  12  139.19   12.50
  -1  -3 -12   85.09   13.00
  -1  -3 -12  133.49   13.40
  -1  -3 -12  132.79   12.90
  -1   3 -13   44.30   11.20
  -1  -3 -13   73.89   12.40
   1  -3  13   93.79   12.30
  -1  -3 -13   44.40   10.70
  -1  -3 -13   58.09   10.70
   1  -3  13   61.69   12.00
  -1   3 -14   95.49   13.60
  -1  -3 -14  130.99   14.60
  -1  -3 -14  119.19   24.10
   1  -3  14  111.09   12.10
  -1  -3 -14  121.39   15.40
  -1  -3 -14   75.49   13.50
   1  -3  14  153.98   19.40
  -1   3 -15   99.39   17.40
  -1  -3 -15   75.29   12.00
  -1  -3 -15   47.40   10.70
   1  -3  15   91.49   15.80
   1  -3  15   94.59   12.70
  -1  -3 -15   93.29   15.40
  -1  -3 -15  109.99   16.10
  -1   3 -16    5.60    7.00
  -1  -3 -16   10.30    7.60
  -1  -3 -16   12.70    6.60
  -1  -3 -16   26.80    8.20
  -1  -3 -16    9.40    6.90
   1  -3  16   22.50    7.20
   1  -3  16   18.30    9.90
  -1   3 -17   29.70   10.80
  -1  -3 -17   29.30    9.60
  -1  -3 -17   56.29   11.70
  -1  -3 -17   18.10   14.80
  -1  -3 -17   38.80   12.00
   1  -3  17   49.00    9.40
   1  -3  17   31.20   10.80
  -1  -3 -18    9.20    7.10
   1  -3  18   14.20    6.40
   1  -3  18   10.50   10.20
  -1  -3 -18   -3.40    8.50
  -1  -3 -18    9.50    8.70
  -1  -3 -18    6.70    7.80
  -1   3 -19   16.10    9.90
   1  -3  19   27.30    8.20
  -1  -3 -19   39.40   11.60
  -1  -3 -19   22.70    8.60
  -1  -3 -19   20.30    8.90
   1   4 -19  259.77   27.00
   1  -4 -19  260.57   19.60
  -1  -4  19  240.68   14.80
   1  -4 -19  245.78   22.30
   1  -4 -19  285.07   25.20
   1  -4 -19  256.47   29.40
   1   4 -18   30.20   11.90
   1  -4 -18   34.50    9.40
   1  -4 -18   39.50   12.40
   1  -4 -18   27.70    9.50
  -1  -4  18   31.80    6.80
   1  -4 -18   50.69   16.00
  -1  -4  18   84.69   17.80
   1   4 -17    4.20    8.10
  -1  -4  17    2.90    4.10
  -1  -4  17   -6.80    7.60
   1  -4 -17    1.80    5.50
   1  -4 -17   -7.00    7.70
   1  -4 -17    3.90    5.50
   1  -4 -17    0.60    5.90
   1   4 -16    9.50    8.60
   1  -4 -16    6.80    5.80
   1  -4 -16    2.00    5.10
  -1  -4  16    2.40    4.30
   1  -4 -16    1.70    6.40
  -1  -4  16    9.60    7.70
   1  -4 -16   -5.10    7.00
   1   4 -15   85.09   17.20
  -1  -4  15   70.59   10.10
   1  -4 -15   81.19   14.50
   1  -4 -15   80.69   12.20
   1  -4 -15   83.49   13.80
  -1  -4  15   49.50   11.80
   1  -4 -15   76.79   13.40
   1   4 -14   47.80   12.60
   1  -4 -14   40.90    9.30
   1  -4 -14   49.50   12.90
  -1  -4  14   36.40    8.00
   1  -4 -14   33.50    9.80
  -1  -4  14   46.20   11.80
   1   4 -13  368.86   25.50
   1  -4 -13  362.16   26.30
   1  -4 -13  385.26   25.20
  -1  -4  13  388.06   25.50
  -1  -4  13  320.17   18.20
   1  -4 -13  343.27   20.70
   1  -4 -13  393.06   22.00
   1   4 -12    4.40    5.90
  -1  -4  12   11.60    5.20
   1  -4 -12   27.30    6.30
  -1  -4  12   10.90    6.10
   1  -4 -12   24.20    7.10
   1  -4 -12   26.60    8.70
   1  -4 -12   20.10    7.50
   1  -4 -11  294.07   18.70
  -1  -4  11  285.27   16.10
   1  -4 -11  269.47   19.90
  -1  -4  11  267.67   20.10
   1  -4 -11  286.77   21.70
   1  -4 -11  292.47   21.00
   1   4 -10   38.30   13.90
   1  -4 -10   25.70    6.10
  -1  -4  10   28.90    6.70
   1  -4 -10   29.30    7.40
   1  -4 -10   26.80    8.90
   1  -4 -10   24.90    8.30
  -1  -4  10   22.20    7.80
   1   4  -9  133.29   13.80
   1  -4  -9  153.98   11.20
   1  -4  -9  139.69   12.60
  -1  -4   9  141.79   14.20
  -1  -4   9  133.79   11.00
   1  -4  -9  145.59   14.90
  -1   4   8   77.29   12.10
   1   4  -8   55.89    9.30
   1  -4  -8   65.39   10.00
   1  -4  -8  106.39   14.90
  -1  -4   8   75.89   11.30
   1   4  -7  297.07   18.30
  -1   4   7  309.77   20.10
  -1  -4   7  277.57   17.70
   1  -4  -7  321.87   19.90
  -1   4   6   66.19   11.10
   1   4  -6   62.89   10.70
   1  -4  -6   47.50    8.70
  -1  -4   6   63.29    9.90
   1   4  -5  111.89   11.00
  -1   4   5  112.79   12.30
   1  -4  -5  104.19   11.90
  -1  -4   5  103.09   10.50
  -1   4   4  122.29   12.50
   1   4  -4  149.79   11.70
   1  -4  -4  140.19   12.40
  -1  -4   4  123.89   10.80
   1   4  -3  581.74   23.40
  -1   4   3  555.54   24.90
   1  -4  -3  560.54   24.70
  -1  -4   3  568.44   23.20
   1   4  -2  575.34   22.70
  -1   4   2  580.54   25.00
   1   4  -2  562.24   24.40
   1  -4  -2  556.74   24.30
   1   4  -1  603.34   25.30
  -1   4   1  646.34   26.10
  -1  -4   1  573.14   22.50
   1  -4  -1  591.74   21.40
   1   4   0  304.47   17.40
  -1   4   0  368.46   18.80
  -1  -4   0  345.47   17.80
   1  -4   0  293.57   14.40
   1   4   1    3.10    5.20
  -1   4  -1    2.60    3.30
  -1  -4  -1    4.20    4.70
   1  -4   1    4.20    3.40
  -1   4  -2  124.49   10.00
  -1  -4  -2  129.39   11.80
   1  -4   2  129.79   10.00
   1  -4   2  115.59    9.70
  -1   4  -3   28.50    5.50
   1   4   3   29.90    6.70
   1  -4   3   34.30    5.80
   1  -4   3   41.40    6.90
  -1  -4  -3   44.50    8.50
   1   4   4    6.40    5.90
  -1   4  -4    8.60    4.10
   1  -4   4    6.10    3.50
   1  -4   4    3.40    3.20
  -1  -4  -4    5.40    4.60
   1   4   5   27.40    8.00
  -1   4  -5   26.40    7.90
   1  -4   5   20.40    4.50
   1  -4   5   14.30    4.90
  -1  -4  -5   20.20    6.40
  -1  -4  -5   16.70    6.20
   1   4   6    7.50    6.40
  -1   4  -6    4.80    4.80
  -1  -4  -6    8.10    5.90
   1  -4   6    8.50    3.10
   1  -4   6    6.30    4.10
  -1  -4  -6    4.60    4.70
  -1  -4  -7  449.46   25.10
   1  -4   7  453.45   23.10
   1  -4   7  455.65   21.70
  -1  -4  -7  480.85   23.80
  -1   4  -8   28.00    7.10
   1  -4   8   30.10    7.10
  -1  -4  -8   69.49   12.60
   1  -4   8   47.90    9.60
  -1  -4  -8   45.40    9.90
  -1   4  -9    2.20    4.60
  -1  -4  -9    1.30    7.60
  -1  -4  -9    2.80    4.30
   1  -4   9    1.80    3.90
   1  -4   9    5.80    5.40
  -1  -4  -9   -1.90    5.30
  -1   4 -10   41.00    9.40
  -1  -4 -10   35.40    7.70
  -1  -4 -10   48.70   11.80
  -1  -4 -10   43.10    9.40
   1  -4  10   34.30    8.10
   1  -4  10   40.50   10.30
  -1   4 -11  209.28   18.30
  -1  -4 -11  203.38   15.60
   1  -4  11  202.58   17.80
  -1  -4 -11  204.68   19.80
   1  -4  11  192.38   14.80
  -1  -4 -11  183.78   21.70
  -1   4 -12    8.00    5.40
  -1  -4 -12   -1.50    6.70
  -1  -4 -12    9.80    6.10
  -1  -4 -12   17.50    6.20
   1  -4  12   12.00    6.90
   1  -4  12   18.40    6.50
  -1   4 -13   87.19   13.90
   1  -4  13  107.79   15.20
   1  -4  13   97.79   13.90
  -1  -4 -13   96.89   13.60
  -1  -4 -13  100.79   17.70
  -1  -4 -13  107.49   15.40
  -1   4 -14   59.69   11.20
  -1  -4 -14   80.59   12.80
  -1  -4 -14   88.49   14.20
   1  -4  14   78.79   15.70
   1  -4  14   77.69   11.60
  -1  -4 -14   68.69   13.60
  -1   4 -15    6.70    6.90
   1  -4  15    8.20    7.50
  -1  -4 -15   18.30    8.00
  -1  -4 -15   13.60    8.30
  -1  -4 -15   11.50    7.40
  -1  -4 -15    6.90    6.20
   1  -4  15   12.20    6.10
  -1   4 -16   70.19   16.10
   1  -4  16   64.09   11.40
  -1  -4 -16   41.30    9.90
   1  -4  16   22.40   10.70
  -1  -4 -16   35.00   10.80
  -1  -4 -16   64.19   15.80
  -1  -4 -16   63.89   12.50
  -1   4 -17   -4.80    5.70
  -1  -4 -17    8.70    8.80
   1  -4  17    6.80    9.10
  -1  -4 -17    2.60    6.40
  -1  -4 -17    2.50   10.70
   1  -4  17    7.50    5.80
  -1  -4 -17   -0.30    6.00
  -1   4 -18   18.80   10.20
  -1  -4 -18   14.20    8.20
  -1  -4 -18   17.60   11.30
  -1  -4 -18    6.10    8.60
  -1  -4 -18    2.20    8.20
   1  -4  18   11.20    6.30
  -1   4 -19   -8.10    6.00
  -1  -4 -19    5.20    8.70
  -1  -4 -19   -1.20    7.10
  -1  -4 -19   11.80    8.80
   1  -4  19   10.70    6.70
   1   5 -19   28.70   13.10
   1  -5 -19   14.50    9.00
   1  -5 -19   35.20   10.30
  -1  -5  19   33.30    7.40
   1  -5 -19    8.60   11.30
   1   5 -18   68.99   14.20
  -1  -5  18   67.69   10.30
   1  -5 -18   62.29   12.60
   1  -5 -18  118.29   22.20
   1  -5 -18   76.39   13.50
   1  -5 -18   89.19   19.50
   1   5 -17  259.97   24.90
   1  -5 -17  213.18   22.70
   1  -5 -17  224.38   26.70
  -1  -5  17  219.68   15.90
   1  -5 -17  196.48   18.00
  -1  -5  17  223.88   25.60
   1  -5 -17  179.78   18.40
   1   5 -16    2.60    6.60
  -1  -5  16   11.50    5.70
   1  -5 -16    6.60    6.00
  -1  -5  16    9.70    9.50
   1  -5 -16    8.40    7.70
   1  -5 -16    9.70    6.60
   1  -5 -16    6.80    8.20
   1   5 -15   24.80   10.30
   1  -5 -15   27.70    9.40
  -1  -5  15   40.80    8.40
   1  -5 -15   33.40   11.30
   1  -5 -15   37.60    9.00
  -1  -5  15   29.60   11.10
   1  -5 -15   26.20    8.20
   1   5 -14   13.50    7.30
  -1  -5  14    9.10    5.30
   1  -5 -14    8.70    5.10
   1  -5 -14    2.90    5.40
   1  -5 -14    7.80    9.10
  -1  -5  14    9.40    7.00
   1  -5 -14    1.90    5.70
   1   5 -13    8.80    7.60
   1  -5 -13    4.70    5.60
   1  -5 -13   14.00    8.70
   1  -5 -13    8.20    7.20
  -1  -5  13   14.80    5.50
   1  -5 -13   16.70    6.80
  -1  -5  13    9.50    7.30
   1   5 -12    7.30    6.90
  -1  -5  12   16.00    6.10
   1  -5 -12   10.90    6.90
   1  -5 -12   17.30    7.00
   1  -5 -12    8.80    6.20
  -1  -5  12   19.50    8.60
   1  -5 -12   -1.30    3.60
   1   5 -11  303.07   22.30
   1  -5 -11  278.67   21.80
   1  -5 -11  305.27   23.40
   1  -5 -11  309.67   17.90
   1  -5 -11  281.97   20.10
  -1  -5  11  259.77   17.10
  -1  -5  11  297.37   21.80
   1   5 -10   46.00   11.00
  -1  -5  10   41.90    9.50
   1  -5 -10   41.60    9.70
   1  -5 -10   67.19   15.10
   1  -5 -10   47.60    9.40
   1  -5 -10   52.69   10.70
  -1  -5  10   60.49   10.40
   1   5  -9  132.59   23.10
  -1   5   9   88.59   15.20
   1  -5  -9   80.19   11.90
  -1  -5   9  103.39   15.00
   1  -5  -9   88.09   16.60
  -1   5   8   76.89   12.60
   1   5  -8   55.39    8.80
   1  -5  -8   84.09   13.80
   1  -5  -8   83.49   12.50
  -1  -5   8   69.29    5.90
  -1  -5   8   71.99   12.70
  -1   5   7 1080.59   43.10
   1   5  -7  941.51   38.70
   1  -5  -7 1058.99   42.30
  -1  -5   7  987.10   39.00
  -1   5   6  410.16   24.30
  -1  -5   6  378.76   21.20
   1  -5  -6  411.56   23.60
   1   5  -5  216.18   20.50
  -1   5   5  128.39   14.20
   1  -5  -5  141.39   14.00
  -1  -5   5  125.19   12.10
   1   5  -4   33.90    7.30
  -1   5   4   41.20    9.40
   1  -5  -4   39.80    8.90
  -1  -5   4   30.30    6.30
   1   5  -3  973.10   34.70
  -1  -5   3  900.61   34.00
   1  -5  -3  955.90   37.00
   1   5  -2   70.09    9.40
  -1  -5   2   75.29    8.90
  -1   5   1    6.30    5.20
   1   5  -1    1.80    5.50
  -1  -5   1    9.20    5.00
   1  -5  -1    6.80    3.70
  -1   5   0   61.09    9.90
   1   5   0   59.89    9.40
  -1  -5   0   86.09   10.50
   1  -5   0   69.19    8.70
   1   5   1  139.99   13.70
  -1   5  -1  115.79   13.10
  -1   5  -1  116.79   10.50
  -1  -5  -1  133.19   13.20
   1  -5   1  122.19   10.60
   1   5   2    2.40    4.80
  -1   5  -2   -0.70    3.50
  -1  -5  -2    0.40    3.90
   1  -5   2   -4.40    2.90
   1  -5   2    1.90    4.00
  -1   5  -3   98.89   10.50
   1   5   3  105.59   12.60
  -1  -5  -3   89.29   11.90
   1  -5   3  102.89   10.40
   1  -5   3   95.39    9.80
   1   5   4  264.17   18.60
  -1   5  -4  225.28   15.50
  -1  -5  -4  266.07   18.60
   1  -5   4  249.68   14.20
   1  -5   4  265.77   16.40
  -1   5  -5   96.49   14.20
   1   5   5   48.30    9.40
  -1  -5  -5   36.70    7.70
  -1  -5  -5   38.90    9.10
   1  -5   5   38.40    6.70
   1  -5   5   56.19    7.60
  -1   5  -6    5.20    5.60
   1   5   6   -0.50    4.60
  -1  -5  -6   -3.10    4.20
  -1  -5  -6   -0.50    4.30
   1  -5   6    2.70    4.20
   1  -5   6   -3.90    2.60
   1   5   7    5.00    6.70
  -1   5  -7   15.70    5.60
  -1  -5  -7   21.50    7.70
   1  -5   7   27.00    5.00
   1  -5   7   18.70    5.90
  -1  -5  -7    6.60    5.50
  -1   5  -8   14.00    6.10
  -1  -5  -8   37.70   10.50
   1  -5   8   13.60    6.10
   1  -5   8   29.30    8.70
  -1  -5  -8    5.60    4.90
  -1   5  -9   23.20    7.70
   1  -5   9   21.40    6.90
  -1  -5  -9   20.50    7.70
   1  -5   9   16.60    7.80
  -1  -5  -9   15.80    7.90
  -1   5 -10   24.30    8.50
  -1  -5 -10   26.60    9.20
  -1  -5 -10   18.50    7.40
   1  -5  10   32.90    7.70
   1  -5  10   15.30    7.40
  -1   5 -11  152.68   16.80
  -1  -5 -11  123.19   13.10
   1  -5  11  143.79   13.90
  -1  -5 -11  132.39   18.00
  -1  -5 -11  141.59   15.00
   1  -5  11  193.58   21.10
  -1   5 -12   60.29   12.40
   1  -5  12   64.99   11.60
  -1  -5 -12   35.10    9.70
  -1  -5 -12   58.79   12.50
  -1  -5 -12   54.39   10.80
   1  -5  12   58.29   11.30
  -1   5 -13   43.40   10.70
  -1  -5 -13   54.69   13.90
  -1  -5 -13   53.39    9.30
  -1  -5 -13   60.79   12.50
   1  -5  13   63.89   13.40
   1  -5  13   69.49   12.20
  -1   5 -14   14.00    8.80
  -1  -5 -14   28.90    8.50
   1  -5  14    6.30    6.10
  -1  -5 -14   10.30    8.10
   1  -5  14    7.40    8.70
  -1  -5 -14   15.90    7.70
  -1   5 -15    7.30    8.20
  -1  -5 -15    7.80    7.30
  -1  -5 -15   12.60    7.40
   1  -5  15   12.00    9.20
  -1  -5 -15   11.50   10.30
   1  -5  15   10.40    7.10
  -1  -5 -15   10.00    7.50
  -1   5 -16   28.00   11.20
  -1  -5 -16   47.60   11.60
   1  -5  16   36.80   11.50
   1  -5  16   29.20    9.70
  -1  -5 -16   51.49   12.50
  -1  -5 -16   65.59   15.70
  -1  -5 -16   30.10   11.30
  -1   5 -17   -2.50    6.10
  -1  -5 -17   -8.90    8.10
  -1  -5 -17    0.10    6.60
  -1  -5 -17    3.30    6.80
  -1  -5 -17   -8.20    5.10
   1  -5  17    5.60    5.40
  -1   5 -18   10.10   10.20
  -1  -5 -18    7.00    8.30
  -1  -5 -18    6.30    7.10
   1  -5  18    0.40    5.20
  -1  -5 -18   -0.30    5.20
   1   6 -18   81.69   18.20
  -1  -6  18   97.09   13.30
   1  -6 -18   80.89   19.90
   1  -6 -18   89.89   15.80
   1  -6 -18   76.79   14.40
   1   6 -17   20.30   10.10
   1  -6 -17    5.70    6.60
  -1  -6  17    0.50    5.00
   1  -6 -17    4.70    7.30
   1  -6 -17   -4.00   11.90
   1  -6 -17    8.40    6.60
   1   6 -16    6.80    7.50
  -1  -6  16   21.10    7.00
   1  -6 -16   18.60   10.50
  -1  -6  16    7.70    9.50
   1  -6 -16   22.60    8.20
   1  -6 -16   17.10    8.40
   1  -6 -16   14.80   11.10
   1   6 -15   -0.70    5.90
  -1  -6  15   10.80    5.70
   1  -6 -15   -4.90    5.70
   1  -6 -15   -7.00    5.80
   1  -6 -15    5.70    5.70
  -1  -6  15  -10.00    6.40
   1  -6 -15   -0.10    5.30
   1   6 -14   21.00   10.20
  -1  -6  14   13.70    9.10
  -1  -6  14   10.40    6.00
   1  -6 -14    8.60    7.70
   1  -6 -14   22.10   10.10
   1  -6 -14   12.50    7.20
   1  -6 -14   10.30    5.50
   1   6 -13   16.40    7.60
  -1  -6  13   47.70   12.80
  -1  -6  13   46.90   10.20
   1  -6 -13   17.10    6.60
   1  -6 -13   34.80   11.90
   1  -6 -13   39.60   10.30
   1   6 -12  170.48   18.80
   1  -6 -12  169.48   14.70
   1  -6 -12  174.78   22.70
  -1  -6  12  164.88   18.50
   1  -6 -12  175.88   17.70
  -1  -6  12  157.08   14.90
   1  -6 -12  166.48   20.10
   1   6 -11   50.49   10.00
   1  -6 -11   77.89   15.90
  -1  -6  11   75.59   14.60
  -1  -6  11   56.19   10.50
   1  -6 -11   97.79   15.80
   1  -6 -11   76.99   10.70
   1  -6 -11   53.09   12.10
   1   6 -10   60.99   12.60
  -1   6  10   55.79   11.50
  -1  -6  10   77.19   14.30
   1  -6 -10   62.19   13.00
   1  -6 -10   61.09   12.60
   1  -6 -10   79.79   15.40
  -1   6   9  295.07   23.80
   1   6  -9  302.37   21.80
   1  -6  -9  294.67   21.80
  -1  -6   9  283.77   12.50
  -1  -6   9  280.67   20.90
   1  -6  -9  277.17   22.90
  -1   6   8    0.80    6.60
   1   6  -8    5.10    4.60
  -1  -6   8   -7.50    3.80
   1  -6  -8  -10.60    3.70
  -1  -6   8   -4.30    2.60
  -1   6   7  314.27   23.40
   1   6  -7  328.67   21.20
   1  -6  -7  320.17   23.70
  -1   6   6   32.70    9.80
   1   6  -6   25.40    8.10
   1  -6  -6   18.90    8.10
   1   6  -5   29.40    7.20
  -1   6   5   29.00    8.70
  -1  -6   5   33.90    7.10
   1  -6  -5   28.80    8.50
  -1   6   4   17.30    6.90
   1   6  -4   20.20    6.50
   1  -6  -4   13.80    6.50
  -1  -6   4   27.30    7.10
   1   6  -3    6.60    6.00
  -1  -6   3    9.20    4.60
   1  -6  -3    7.00    6.60
  -1   6   2  251.47   20.20
   1   6  -2  221.28   18.30
   1  -6  -2  239.28   14.50
  -1  -6   2  249.97   16.40
  -1   6   1  162.08   15.90
   1   6  -1  156.78   15.70
  -1  -6   1  160.28   13.10
   1  -6  -1  138.09   11.40
   1   6   0  631.94   30.70
  -1   6   0  661.43   31.70
  -1  -6   0  625.34   26.70
   1  -6   0  633.24   26.30
   1   6   1   93.89   14.20
  -1   6  -1   87.19   15.40
  -1  -6  -1  106.89   15.10
   1  -6   1   72.69    9.60
   1   6   2  931.31   61.19
  -1   6  -2 1239.88   42.00
  -1  -6  -2 1271.47   46.50
   1  -6   2 1299.77   42.70
   1  -6   2 1198.58   42.40
  -1   6  -3 1347.37   47.10
   1  -6   3 1466.25   48.20
   1  -6   3 1427.06   47.00
   1   6   4   44.60    9.10
  -1   6  -4   40.60    8.60
   1  -6   4   39.20    8.20
  -1  -6  -4   42.90    9.50
   1  -6   4   37.00    7.60
   1   6   5  246.58   20.10
  -1   6  -5  251.37   17.90
  -1  -6  -5  245.28   19.80
   1  -6   5  246.88   17.40
   1  -6   5  245.38   15.10
   1   6   6  207.78   19.10
  -1   6  -6  232.08   17.60
  -1  -6  -6  223.88   20.00
  -1  -6  -6  241.38   19.30
   1  -6   6  247.88   14.20
   1   6   7  133.29   16.10
  -1   6  -7   79.69   10.70
   1  -6   7   97.19   13.10
   1  -6   7  115.69    9.60
  -1  -6  -7  134.09   15.30
  -1  -6  -7   79.09   13.30
   1   6   8  102.69   15.20
  -1   6  -8  138.79   15.00
  -1  -6  -8  150.18   16.50
  -1  -6  -8  152.78   17.60
   1  -6   8  153.18    9.70
   1  -6   8  138.39   15.00
  -1   6  -9   62.29   12.40
  -1  -6  -9   93.49   15.40
  -1  -6  -9   71.59   14.40
   1  -6   9   46.50   11.40
   1  -6   9   65.99   12.00
  -1   6 -10  103.59   13.80
  -1  -6 -10   86.69   14.70
   1  -6  10  128.89   14.40
   1  -6  10  106.29   15.30
  -1  -6 -10  122.19   16.50
  -1   6 -11  229.08   20.70
  -1  -6 -11  221.78   20.00
   1  -6  11  209.58   17.70
   1  -6  11  222.88   20.70
  -1  -6 -11  176.78   20.90
  -1   6 -12   32.40   10.00
   1  -6  12   34.20   10.40
  -1  -6 -12   38.00    9.90
   1  -6  12   25.80    8.80
  -1  -6 -12   47.00   11.50
  -1  -6 -12   49.20   13.30
  -1   6 -13  121.59   19.40
  -1  -6 -13  125.99   17.40
   1  -6  13  115.49   16.60
   1  -6  13  172.48   16.30
  -1  -6 -13  133.49   19.80
  -1  -6 -13  155.28   15.80
  -1   6 -14   25.00   10.10
   1  -6  14    1.40   13.40
  -1  -6 -14   15.30    7.60
   1  -6  14   43.90   12.40
  -1  -6 -14   12.30   10.30
  -1  -6 -14   29.80    9.80
  -1   6 -15    3.50    6.70
  -1  -6 -15    2.20    5.50
  -1  -6 -15   -2.90    8.60
  -1  -6 -15   -0.80    6.00
  -1  -6 -15    4.70    6.50
   1  -6  15   16.30    9.00
   1  -6  15   -2.30    6.20
  -1   6 -16    3.10    6.40
   1  -6  16    6.80    6.00
  -1  -6 -16   29.80   13.50
  -1  -6 -16    7.50    6.40
  -1  -6 -16    1.70    7.30
  -1  -6 -16   11.90    8.00
  -1   6 -17    4.30    7.80
  -1  -6 -17   -2.60    5.30
   1  -6  17    6.90    6.30
  -1  -6 -17   -0.80    6.40
  -1  -6 -17   -9.20    8.30
  -1   6 -18   37.40   14.40
  -1  -6 -18   32.80   10.60
   1  -6  18   27.10    9.60
  -1  -6 -18   25.90    9.60
  -1  -6 -18    3.40    9.80
   1   7 -17  195.98   28.50
   1  -7 -17  227.58   25.50
   1  -7 -17  213.68   20.50
   1  -7 -17  187.08   18.00
   1   7 -16   58.59   14.80
   1  -7 -16   61.79   17.10
   1  -7 -16   55.29   13.60
   1  -7 -16   55.19   11.60
   1  -7 -16   72.79   19.10
   1   7 -15   28.70   10.60
  -1  -7  15   44.80   13.30
   1  -7 -15   42.80   13.60
   1  -7 -15   33.60    8.70
   1  -7 -15   50.59   12.40
   1   7 -14   49.60   13.50
   1  -7 -14   30.80    8.40
  -1  -7  14   40.70   12.10
   1  -7 -14   69.59   15.70
   1  -7 -14   66.49   16.90
  -1  -7  14   24.10   11.20
   1  -7 -14   29.90    9.60
   1   7 -13  414.86   29.80
   1  -7 -13  402.26   31.00
  -1  -7  13  336.57   26.40
   1  -7 -13  407.86   23.30
   1  -7 -13  394.06   30.30
  -1  -7  13  272.47   40.00
   1  -7 -13  381.76   27.40
   1   7 -12   45.60   12.20
  -1  -7  12   27.40    8.50
   1  -7 -12   29.70   10.10
   1  -7 -12    2.70    7.30
  -1  -7  12   27.90   10.20
   1  -7 -12   27.30    7.20
   1  -7 -12   16.10    9.10
   1   7 -11  132.29   20.50
  -1  -7  11   87.99   13.30
   1  -7 -11  136.69   21.70
   1  -7 -11   68.49   13.80
  -1  -7  11   86.09   16.10
   1  -7 -11   96.69   16.30
   1   7 -10  256.37   22.10
  -1   7  10  276.27   25.10
   1  -7 -10  282.27   25.00
  -1  -7  10  355.66   28.20
  -1  -7  10  287.77   13.20
   1  -7 -10  291.77   23.50
   1  -7 -10  274.57   24.30
   1   7  -9  217.58   19.90
  -1   7   9  206.88   21.90
   1  -7  -9  248.48   21.60
  -1  -7   9  190.58   18.70
  -1  -7   9  210.88   12.80
   1  -7  -9  220.58   22.10
   1  -7  -9  214.58   21.20
   1   7  -8    6.60    6.30
  -1   7   8   -6.40    5.60
  -1  -7   8    0.70    4.80
   1  -7  -8    0.30    6.70
  -1  -7   8    0.70    4.00
  -1   7   7  160.28   18.80
   1   7  -7  147.79   15.30
  -1  -7   7  148.59   15.80
   1  -7  -7  101.79   14.70
  -1  -7   7  115.19   11.30
   1   7  -6   87.99   12.20
  -1   7   6   83.09   15.90
   1  -7  -6   56.59   11.10
  -1  -7   6   90.29   13.80
  -1   7   5  103.99   14.80
   1   7  -5  133.89   14.40
   1  -7  -5  133.19   15.90
  -1  -7   5  129.19   15.70
  -1   7   4   12.10    8.10
   1   7  -4   14.50    8.90
   1  -7  -4    5.20    6.40
  -1  -7   4   11.90    5.30
   1   7  -3    3.40    6.90
  -1   7   3   18.60    8.90
   1  -7  -3    6.40    4.10
  -1  -7   3    0.90    5.00
   1  -7  -3    4.20    5.50
  -1   7   2  802.02   37.20
   1   7  -2  709.83   35.40
  -1  -7   2  698.13   31.30
   1  -7  -2  719.63   29.50
  -1   7   1  456.85   27.80
   1   7  -1  485.05   27.90
  -1  -7   1  440.16   23.50
   1  -7  -1  481.15   23.00
   1   7   0   77.49   12.90
  -1   7   0   87.69   13.70
   1  -7   0  131.09   12.10
  -1  -7   0  106.39   11.70
  -1   7  -1   48.40   12.30
   1   7   1   44.80   10.20
   1  -7   1   53.79    9.80
  -1  -7  -1   53.09    8.30
   1  -7   1   55.19   10.60
   1   7   2  144.09   19.50
  -1   7  -2  132.49   16.20
  -1  -7  -2  136.89   25.10
   1  -7   2  142.19   13.30
   1  -7   2  109.19   14.00
   1   7   3  197.78   19.10
  -1   7  -3  188.48   15.60
   1  -7   3  166.98   14.80
  -1  -7  -3  201.08   18.60
   1  -7   3  177.38   15.00
  -1   7  -4   15.20    6.30
   1   7   4   25.70   10.40
  -1  -7  -4   22.50    9.20
   1  -7   4   12.00    6.10
   1  -7   4   16.60    6.80
  -1   7  -5  122.59   15.70
   1   7   5   81.49   12.70
  -1  -7  -5  107.19   16.40
   1  -7   5  103.29   11.70
   1  -7   5   80.39   10.90
  -1   7  -6   24.20    8.30
   1   7   6   32.90   10.40
  -1  -7  -6   44.50   10.80
   1  -7   6   27.30    8.90
  -1  -7  -6   31.00    9.90
   1  -7   6   48.90    9.30
  -1   7  -7    9.80    6.20
   1   7   7    7.20    8.10
  -1  -7  -7    6.20    7.20
   1  -7   7    7.30    5.90
   1  -7   7   12.60    5.70
  -1  -7  -7    4.70    8.00
  -1   7  -8  149.19   16.40
   1   7   8  129.29   18.10
  -1  -7  -8  188.88   19.30
   1  -7   8  166.48   17.10
   1  -7   8  173.28   12.40
  -1  -7  -8  177.88   19.50
  -1   7  -9   64.19   13.30
   1   7   9   49.20   12.50
  -1  -7  -9   45.70   11.80
   1  -7   9   80.39   14.80
  -1  -7  -9   65.19   15.10
  -1   7 -10    2.80    5.10
   1  -7  10    2.40    6.20
   1  -7  10    5.10    6.20
  -1  -7 -10   -3.60    4.80
  -1  -7 -10   -0.50    8.10
  -1   7 -11   94.69   15.50
  -1  -7 -11   89.39   16.30
   1  -7  11   82.09   13.80
  -1  -7 -11  141.49   20.40
   1  -7  11  104.09   17.30
  -1   7 -12    7.20    6.20
  -1  -7 -12    8.80    7.50
   1  -7  12   -2.90    4.70
  -1  -7 -12    9.60    6.80
   1  -7  12    5.20    7.40
  -1   7 -13   69.99   14.20
  -1  -7 -13   69.39   12.40
  -1  -7 -13   70.89   17.00
  -1  -7 -13   92.89   14.80
   1  -7  13  106.99   19.80
   1  -7  13   73.49   13.50
  -1   7 -14    6.90    8.00
  -1  -7 -14   12.80    8.40
  -1  -7 -14   17.30    8.00
  -1  -7 -14   13.50   10.50
   1  -7  14   -3.10    5.80
  -1  -7 -14   22.60    9.40
   1  -7  14    3.70    8.60
  -1   7 -15   34.20   14.70
  -1  -7 -15   53.29   15.60
   1  -7  15   38.60   10.60
  -1  -7 -15   46.60   13.20
  -1  -7 -15   31.50    8.70
  -1  -7 -15   45.40   15.40
  -1   7 -16    1.30    7.00
  -1  -7 -16   -7.20    5.50
  -1  -7 -16   11.90    6.40
   1  -7  16    2.30    6.70
  -1  -7 -16   -3.10    8.20
  -1   7 -17    2.90    7.40
  -1  -7 -17    2.90    6.40
  -1  -7 -17   16.10    8.10
   1  -7  17    1.80    7.90
  -1  -7 -17    8.20    8.60
   1   8 -16  129.39   22.90
   1  -8 -16  138.79   18.50
   1  -8 -16   92.89   16.40
  -1  -8  16  118.99   16.10
   1   8 -15   11.50    8.50
   1  -8 -15   11.70    6.60
   1  -8 -15   23.70   16.50
   1  -8 -15   26.70   12.20
  -1  -8  15   50.79   11.40
   1  -8 -15   17.90    9.10
   1   8 -14   20.80   18.50
   1  -8 -14   21.80    9.70
  -1  -8  14   23.70    8.80
   1  -8 -14   22.00    8.00
   1  -8 -14   28.70   13.30
  -1  -8  14   34.80   15.90
   1   8 -13   88.69   19.20
   1  -8 -13   61.89   10.30
   1  -8 -13  103.49   21.60
   1  -8 -13   50.99   14.30
  -1  -8  13   68.19   13.50
   1  -8 -13   81.29   17.10
  -1  -8  13   72.19   15.40
   1   8 -12  185.38   24.50
   1  -8 -12  176.68   26.00
   1  -8 -12  165.38   24.90
  -1  -8  12  186.98   22.80
   1  -8 -12  153.08   20.50
  -1  -8  12  134.79   15.70
  -1   8  11  132.19   22.40
   1   8 -11  119.19   18.60
  -1  -8  11  107.99   17.60
   1  -8 -11  125.09   22.80
   1  -8 -11   99.19   17.60
   1  -8 -11  113.99   17.40
  -1   8  10  112.39   17.50
   1   8 -10  114.19   16.50
   1  -8 -10  171.88   23.30
  -1  -8  10  169.48   21.10
   1  -8 -10  215.18   28.20
  -1  -8  10  140.29   11.40
   1  -8 -10  143.59   21.30
   1   8  -9   37.20    9.90
  -1   8   9   57.79   15.70
  -1  -8   9   57.79    9.30
   1  -8  -9   67.99   15.30
   1  -8  -9   56.09   14.60
  -1  -8   9   60.09   12.00
   1  -8  -9   67.99   14.70
  -1   8   8  324.57   27.20
   1   8  -8  303.07   23.30
  -1  -8   8  257.67   22.10
  -1  -8   8  272.97   17.30
   1  -8  -8  265.37   24.80
   1  -8  -8  334.97   26.90
   1   8  -7   30.00    9.30
  -1   8   7   43.80   12.90
   1  -8  -7   34.70   11.70
   1  -8  -7   47.30   13.90
  -1  -8   7   32.20   10.00
  -1  -8   7   28.70    7.80
  -1   8   6  244.18   23.20
   1   8  -6  217.18   19.60
  -1  -8   6  231.48   19.50
   1  -8  -6  224.98   21.60
  -1   8   5   67.99   15.00
   1   8  -5   66.89   14.30
   1  -8  -5   40.50   10.30
  -1  -8   5   45.20   10.00
   1   8  -4    5.40    6.50
  -1   8   4   -8.80    5.50
  -1  -8   4    5.10    5.20
   1  -8  -4   -3.90    5.80
  -1   8   3   -1.70    5.80
   1   8  -3    5.10    6.50
  -1  -8   3   -5.70    3.50
   1  -8  -3   -0.90    4.30
   1   8  -2  158.88   21.80
  -1   8   2  179.48   19.90
  -1  -8   2  132.99   14.70
   1  -8  -2  139.89   13.40
  -1   8   1  108.39   18.00
   1   8  -1  132.09   20.50
  -1  -8   1  100.99   12.80
   1  -8  -1  112.59   17.20
   1  -8  -1  111.59   12.80
  -1   8   0   86.69   17.20
   1   8   0   82.29   16.40
  -1  -8   0   83.19   13.30
   1  -8   0   73.69   22.40
   1  -8   0   74.99   12.00
   1   8   1   48.50   13.40
  -1   8  -1   51.69   13.50
   1  -8   1   56.89   12.70
   1  -8   1   53.89   13.70
  -1  -8  -1   33.30    8.60
  -1   8  -2   20.10   10.30
   1   8   2   11.90    8.70
   1  -8   2   11.40    5.80
  -1  -8  -2   20.00    6.20
   1  -8   2    6.20    5.90
   1   8   3   48.60   11.20
  -1   8  -3   37.50   10.50
  -1  -8  -3   40.60   10.90
   1  -8   3   48.90    9.90
   1  -8   3   39.50    9.50
  -1   8  -4  777.82   35.50
   1   8   4  757.22   40.00
  -1   8  -4  837.02   41.30
   1  -8   4  730.83   34.80
  -1  -8  -4  798.42   40.20
   1  -8   4  733.03   34.00
  -1   8  -5   10.40    6.90
   1   8   5    6.80    7.40
   1  -8   5   10.20    6.40
   1  -8   5   12.30    7.10
  -1  -8  -5   13.50    8.20
   1   8   6  391.06   29.10
  -1   8  -6  385.66   25.50
  -1  -8  -6  411.46   29.00
  -1  -8  -6  396.46   28.80
   1  -8   6  411.66   22.70
   1  -8   6  390.26   25.60
  -1   8  -7   49.20   10.50
   1   8   7   52.39   14.50
  -1  -8  -7   52.59   13.60
   1  -8   7   65.39   10.90
   1  -8   7   50.89   10.70
  -1  -8  -7   58.09   14.90
   1   8   8   -5.40    6.10
  -1   8  -8    2.00    6.00
   1  -8   8    2.60    4.80
   1  -8   8   -1.70    5.50
  -1  -8  -8   11.80    7.70
   1   8   9  143.99   22.50
  -1   8  -9   89.39   14.30
   1  -8   9  112.49   10.90
  -1  -8  -9  113.79   19.40
   1  -8   9  116.39   16.60
  -1  -8  -9  119.49   17.20
  -1   8 -10   85.79   16.90
   1   8  10   69.29   15.90
   1  -8  10   50.49   11.40
  -1  -8 -10   83.09   17.20
   1  -8  10   70.09   13.20
  -1  -8 -10   65.79   15.00
  -1   8 -11   15.00    9.50
   1  -8  11    9.50   11.60
   1  -8  11    1.40    5.60
  -1  -8 -11   17.60    9.90
  -1  -8 -11   17.30    9.50
  -1   8 -12  309.07   26.60
  -1  -8 -12  363.46   31.50
   1  -8  12  333.77   24.90
   1  -8  12  338.17   28.60
  -1  -8 -12  350.26   27.90
  -1   8 -13    9.40   10.90
   1  -8  13   -1.70    8.10
   1  -8  13   11.20    7.50
  -1  -8 -13    1.10    8.90
  -1  -8 -13   10.00    6.30
  -1  -8 -13    5.60    7.10
  -1   8 -14  121.39   18.80
  -1  -8 -14  105.59   21.20
  -1  -8 -14   98.19   16.70
   1  -8  14  139.19   16.20
  -1  -8 -14  124.49   17.00
  -1  -8 -14   98.39   17.90
  -1   8 -15    5.10    8.50
  -1  -8 -15   -5.80    5.40
   1  -8  15    7.10    7.30
  -1  -8 -15    2.80    5.40
  -1  -8 -15   -2.10    8.60
  -1   8 -16   18.00    9.80
  -1  -8 -16   12.00    8.50
   1  -8  16    7.60    8.40
  -1  -8 -16   -0.40    5.80
   1   9 -15   64.49   16.90
   1  -9 -15   73.69   16.40
  -1  -9  15   82.09   15.80
   1  -9 -15   71.59   13.20
   1   9 -14   65.19   16.30
   1  -9 -14   45.80   14.70
  -1  -9  14   63.39   13.00
   1  -9 -14   48.50   12.20
   1   9 -13   49.60   14.00
  -1  -9  13   44.30   11.60
   1  -9 -13   29.60   14.00
   1  -9 -13   50.69   15.80
   1  -9 -13   50.59   14.50
  -1   9  12   -2.20    8.10
   1   9 -12   -1.70    7.00
   1  -9 -12   -6.50    8.40
   1  -9 -12   -0.60    6.30
  -1  -9  12   -1.10   16.00
  -1  -9  12    0.40    6.60
   1  -9 -12    3.20    9.90
  -1   9  11   -0.30    7.70
   1   9 -11    9.50    8.60
   1  -9 -11   -0.80   11.10
   1  -9 -11    5.30    7.70
  -1  -9  11    8.70    8.80
  -1  -9  11    3.80    4.60
   1  -9 -11    8.00   10.30
  -1   9  10   14.40   11.30
   1   9 -10    0.20    6.40
   1  -9 -10   13.10    9.20
   1  -9 -10    2.50   14.60
  -1  -9  10    8.30    5.80
  -1  -9  10   18.80   15.60
   1  -9 -10   14.90    8.80
  -1   9   9    1.00    7.80
   1   9  -9   -0.90    5.70
   1  -9  -9   -5.40    7.70
   1  -9  -9   -2.80    7.00
   1  -9  -9   13.00    8.20
  -1  -9   9   12.90    6.00
  -1  -9   9   -7.20    4.90
   1   9  -8    1.70    5.90
  -1   9   8    2.90    8.70
   1  -9  -8    1.90    8.70
   1  -9  -8   -3.90    6.00
  -1  -9   8    5.30    6.70
  -1  -9   8   -8.70    4.10
   1   9  -7   35.50    9.40
  -1   9   7   42.90   12.30
   1   9  -7   42.00   12.10
  -1  -9   7   48.20   11.20
  -1  -9   7   39.60    9.80
   1  -9  -7   24.80   10.80
   1  -9  -7   45.50   12.60
   1   9  -6    0.80    8.40
  -1   9   6    0.70    7.50
  -1  -9   6    5.60    6.00
   1  -9  -6    4.20    7.50
  -1  -9   6    2.40    6.00
   1  -9  -6   -1.80    7.20
   1   9  -5  333.77   27.60
  -1   9   5  299.07   26.70
   1  -9  -5  273.67   25.30
   1  -9  -5  302.27   26.20
   1  -9  -5  304.57   20.80
  -1  -9   5  266.47   22.50
  -1   9   4  462.85   32.40
   1   9  -4  409.36   30.90
   1  -9  -4  461.95   25.10
   1  -9  -4  447.36   31.30
  -1  -9   4  443.76   27.70
   1   9  -3  277.47   26.00
  -1   9   3  333.97   27.70
   1  -9  -3  336.17   26.50
  -1  -9   3  302.47   22.40
   1  -9  -3  309.97   20.70
  -1   9   2  610.24   37.10
   1   9  -2  546.65   34.80
   1  -9  -2  560.94   34.00
  -1  -9   2  563.24   30.70
   1  -9  -2  581.34   29.00
  -1   9   1  128.39   20.10
   1   9  -1  153.88   22.60
   1  -9  -1  127.59   18.30
   1  -9  -1  132.59   14.40
  -1  -9   1  146.09   15.70
  -1   9   0  178.38   24.90
   1   9   0  100.19   16.00
  -1  -9   0  161.08   16.20
   1  -9   0  183.38   19.50
   1  -9   0  147.99   15.40
  -1   9  -1   73.49   20.20
   1   9   1   89.39   17.20
  -1  -9  -1   65.59   12.10
   1  -9   1   77.29   12.00
   1  -9   1   71.69   13.50
   1   9   2    8.90    9.80
  -1   9  -2   29.40   11.60
   1  -9   2   10.10    7.10
  -1  -9  -2    4.00    6.70
   1  -9   2    0.10    7.50
  -1   9  -3 1013.10   49.50
   1   9   3 1027.10   49.20
   1  -9   3 1007.00   43.20
  -1  -9  -3 1073.29   42.40
   1  -9   3  993.60   45.30
  -1  -9  -3  954.80   47.10
  -1   9  -4  191.58   22.20
   1   9   4  139.99   20.50
  -1  -9  -4  146.29   22.60
   1  -9   4  128.69   17.30
   1  -9   4  147.99   16.70
  -1   9  -5  360.36   29.30
   1   9   5  360.66   29.30
  -1   9  -5  349.37   24.60
   1  -9   5  335.97   23.40
  -1  -9  -5  331.07   27.80
   1  -9   5  382.16   25.70
  -1   9  -6  265.97   22.60
   1   9   6  315.67   27.90
   1  -9   6  313.27   24.00
  -1  -9  -6  321.17   27.70
   1  -9   6  295.97   21.00
  -1  -9  -6  341.87   28.10
  -1   9  -7   45.60   11.90
   1   9   7   31.60   13.40
   1  -9   7   33.60    9.30
  -1  -9  -7   30.20   12.50
  -1  -9  -7   24.60    8.80
   1  -9   7   51.19   12.00
   1   9   8  149.79   21.50
  -1   9  -8  207.88   20.80
  -1  -9  -8  208.88   27.90
   1  -9   8  182.88   20.60
  -1  -9  -8  207.08   22.50
   1  -9   8  205.98   15.80
   1   9   9   32.60   11.80
  -1   9  -9   40.20   12.60
  -1  -9  -9   75.99   17.40
   1  -9   9   39.70    8.60
   1  -9   9   39.50   11.20
  -1  -9  -9   42.90   12.30
  -1   9 -10   99.09   16.20
   1   9  10  147.89   25.90
   1  -9  10  127.09   19.70
  -1  -9 -10  108.19   19.00
  -1  -9 -10   81.19   16.10
  -1   9 -11   27.10   10.70
  -1  -9 -11   19.80   14.30
  -1  -9 -11   16.80   10.60
   1  -9  11   10.70    7.00
   1  -9  11   13.00    9.10
  -1   9 -12  118.29   24.90
   1  -9  12   96.99   15.60
  -1  -9 -12  171.28   27.40
  -1  -9 -12  151.88   23.30
   1  -9  12  134.79   22.90
  -1   9 -13    0.20    7.50
   1  -9  13   11.20    8.20
  -1  -9 -13   -6.50    5.60
  -1   9 -14    6.60    7.90
   1  -9  14    4.10    7.10
  -1  -9 -14   13.10    7.90
  -1  -9 -14   -0.90    5.40
   1  10 -13   23.00   10.20
  -1 -10  13   31.20   11.20
   1 -10 -13   29.30   13.40
  -1  10  12   26.10   11.30
   1  10 -12   16.50    8.90
   1 -10 -12   21.70   10.60
   1  10 -11   -8.80    7.00
  -1  10  11    5.00    9.40
   1 -10 -11    7.60    7.80
  -1 -10  11    0.90    4.70
   1 -10 -11    3.70   10.80
   1  10 -10   64.89   14.00
  -1  10  10   98.89   21.60
   1 -10 -10   96.79   19.60
  -1 -10  10   90.99   13.20
  -1 -10  10   77.49   16.90
   1 -10 -10   82.99   16.30
   1 -10 -10   55.09   15.10
   1  10  -9   -2.00    6.20
  -1  10   9    4.40   10.50
   1 -10  -9   -9.30    8.00
   1 -10  -9   11.20    9.20
   1 -10  -9    1.50    9.20
  -1 -10   9    6.50    6.60
  -1 -10   9   31.50   10.90
   1  10  -8  111.59   22.40
  -1  10   8  102.59   18.10
  -1 -10   8  132.29   17.70
   1 -10  -8  126.09   22.90
   1 -10  -8  118.79   23.00
  -1 -10   8  134.19   20.80
  -1  10   7   60.59   17.20
   1  10  -7   42.90   15.20
   1 -10  -7   23.10   11.40
  -1 -10   7   48.20   12.10
  -1 -10   7   20.50    8.60
  -1  10   6   53.49   15.30
   1  10  -6   41.00   12.40
  -1 -10   6   53.19   13.30
  -1 -10   6   53.49   12.10
   1 -10  -6   51.99   10.70
   1 -10  -6   38.40   11.20
   1 -10  -6   37.30   12.20
  -1  10   5   72.59   17.30
   1  10  -5   57.49   16.10
  -1 -10   5   65.99   14.90
   1 -10  -5   59.69   10.50
  -1 -10   5   86.09   13.90
   1 -10  -5   64.59   14.80
   1  10  -4   57.19   16.40
  -1  10   4   41.20   13.30
  -1 -10   4   37.80   10.40
   1 -10  -4   35.40   11.70
   1 -10  -4   43.50    9.90
   1  10  -3  269.57   27.00
  -1  10   3  243.38   26.90
   1 -10  -3  271.07   20.50
   1 -10  -3  252.37   25.50
  -1 -10   3  245.98   21.80
  -1  10   2   53.39   15.70
   1  10  -2   58.49   15.20
   1 -10  -2   56.49   10.80
   1 -10  -2   60.89   16.20
  -1 -10   2   40.70   10.80
   1  10  -1   -9.50    8.10
  -1  10   1   -5.00   15.00
   1 -10  -1   11.00    7.00
   1 -10  -1    3.90    6.90
  -1 -10   1   -1.30    5.40
   1  10   0  706.93   42.70
  -1  10   0  691.13   42.10
   1 -10   0  747.23   40.60
   1 -10   0  747.13   35.90
  -1 -10   0  715.93   36.00
  -1  10  -1   36.10   13.70
   1  10   1   25.20   10.90
   1 -10   1   46.40   11.20
  -1 -10  -1   31.80    9.30
   1 -10   1   53.59   14.10
  -1  10  -2   82.39   19.00
   1  10   2   84.49   18.30
   1 -10   2   58.99   13.20
  -1 -10  -2   77.19   13.20
   1 -10   2   96.89   15.80
   1  10   3   21.60   12.40
  -1  10  -3   26.20   12.90
  -1 -10  -3   24.10    9.60
   1 -10   3    4.40    6.70
   1 -10   3    9.90    8.10
   1  10   4    3.10    7.90
  -1  10  -4    3.30   10.10
   1 -10   4    9.50    6.80
  -1 -10  -4    4.00    6.50
   1 -10   4    2.40    6.60
  -1  10  -5   54.59   13.60
   1  10   5   82.09   18.70
   1 -10   5   72.59   13.70
  -1 -10  -5   58.99   16.10
   1 -10   5   71.39   13.30
  -1  10  -6   69.59   18.90
   1  10   6   61.39   17.00
   1 -10   6   54.79   12.50
  -1 -10  -6   28.40   11.80
   1 -10   6   41.00   13.60
  -1 -10  -6   22.30   10.20
   1  10   7   15.40   10.30
  -1  10  -7   21.00    9.70
   1 -10   7   30.40    9.60
  -1 -10  -7   13.30    8.80
   1 -10   7   37.50   11.10
  -1 -10  -7   50.29   15.90
  -1  10  -8   52.49   13.40
   1  10   8   37.40   12.90
   1 -10   8   26.70   11.50
   1 -10   8   46.70   10.20
  -1 -10  -8   48.10   15.90
  -1 -10  -8   45.90   14.40
   1  10   9   17.30   11.60
  -1  10  -9   33.10   11.40
   1 -10   9   20.40    8.10
   1 -10   9   17.10   10.30
  -1 -10  -9   24.00   11.70
  -1 -10  -9   19.70    9.90
   1  10  10   14.50   11.50
  -1  10 -10    2.40    6.10
   1 -10  10    9.00    9.70
   1 -10  10    4.60    6.20
  -1 -10 -10    0.10    7.70
  -1 -10 -10   11.80   12.00
  -1  10 -11  108.79   19.60
   1  10  11  112.49   24.00
   1 -10  11   86.69   18.40
  -1 -10 -11   60.09   14.70
  -1  10 -12    5.40    9.30
  -1 -10 -12   16.80   10.20
   1 -10  12   -7.20    8.30
  -1  10 -13   97.89   19.90
   1 -10  13   81.19   14.70
  -1 -10 -13   91.29   25.70
   1  11 -11   -4.00    7.30
  -1  11  11   -8.50    8.80
   1  11 -11    7.00   10.20
   1 -11 -11   -4.30    7.10
  -1 -11  11   -0.60    5.60
  -1  11  10   18.00   10.20
   1 -11 -10   11.00   18.60
  -1 -11  10   11.50    8.00
   1  11  -9    5.70    9.30
  -1  11   9    9.10   10.80
   1 -11  -9    8.00    8.00
  -1 -11   9   16.20   11.10
  -1  11   8  145.59   28.00
   1  11  -8  112.59   19.60
  -1 -11   8  160.28   23.40
   1 -11  -8  153.98   38.50
  -1 -11   8  152.48   20.40
   1 -11  -8  105.79   23.30
  -1  11   7   -1.80   10.10
   1  11  -7   -8.40    7.90
   1 -11  -7    3.30    6.50
  -1 -11   7    8.70    9.60
  -1 -11   7   15.20    6.90
   1 -11  -7   -3.30    7.50
   1  11  -6  177.68   27.70
  -1  11   6  138.49   24.30
  -1 -11   6  171.48   18.90
  -1 -11   6  154.28   20.50
   1 -11  -6  164.08   18.00
   1 -11  -6  164.78   27.80
   1  11  -5   55.19   16.10
  -1  11   5   26.10   13.90
  -1 -11   5   34.00   10.50
   1 -11  -5   25.80    9.20
   1 -11  -5   41.70   15.60
  -1 -11   5   -3.10   10.20
  -1  11   4  272.67   29.50
   1  11  -4  328.87   30.90
  -1 -11   4  299.17   27.70
  -1 -11   4  314.77   25.90
   1 -11  -4  296.87   23.30
   1 -11  -4  320.17   57.99
   1  11  -3   11.90   10.10
  -1  11   3   18.40   10.10
   1 -11  -3   35.30   13.30
   1 -11  -3   26.80    9.20
  -1 -11   3   23.70    9.50
  -1 -11   3   22.10    9.70
   1  11  -2  207.28   29.40
  -1  11   2  230.48   26.90
  -1 -11   2  188.48   25.20
  -1 -11   2  202.48   20.90
   1 -11  -2  150.38   21.30
   1 -11  -2  189.58   19.50
   1  11  -1   24.30   13.70
  -1  11   1   30.30   13.10
   1 -11  -1   41.30   10.50
   1 -11  -1   45.20   14.30
  -1 -11   1   36.50   10.30
   1  11   0   52.79   16.60
  -1  11   0   43.20   14.00
   1 -11   0   54.99   16.40
  -1 -11   0   34.60    9.90
   1 -11   0   43.80   11.30
   1  11   1    6.90   11.40
  -1  11  -1    4.20    7.90
   1 -11   1   12.80    9.50
  -1 -11  -1    3.80    6.70
   1 -11   1   12.50    8.40
   1  11   2   56.69   17.00
  -1  11  -2   14.50   10.50
   1 -11   2   33.70   11.00
  -1 -11  -2   31.90   10.10
   1 -11   2   43.90   13.90
   1  11   3   19.20   12.80
  -1  11  -3   19.30   12.90
   1 -11   3   33.00   10.40
  -1 -11  -3   23.90    9.30
   1 -11   3   20.40   10.50
   1  11   4    5.10    9.70
  -1  11  -4    4.60    9.90
   1 -11   4   -7.60    7.40
   1 -11   4   11.50    8.50
  -1 -11  -4   15.10    8.40
   1  11   5    1.10   11.10
  -1  11  -5    2.30   10.30
   1 -11   5   -1.40    7.50
  -1 -11  -5   -3.30    6.20
  -1  11  -6   -4.50    8.60
   1  11   6  -12.20    8.50
  -1 -11  -6   -8.50    5.90
  -1 -11  -6    2.70    9.40
  -1 -11  -6   -3.90   10.00
   1 -11   6    3.30    7.90
   1 -11   6   -2.40    6.10
  -1  11  -7    3.80    8.70
   1  11   7   -4.00   11.10
  -1 -11  -7   -4.80    6.70
   1 -11   7   -1.30    7.20
  -1 -11  -7    4.00   11.40
   1 -11   7    1.60    8.90
  -1  11  -8   11.00   11.90
   1  11   8   14.00   12.80
   1 -11   8   22.50   10.80
   1 -11   8   29.00    9.70
  -1 -11  -8   38.70   15.50
  -1  11  -9   27.70   12.10
   1  11   9   25.80   14.00
  -1 -11  -9    5.00   14.00
   1 -11   9   23.00    8.80
  -1  11 -10   10.90    9.30
   1  11  10   47.50   17.70
  -1 -11 -10   14.20   11.90
   1 -11  10   40.80   10.30
   1  11  11    4.20   12.70
  -1  11 -11   11.40    9.70
   1 -11  11  -10.40    7.30
  -1 -11 -11   -5.60    8.00
  -1  12   9   46.90   17.00
   1  12  -9   46.80   17.70
   1 -12  -9   59.59   16.10
  -1 -12   9   81.29   14.60
   1 -12  -9   51.09   15.90
  -1  12   8    3.80   11.40
   1  12  -8   33.80   17.20
   1 -12  -8   13.90   11.60
  -1 -12   8    4.60    9.50
   1 -12  -8   10.90   10.00
   1  12  -7  116.99   24.70
  -1  12   7  104.59   21.90
  -1 -12   7  113.19   18.90
   1 -12  -7   85.49   14.60
   1  12  -6   20.30   15.30
  -1  12   6    3.50   11.40
   1 -12  -6   19.60   10.50
  -1 -12   6   11.00    9.00
   1  12  -5   20.90   23.30
  -1  12   5    2.70   10.40
  -1 -12   5   13.90   10.00
   1 -12  -5   17.10    9.00
  -1 -12   5   -0.30   11.20
   1  12  -4   37.20   17.00
  -1  12   4   71.79   19.10
  -1 -12   4   76.09   17.50
  -1 -12   4  120.39   19.80
   1 -12  -4  118.29   24.80
   1 -12  -4   96.79   15.50
  -1  12   3   23.10   21.30
   1  12  -3    3.30   11.10
  -1 -12   3    6.60    8.70
   1 -12  -3    4.10    7.40
   1 -12  -3   14.60   12.80
  -1 -12   3   15.10   10.90
  -1  12   2   25.60   26.20
   1  12  -2   12.30   10.80
   1 -12  -2   12.50    9.10
  -1 -12   2   14.70   11.50
  -1 -12   2   18.80    9.60
   1 -12  -2   24.50    8.90
   1  12  -1  414.06   37.70
  -1  12   1  468.15   49.90
  -1 -12   1  503.65   36.70
  -1 -12   1  483.25   33.50
   1 -12  -1  503.05   36.70
   1 -12  -1  492.95   32.70
  -1  12   0   70.69   17.90
   1  12   0   41.40   13.90
  -1 -12   0   91.49   16.50
   1 -12   0   79.09   15.50
  -1 -12   0   70.29   22.20
   1 -12   0  136.89   39.80
   1  12   1  320.37   36.50
  -1  12  -1  328.57   38.80
  -1 -12  -1  369.16   32.00
  -1 -12  -1  322.77   36.90
   1 -12   1  381.56   31.30
   1  12   2   61.19   32.70
  -1  12  -2  102.89   28.70
   1 -12   2   44.40   15.20
  -1 -12  -2   62.89   15.40
  -1 -12  -2   23.80   17.50
   1 -12   2   50.49   14.80
  -1  12  -3    9.60   19.30
   1  12   3   12.40   17.70
  -1 -12  -3    8.50   10.80
   1 -12   3   11.30   10.10
   1 -12   3   17.00    9.50
   1  12   4   50.79   17.00
  -1  12  -4   45.30   17.10
  -1 -12  -4   86.99   23.80
   1 -12   4   82.59   17.20
   1 -12   4   88.39   17.80
  -1  12  -5   91.39   21.80
   1  12   5   35.10   15.20
  -1 -12  -5   88.99   19.60
   1 -12   5   82.79   16.20
   1 -12   5  113.99   19.90
  -1  12  -6   11.60   12.70
   1  12   6  -10.40    9.20
  -1 -12  -6    3.90    9.20
   1 -12   6    0.20    8.70
  -1 -12  -6    3.80    9.20
   1  12   7   41.10   16.00
  -1  12  -7   87.99   23.10
  -1 -12  -7   77.59   14.50
  -1 -12  -7   49.50   15.60
   1 -12   7   71.79   16.20
  -1  12  -8    7.30   11.50
   1  12   8   44.50   17.30
  -1 -12  -8   12.40   10.30
   1 -12   8    1.90    8.70
   1  13  -5  239.68   35.10
  -1  13   5  221.88   32.00
   1 -13  -5  260.67   25.80
  -1 -13   5  263.07   25.90
  -1  13   4   -3.70   10.70
   1  13  -4   14.40   15.30
   1 -13  -4    6.40    8.40
   1  13  -3   26.80   14.80
  -1  13   3   27.00   16.00
   1 -13  -3   22.80   11.20
  -1 -13   3   13.00    9.80
   1  13  -2   48.70   15.20
  -1  13   2   77.89   20.00
   1 -13  -2  106.19   18.50
  -1 -13   2   70.89   17.90
  -1  13   1   18.60   14.30
   1  13  -1   35.10   16.10
   1 -13  -1   30.50   12.90
  -1 -13   1    1.60   11.90
   1  13   0   82.79   19.80
  -1  13   0   64.09   16.10
  -1 -13   0   88.59   19.40
   1 -13   0  145.39   25.40
   1 -13   0  135.29   19.70
  -1 -13   0  117.49   23.90
  -1  13  -1    5.60   12.00
   1  13   1   21.80   13.40
   1 -13   1   21.00   13.00
   1 -13   1   -6.30    9.80
  -1 -13  -1   10.00    9.70
  -1  13  -2   27.30   14.50
   1  13   2   11.90   12.20
   1 -13   2   18.10   12.10
  -1 -13  -2   -4.20    9.80
   1 -13   2   37.10   15.60
   1  13   3   -9.80   10.10
  -1  13  -3    1.50    9.40
  -1 -13  -3   13.40    9.90
   1 -13   3   -0.10   10.20
   1  13   4    4.90   12.80
  -1  13  -4   24.30   14.50
   1 -13   4    2.10    8.40
  -1 -13  -4   15.60   10.90
   2   0 -20  175.98   23.30
   2   0 -19   -8.60    4.30
   2   0 -18  291.37   23.70
  -2   0  18  302.27   23.10
  -2   0  17    2.30    5.90
   2   0 -17    3.20    5.90
   2   0 -16    6.00    4.30
   2   0 -16    2.10    5.20
  -2   0  16   -6.10    4.90
  -2   0  15   -1.80    4.40
   2   0 -15   -2.70    4.90
   2   0 -15   -6.40    3.00
   2   0 -14   66.99   11.30
   2   0 -14   61.19    6.30
  -2   0  14   43.50    8.70
   2   0 -14   78.09   10.40
   2   0 -13   -1.60    2.30
   2   0 -13    4.90    4.80
   2   0 -13   -5.40    3.40
  -2   0  13    3.10    5.30
   2   0 -12    7.00    4.30
   2   0 -12   13.80    3.40
  -2   0  12   11.90    5.20
   2   0 -12   14.20    5.30
   2   0 -11   -1.50    2.00
   2   0 -11   -1.90    3.00
   2   0 -11    1.00    3.80
  -2   0  11   -1.10    3.00
   2   0 -10  519.05   16.80
   2   0 -10  496.85   23.00
  -2   0  10  534.25   22.80
   2   0 -10  527.65   21.10
   2   0  -9    0.70    3.30
   2   0  -9    0.00    1.70
   2   0  -9    2.60    3.30
  -2   0   9   -0.10    3.00
   2   0  -8  506.75   21.00
   2   0  -8  517.75   15.30
  -2   0   8  512.75   20.30
   2   0  -8  490.95   19.40
   2   0  -7    4.10    3.20
   2   0  -7    0.40    2.80
   2   0  -7   -1.00    1.40
  -2   0   7    0.30    2.40
   2   0  -6 1979.60   46.80
  -2   0   6 1947.11   51.99
   2   0  -6 1866.51   51.79
   2   0  -6 1962.60   52.59
  -2   0   6 1916.01   51.99
   2   0  -5    0.00    2.60
  -2   0   5   -1.40    2.60
   2   0  -5    0.50    2.40
  -2   0   5   -3.40    2.30
   2   0  -4  335.07   12.30
  -2   0   4  344.17   12.30
   2   0  -4  330.77   13.00
  -2   0   4  328.57   13.10
   2   0  -3    1.20    1.60
  -2   0   3   -2.60    2.40
   2   0  -3   -0.30    0.90
  -2   0   3    0.30    1.70
  -2   0   2  384.76   10.90
   2   0  -2  380.16   10.90
  -2   0   2  413.26   11.40
   2   0  -2  380.76   10.20
   2   0  -2  397.56   11.30
   2   0  -1   -0.80    1.10
   2   0   1   -1.00    1.70
  -2   0  -1    0.30    1.40
   2   0   2 1644.24   43.50
  -2   0  -2 1669.23   43.50
   2   0   2 1639.34   42.30
  -2   0  -2 1585.74   42.30
  -2   0  -3    0.50    2.10
   2   0   3    0.70    2.60
   2   0   3   -1.40    2.10
  -2   0  -3    1.10    3.10
   2   0   4  600.04   21.00
  -2   0  -4  606.84   20.80
   2   0   4  590.24   20.40
  -2   0  -4  596.34   20.80
   2   0   5    1.30    2.10
  -2   0  -5   -2.80    2.60
  -2   0  -5    1.70    3.10
   2   0   5    1.10    2.80
  -2   0  -6  845.42   29.10
  -2   0  -6  862.91   28.30
   2   0   6  821.32   28.20
  -2   0  -7    1.80    3.30
  -2   0  -7    1.90    3.30
   2   0   7   -4.80    2.30
   2   0   7   -2.00    2.50
   2   0   8   -1.40    3.10
  -2   0  -8   -2.00    3.00
   2   0   8    3.70    3.70
  -2   0  -8    2.60    3.80
   2   0   9   -0.30    2.80
   2   0   9    1.30    3.00
  -2   0  -9   -0.10    3.10
  -2   0  -9    1.90    3.20
   2   0  10   16.40    5.10
  -2   0 -10   16.30    5.80
  -2   0 -10   14.50    4.70
   2   0  10   15.30    5.30
   2   0  11    1.50    3.90
   2   0  11    4.60    3.40
  -2   0 -11    1.70    3.40
  -2   0 -11   -3.20    4.20
   2   0  12  324.87   19.10
  -2   0 -12  307.27   20.80
   2   0  12  317.17   20.00
  -2   0 -12  322.77   18.20
   2   0  13   -0.50    4.30
  -2   0 -13    2.40    4.20
   2   0  13    2.60    4.10
  -2   0 -13    2.60    4.40
   2   0  14   -1.20    5.20
  -2   0 -14    2.50    5.90
  -2   0 -14    3.00    3.90
  -2   0 -14    2.20    5.10
  -2   0 -15    0.20    5.20
   2   0  15   -2.10    4.30
  -2   0 -15    2.30    4.20
  -2   0 -15    1.80    5.10
  -2   0 -16   30.20   10.00
  -2   0 -16   16.50    6.10
   2   0  16   14.40    6.40
  -2   0 -16   15.30    7.20
  -2   0 -17   -2.70    5.00
  -2   0 -17    2.80    6.30
   2   0  17    2.20    5.10
  -2   0 -17    1.40    4.10
  -2   0 -18    5.30    7.00
  -2   0 -18   13.00    5.90
   2   0  18   14.10    8.40
  -2   0 -18   18.90    7.10
  -2   0 -19   -4.40    7.00
  -2   0 -19    4.30    5.10
  -2   0 -19   -2.40    4.30
   2   1 -20   -6.30    6.30
   2  -1 -20    6.10    6.90
   2  -1 -20    7.80    9.70
  -2  -1  20   -4.50    8.40
   2   1 -19   35.80   10.60
   2  -1 -19   70.39   11.90
  -2  -1  19   40.20   13.30
   2  -1 -19   46.10   13.90
   2  -1 -19   57.39   14.10
   2   1 -18    7.90    7.80
   2  -1 -18    7.00    6.10
   2  -1 -18   13.50    9.70
  -2  -1  18   30.50    9.60
   2  -1 -18    3.50    6.30
   2  -1 -18   19.30    5.10
   2   1 -17   -1.30    6.00
   2  -1 -17   -3.80    7.10
  -2  -1  17    5.10    6.80
   2  -1 -17   16.00    6.60
   2  -1 -17    0.80    3.40
   2  -1 -17   10.20    7.20
   2   1 -16   73.69   14.60
   2  -1 -16   56.59   10.70
   2  -1 -16   49.50    7.30
   2  -1 -16   70.09   14.20
  -2  -1  16   47.00   10.90
   2  -1 -16   55.29   10.20
   2   1 -15   91.89   13.40
   2  -1 -15   93.09   12.90
  -2  -1  15   94.29   14.20
   2  -1 -15   96.19    8.70
   2  -1 -15   93.09   14.30
  -2   1  14  116.99   14.50
   2   1 -14   72.89   11.90
   2  -1 -14   76.59   11.40
  -2  -1  14  131.39   16.40
   2  -1 -14   90.39   12.60
   2  -1 -14   80.79    7.90
   2   1 -13  158.48   15.80
  -2   1  13  181.78   14.40
   2  -1 -13  216.78   15.30
   2  -1 -13  181.48   15.20
  -2  -1  13  136.49   14.30
   2  -1 -13  199.88   11.10
  -2  -1  13  166.88    9.30
   2   1 -12  190.78   15.80
  -2   1  12  161.38   12.80
   2  -1 -12  172.98   10.20
   2  -1 -12  172.08   15.10
   2  -1 -12  154.48   12.90
  -2  -1  12  152.78   13.70
  -2  -1  12  175.38    9.00
   2   1 -11  206.78   18.80
  -2   1  11  195.48   13.30
   2  -1 -11  196.88   14.50
   2  -1 -11  207.18   10.80
  -2  -1  11  177.38   14.10
   2  -1 -11  218.28   14.60
  -2  -1  11  206.48    9.50
   2   1 -10    1.60    4.10
  -2   1  10   -2.40    2.20
   2  -1 -10    1.40    2.30
  -2  -1  10   -1.50    1.90
  -2  -1  10    1.20    3.20
   2  -1 -10   -4.90    3.20
   2  -1 -10   -0.90    3.60
   2   1  -9   17.40    5.10
  -2   1   9   28.40    6.20
   2  -1  -9   20.60    4.20
  -2  -1   9    9.90    4.10
   2  -1  -9   22.60    5.90
  -2  -1   9   16.40    3.00
   2  -1  -9   14.70    4.80
   2   1  -8  690.33   26.80
  -2   1   8  719.83   24.50
  -2  -1   8  704.83   26.60
   2  -1  -8  688.23   26.50
   2  -1  -8  700.83   22.10
   2  -1  -8  756.12   25.70
   2   1  -7  132.39   10.20
  -2   1   7  137.49    8.70
   2  -1  -7  138.59   10.40
   2  -1  -7  130.39   10.50
   2  -1  -7  139.89    7.60
  -2  -1   7  128.29    5.70
  -2  -1   7  136.39   10.20
  -2  -1   7  132.19    7.60
   2  -1  -7  125.19    8.90
   2   1  -6 2598.34   69.29
  -2   1   6 2593.64   66.19
   2  -1  -6 2551.04   65.09
   2  -1  -6 2569.74   69.79
   2  -1  -6 2636.44   69.89
  -2  -1   6 2631.24   69.09
   2  -1  -6 2693.63   67.09
  -2  -1   6 2507.95   64.89
   2   1  -5 4066.59  100.49
  -2   1   5 4013.80   97.09
  -2  -1   5 3870.71   96.79
   2  -1  -5 3969.40  101.39
   2  -1  -5 4195.98   97.79
  -2  -1   5 3944.51   99.99
   2  -1  -5 3925.01  100.29
  -2  -1   5 3963.10   94.19
  -2   1   4 2827.82   73.19
   2   1  -4 2785.82   71.69
  -2   1   4 2786.82   68.29
  -2  -1   4 2772.92   71.59
   2  -1  -4 2906.81   68.79
   2  -1  -4 2788.52   72.99
   2  -1  -4 2804.62   71.49
   2   1  -3 1822.82   47.20
  -2   1   3 1845.12   46.80
  -2   1   3 1858.01   49.10
   2  -1  -3 1768.62   46.40
   2  -1  -3 1742.13   43.70
   2  -1  -3 1750.02   48.50
  -2  -1   3 1793.12   47.10
  -2   1   2   69.19    5.10
   2   1  -2   73.59    5.30
  -2   1   2   71.19    6.60
  -2  -1   2   63.19    4.50
   2  -1  -2   73.99    6.50
   2  -1  -2   62.79    5.00
  -2  -1   2   70.19    5.10
   2   1  -1  597.94   17.10
  -2   1   1  626.94   19.60
   2   1  -1  585.24   18.00
   2  -1  -1  628.64   19.50
  -2  -1   1  603.74   17.10
  -2  -1   1  595.34   18.10
   2   1   0  351.36   12.20
   2   1   0  367.46   13.10
  -2   1   0  349.37   12.80
  -2   1   0  360.56   10.70
   2  -1   0  366.76   10.90
   2  -1   0  376.96   13.00
  -2  -1   0  348.27   12.10
  -2  -1   0  340.67   12.70
  -2   1  -1 2998.50   75.09
   2   1   1 3032.60   77.29
  -2   1  -1 3043.00   76.79
   2  -1   1 3195.88   76.99
  -2  -1  -1 3198.58   77.39
  -2  -1  -1 3066.89   76.99
   2  -1   1 3031.80   74.99
  -2   1  -2  384.16   13.90
   2   1   2  392.66   15.20
  -2   1  -2  360.36   14.30
   2  -1   2  385.16   14.60
   2  -1   2  377.16   13.70
  -2  -1  -2  388.76   15.00
   2   1   3  527.55   19.20
  -2   1  -3  514.05   18.20
  -2   1  -3  488.45   18.00
  -2  -1  -3  510.85   18.70
   2  -1   3  499.15   17.80
   2  -1   3  494.95   18.00
  -2   1  -4  184.18   10.30
  -2   1  -4  201.08   11.10
   2   1   4  203.38   11.40
   2  -1   4  165.68   10.00
   2  -1   4  174.08   10.30
  -2  -1  -4  176.48    9.90
  -2  -1  -4  171.58   10.60
   2   1   5   97.09    8.80
  -2   1  -5   90.09    8.60
  -2   1  -5   77.19    7.60
  -2  -1  -5   92.29    8.30
   2  -1   5   94.19    8.10
   2  -1   5   93.79    8.30
  -2  -1  -5   97.39    8.00
  -2   1  -6   85.59    8.30
   2   1   6   71.19    8.30
  -2   1  -6   90.19    9.10
  -2  -1  -6   76.39    8.10
  -2  -1  -6   79.19    8.30
   2  -1   6   83.99    8.40
   2  -1   6   71.09    7.80
  -2   1  -7  596.14   22.20
  -2   1  -7  559.14   23.80
   2   1   7  530.45   22.80
  -2  -1  -7  563.04   22.60
  -2  -1  -7  532.75   22.10
   2  -1   7  549.74   22.10
   2  -1   7  535.35   22.80
  -2   1  -8  150.08   12.70
  -2   1  -8  127.09   10.30
   2   1   8  132.49   11.30
  -2  -1  -8  126.79   11.10
   2  -1   8  113.69   10.90
   2  -1   8  143.69   11.20
  -2  -1  -8  129.59   10.90
   2   1   9   59.29    9.10
  -2   1  -9   31.00    8.00
  -2   1  -9   55.69    8.50
  -2  -1  -9   44.50    7.50
  -2  -1  -9   56.39    9.20
   2  -1   9   74.69   10.10
   2  -1   9   56.39    9.20
   2   1  10  180.48   13.80
  -2   1 -10  179.78   12.60
  -2   1 -10  198.08   15.40
  -2  -1 -10  181.48   13.10
  -2  -1 -10  159.18   13.50
   2  -1  10  171.58   13.90
   2  -1  10  163.98   12.70
  -2   1 -11   19.50    6.00
   2   1  11   18.80    6.30
  -2   1 -11   10.00    5.40
   2  -1  11    5.20    4.50
  -2  -1 -11   14.10    5.30
  -2  -1 -11    9.50    4.70
   2  -1  11    9.90    5.00
   2   1  12   24.90    6.90
  -2   1 -12   23.90    6.50
  -2   1 -12   28.40    8.60
   2  -1  12   20.10    6.30
   2  -1  12   12.30    6.20
  -2  -1 -12   21.60    7.60
  -2  -1 -12   19.80    6.60
  -2   1 -13  164.28   10.40
  -2   1 -13  160.38   13.60
  -2   1 -13  187.28   17.70
   2   1  13  191.08   15.60
  -2  -1 -13  212.78   17.80
  -2  -1 -13  204.08   15.40
   2  -1  13  188.18   14.90
   2  -1  13  176.98   16.50
  -2   1 -14   17.60    4.50
  -2   1 -14    8.20    6.70
  -2   1 -14   11.10    6.10
   2   1  14   14.70    6.90
   2  -1  14   -5.20    4.00
   2  -1  14    3.60    5.70
  -2  -1 -14   12.80    8.30
  -2  -1 -14   10.70    6.00
  -2   1 -15    3.90    3.30
  -2   1 -15    1.10    4.60
  -2   1 -15   -5.10    4.80
   2   1  15    6.70    5.60
  -2  -1 -15    3.40    5.40
  -2  -1 -15    1.00    4.80
  -2  -1 -15    0.70    5.70
   2  -1  15   -5.70    4.00
   2  -1  15    0.90    5.70
  -2   1 -16   11.70    6.30
  -2   1 -16   10.30    4.20
   2   1  16   20.20    7.40
  -2   1 -16    9.00    6.80
  -2  -1 -16    4.00    6.60
  -2  -1 -16   24.50    8.10
   2  -1  16   21.20    8.80
  -2  -1 -16   27.30    8.20
   2  -1  16   26.70    8.00
  -2   1 -17   41.80   13.40
   2  -1  17   34.70    9.50
  -2  -1 -17   34.80    9.30
  -2  -1 -17   33.70    8.90
  -2  -1 -17   34.70    9.40
   2  -1  17   37.70   10.50
  -2   1 -18  142.19   20.10
  -2  -1 -18  113.59   15.80
  -2  -1 -18  135.89   14.50
   2  -1  18  135.49   15.00
  -2  -1 -18  159.08   15.50
  -2   1 -19   -0.20    6.70
   2  -1  19   -6.00    5.40
  -2  -1 -19   -1.50    5.20
  -2  -1 -19   -7.20    6.70
  -2  -1 -19   -7.90    5.00
   2   2 -20   -0.20    7.90
   2  -2 -20   -4.60    6.40
   2  -2 -20    4.10   11.00
   2  -2 -20    3.30    4.00
   2  -2 -20   -1.30    5.50
   2   2 -19  346.17   28.40
   2  -2 -19  315.37   36.60
   2  -2 -19  399.76   18.80
   2  -2 -19  431.56   26.20
  -2  -2  19  397.76   29.30
   2  -2 -19  390.16   27.30
   2   2 -18   29.60   10.30
   2  -2 -18   16.00    8.60
   2  -2 -18   24.20    9.60
   2  -2 -18   26.40    8.60
   2  -2 -18   33.30    6.70
   2   2 -17   43.60   11.90
   2  -2 -17   47.40   12.30
  -2  -2  17   43.70   11.60
   2  -2 -17   33.30    9.10
   2  -2 -17   51.19    8.20
   2  -2 -17   41.50   10.00
   2   2 -16   19.30    7.90
   2  -2 -16   16.60    7.60
   2  -2 -16   21.30    6.00
   2  -2 -16   18.30    8.90
   2  -2 -16   11.90    6.70
  -2  -2  16   16.70    8.40
   2   2 -15   24.70    9.50
   2  -2 -15   22.40    6.00
  -2  -2  15   28.30    8.80
   2  -2 -15   20.10    9.50
   2  -2 -15   24.30    8.60
   2  -2 -15   24.20    8.10
  -2  -2  15   24.50    4.80
   2   2 -14   57.19   12.30
  -2  -2  14   46.00    9.50
   2  -2 -14   68.89    9.30
   2  -2 -14   71.19   12.00
   2  -2 -14   73.49   13.10
  -2  -2  14   61.19    6.60
   2  -2 -14   50.99    9.90
   2   2 -13    3.10    5.20
  -2  -2  13   -0.80    5.10
   2  -2 -13   -3.80    4.70
   2  -2 -13    1.80    5.10
  -2  -2  13    6.20    3.10
   2  -2 -13    1.20    3.60
   2  -2 -13   -7.00    4.20
   2   2 -12  187.08   16.10
   2  -2 -12  165.98   15.90
  -2  -2  12  153.88    8.90
  -2  -2  12  151.18   14.50
   2  -2 -12  137.59   13.60
   2  -2 -12  144.89   10.60
   2   2 -11  174.98   15.20
   2  -2 -11  184.58   14.90
  -2  -2  11  162.38   14.20
   2  -2 -11  162.38   12.90
   2  -2 -11  187.98   16.00
   2  -2 -11  183.88   11.40
  -2  -2  11  157.08    9.10
   2   2 -10   10.70    8.40
   2  -2 -10   28.50    8.00
   2  -2 -10   17.80    6.50
  -2  -2  10   28.80    7.60
   2  -2 -10   27.60    5.50
   2  -2 -10   29.30    6.50
  -2  -2  10   28.50    4.60
   2   2  -9  735.63   30.00
   2  -2  -9  761.42   26.60
   2  -2  -9  747.03   25.80
   2  -2  -9  736.83   29.90
  -2  -2   9  769.32   30.00
   2  -2  -9  705.83   30.00
  -2  -2   9  709.83   22.40
   2   2  -8  230.88   14.90
  -2  -2   8  223.98   14.60
   2  -2  -8  242.58   15.50
   2  -2  -8  241.28   12.40
   2  -2  -8  222.58   14.80
  -2  -2   8  224.08   10.00
   2  -2  -8  237.68   12.40
   2   2  -7  752.12   28.20
   2  -2  -7  717.53   28.50
  -2  -2   7  716.63   20.80
   2  -2  -7  776.32   28.90
  -2  -2   7  763.72   27.90
   2  -2  -7  739.83   24.30
  -2  -2   7  718.13   22.00
   2  -2  -7  751.72   25.30
   2   2  -6  847.72   29.30
   2  -2  -6  830.12   29.20
  -2  -2   6  759.92   28.20
   2  -2  -6  796.92   29.80
   2  -2  -6  851.51   25.00
  -2   2   5  273.77   14.40
   2  -2  -5  273.47   14.10
  -2  -2   5  290.07   14.20
   2  -2  -5  269.27   10.60
   2  -2  -5  252.57   14.70
   2   2  -4 1539.45   44.00
  -2   2   4 1463.15   43.70
   2  -2  -4 1584.74   46.10
   2  -2  -4 1520.75   43.90
  -2  -2   4 1532.85   43.90
   2   2  -3  370.26   15.20
  -2   2   3  352.36   15.20
   2  -2  -3  348.77   15.00
   2  -2  -3  377.86   16.90
  -2  -2   3  356.46   15.00
   2   2  -2 1084.59   31.90
  -2   2   2 1086.09   32.40
  -2   2   2 1079.89   33.80
   2  -2  -2 1110.59   34.10
   2  -2  -2 1115.59   32.60
   2   2  -1 1398.96   39.60
  -2   2   1 1505.35   40.80
  -2   2   1 1444.06   41.20
   2  -2  -1 1420.96   41.20
   2  -2  -1 1456.65   36.80
  -2  -2   1 1411.76   39.60
  -2   2   0  563.74   19.90
   2   2   0  568.54   19.80
  -2   2   0  574.24   17.50
  -2  -2   0  560.04   20.60
   2  -2   0  568.74   19.90
  -2  -2   0  575.94   19.80
   2  -2   0  568.24   17.40
  -2   2  -1  355.86   13.70
   2   2   1  379.56   15.90
  -2   2  -1  377.46   14.80
  -2  -2  -1  374.56   15.80
   2  -2   1  392.66   14.90
   2  -2   1  368.96   13.80
  -2  -2  -1  395.96   16.50
  -2   2  -2   35.90    4.50
   2   2   2   54.39    7.40
  -2   2  -2   58.29    6.10
   2   2   2   35.60    5.50
   2  -2   2   56.29    6.20
  -2  -2  -2   68.69    8.70
   2  -2   2   60.09    6.50
  -2  -2  -2   33.40    5.20
   2   2   3  188.08   12.00
  -2   2  -3  172.28   10.50
  -2   2  -3  177.78    8.50
   2  -2   3  187.58   11.00
  -2  -2  -3  183.78   11.80
  -2  -2  -3  199.98   12.50
   2  -2   3  193.18   10.80
  -2   2  -4  596.64   22.40
   2   2   4  605.04   23.70
  -2   2  -4  578.84   17.90
  -2  -2  -4  623.74   23.40
   2  -2   4  580.24   22.00
   2  -2   4  611.64   22.20
  -2  -2  -4  596.24   24.30
  -2   2  -5  602.44   23.40
   2   2   5  586.24   24.10
  -2   2  -5  584.94   17.50
   2  -2   5  616.24   23.40
   2  -2   5  589.14   22.50
  -2  -2  -5  624.24   25.90
  -2  -2  -5  592.64   23.50
  -2   2  -6    3.90    3.20
   2   2   6    4.90    4.30
  -2  -2  -6    1.60    3.90
   2  -2   6   -1.50    3.00
  -2  -2  -6   -1.10    3.30
   2  -2   6    0.10    3.00
  -2  -2  -6    0.60    3.30
  -2   2  -7  896.41   31.20
   2   2   7  942.11   33.90
  -2   2  -7  872.01   32.90
  -2  -2  -7  882.51   35.60
   2  -2   7  861.91   32.40
  -2  -2  -7  945.21   32.70
  -2  -2  -7  878.61   30.90
   2  -2   7  927.41   31.50
   2   2   8   80.89   10.50
  -2   2  -8  108.79   13.70
  -2   2  -8   92.09    9.40
  -2  -2  -8   81.89    9.50
   2  -2   8   82.19    9.40
   2  -2   8  101.19   10.70
  -2  -2  -8   98.89   13.50
  -2  -2  -8   65.09    8.40
  -2   2  -9  144.89   13.30
   2   2   9  118.29   12.10
  -2   2  -9  142.79   11.50
   2  -2   9  130.49   11.40
  -2  -2  -9  134.09   14.40
   2  -2   9  129.79   12.30
  -2  -2  -9  120.29   11.50
  -2   2 -10   50.99    8.80
   2   2  10   65.09   11.00
  -2   2 -10   70.79   10.30
   2  -2  10   57.59   11.40
   2  -2  10   88.59   11.30
  -2  -2 -10   71.89   10.80
  -2  -2 -10   68.79    8.80
   2   2  11   -0.20    4.10
  -2   2 -11   -1.60    4.00
  -2  -2 -11    1.70    3.90
  -2  -2 -11    3.10    3.80
   2  -2  11    2.20    4.00
   2  -2  11    1.30    4.50
  -2   2 -12  256.77   19.80
   2   2  12  247.68   18.60
   2  -2  12  288.37   19.90
  -2  -2 -12  255.27   18.40
  -2  -2 -12  268.67   17.70
   2  -2  12  240.38   16.80
  -2  -2 -12  265.37   22.10
   2   2  13   21.30    8.30
  -2   2 -13    8.70    5.90
  -2  -2 -13   11.60    6.90
  -2  -2 -13   29.00    7.90
  -2  -2 -13   15.20    6.00
   2  -2  13   21.90    8.50
   2  -2  13   26.60    7.60
  -2   2 -14  122.39   16.10
  -2  -2 -14  109.49   17.40
   2  -2  14  118.19   13.10
  -2  -2 -14  102.19   16.40
  -2  -2 -14  149.19   16.00
   2  -2  14  128.79   17.00
  -2   2 -15   23.80    8.90
  -2  -2 -15   22.50    8.30
   2  -2  15   14.30    6.20
  -2  -2 -15    4.70    7.40
   2  -2  15    9.20    6.80
  -2  -2 -15   26.90    8.60
  -2   2 -16   24.50   10.00
   2  -2  16   49.99   12.70
  -2  -2 -16   47.70   10.80
   2  -2  16   34.10    8.90
  -2  -2 -16   19.60    8.50
  -2  -2 -16   30.90    8.40
  -2  -2 -16   51.19   10.50
  -2   2 -17   -3.10    5.00
  -2  -2 -17   -8.50    4.60
  -2  -2 -17    0.80    6.60
   2  -2  17   -3.90    5.90
  -2  -2 -17   -3.30    6.40
   2  -2  17    4.10    5.20
  -2  -2 -17   -2.20    4.30
  -2   2 -18   46.80   15.20
   2  -2  18   90.59   16.40
   2  -2  18   65.89   12.00
  -2  -2 -18   79.99   13.40
  -2  -2 -18   36.00   10.70
  -2  -2 -18   62.69   12.50
  -2  -2 -18   26.30   10.80
  -2   2 -19   11.30    8.50
  -2  -2 -19    5.70    9.10
   2  -2  19   15.60    7.60
  -2  -2 -19   10.70    7.60
  -2  -2 -19    9.10    7.30
   2   3 -20   -4.40    8.70
   2  -3 -20    6.20    5.10
   2  -3 -20    0.20    6.80
   2  -3 -20    3.10   10.80
   2  -3 -20    3.00    5.60
   2   3 -19    5.10    7.40
  -2  -3  19   -8.10    9.00
   2  -3 -19    3.80    5.70
   2  -3 -19   -2.90    6.60
   2  -3 -19    1.30    9.50
   2  -3 -19    8.70    5.60
   2   3 -18    7.80    7.70
   2  -3 -18  -10.10    7.80
   2  -3 -18    4.10    6.40
   2  -3 -18    1.20    4.90
   2  -3 -18    8.60    6.10
  -2  -3  18    3.80    7.80
   2   3 -17   52.39   12.40
  -2  -3  17   72.89   14.10
   2  -3 -17   57.09    9.80
   2  -3 -17   68.59   13.40
   2  -3 -17   77.59   16.60
   2  -3 -17   50.79   10.20
   2   3 -16   -6.00    5.10
   2  -3 -16   -6.20    5.60
   2  -3 -16    1.10    4.60
  -2  -3  16    2.90    3.10
   2  -3 -16    3.10    5.50
  -2  -3  16   -4.80    5.50
   2  -3 -16    0.90    6.80
   2   3 -15  135.89   19.40
  -2  -3  15  146.79   19.30
   2  -3 -15  146.29   17.70
   2  -3 -15  136.09   15.40
  -2  -3  15  116.39    9.00
   2  -3 -15  115.59   11.80
   2  -3 -15  118.59   16.30
   2   3 -14   -1.60    6.00
   2  -3 -14   -2.30    3.80
   2  -3 -14    9.70    7.70
  -2  -3  14    6.50    6.10
   2  -3 -14   -0.60    4.30
   2  -3 -14    3.70    6.10
  -2  -3  14    1.00    3.30
   2   3 -13  292.37   21.70
   2  -3 -13  294.77   21.00
  -2  -3  13  249.68   13.40
  -2  -3  13  241.38   20.00
   2  -3 -13  288.17   18.00
   2  -3 -13  271.77   21.60
   2  -3 -13  301.97   17.10
   2   3 -12  145.29   15.20
   2  -3 -12  147.69   14.90
  -2  -3  12  151.58   15.10
  -2  -3  12  151.78   10.20
   2  -3 -12  127.49   11.50
   2   3 -11  309.07   20.60
   2  -3 -11  326.77   20.50
  -2  -3  11  299.97   20.00
   2  -3 -11  309.77   16.90
   2  -3 -11  259.57   15.90
  -2  -3  11  301.67   14.10
   2  -3 -11  304.57   20.90
   2   3 -10   49.90    9.50
   2  -3 -10   48.60    9.80
   2  -3 -10   72.09   12.40
   2  -3 -10   60.59    9.00
  -2  -3  10   55.29    7.10
  -2  -3  10   71.49   10.50
   2  -3 -10   53.19    7.70
   2  -3  -9   44.90    7.80
  -2  -3   9   47.30    6.50
   2  -3  -9   60.49   11.30
  -2  -3   9   35.20    6.90
   2  -3  -9   47.70    6.80
   2  -3  -9   29.80    7.50
   2   3  -8    2.60    3.90
  -2  -3   8    3.00    3.80
   2  -3  -8    2.80    3.60
   2  -3  -8   -0.40    3.70
   2  -3  -8    0.90    2.90
   2  -3  -8   -2.00    4.00
   2   3  -7  126.19   11.50
  -2   3   7  142.89   13.10
   2  -3  -7  147.09   12.60
   2  -3  -7  137.59   12.70
   2  -3  -7  137.39    8.80
  -2  -3   7  138.39   12.00
  -2   3   6  369.86   19.00
   2   3  -6  313.57   17.10
   2  -3  -6  323.57   17.80
  -2  -3   6  303.07   16.90
   2  -3  -6  339.07   18.90
   2   3  -5    9.40    4.40
  -2   3   5    2.40    4.40
   2  -3  -5    6.50    4.40
   2  -3  -5    2.30    3.60
  -2  -3   5    3.90    3.50
   2   3  -4  144.29   10.80
   2  -3  -4  190.08   13.40
  -2  -3   4  132.39   10.40
  -2   3   3   62.09    8.20
   2   3  -3   48.90    6.40
   2  -3  -3   89.09   10.50
  -2  -3   3   48.00    6.40
   2  -3  -3   55.99    7.80
  -2   3   2 1352.06   42.00
   2   3  -2 1441.06   41.80
   2  -3  -2 1336.77   41.80
   2  -3  -2 1407.76   43.20
  -2   3   1   -2.60    3.30
   2   3  -1    7.20    5.10
  -2  -3   1   -0.90    4.00
   2  -3  -1    1.60    3.50
   2  -3  -1   -0.50    2.30
   2   3   0 4632.84  116.79
  -2   3   0 4754.82  112.99
   2  -3   0 4589.54  112.89
  -2  -3   0 4557.24  116.29
   2  -3   0 4433.86  115.89
   2   3   1   30.20    6.00
  -2   3  -1   25.30    4.90
  -2  -3  -1   37.50    7.30
   2  -3   1   34.60    6.10
   2  -3   1   27.20    4.40
   2   3   2   64.49    9.20
  -2   3  -2   40.80    5.90
  -2   3  -2   36.80    5.10
  -2  -3  -2   49.00    7.70
  -2  -3  -2   57.89    9.20
   2  -3   2   43.80    6.50
   2  -3   2   49.50    6.50
  -2   3  -3  380.56   17.00
  -2   3  -3  348.97   14.40
   2   3   3  378.26   19.10
  -2  -3  -3  375.66   18.70
   2  -3   3  368.46   14.80
   2  -3   3  379.86   16.70
  -2  -3  -3  368.86   18.50
   2   3   4   64.99    9.30
  -2   3  -4   77.29    8.30
   2  -3   4   84.29    8.90
  -2  -3  -4   83.29    9.90
  -2  -3  -4   86.09    9.70
   2  -3   4   74.09    8.40
  -2   3  -5  102.29   10.00
   2  -3   5  127.79   10.50
  -2  -3  -5  128.89   11.50
  -2  -3  -5  120.49   12.10
   2  -3   5  119.79   10.50
  -2   3  -6   92.09   12.10
   2  -3   6   87.79   10.10
  -2  -3  -6  100.39   13.50
   2  -3   6   84.49   10.50
  -2  -3  -6   86.79   10.30
  -2   3  -7    9.00    4.70
   2  -3   7    8.80    4.70
   2  -3   7    8.90    4.40
  -2  -3  -7   13.20    6.70
  -2  -3  -7   18.40    5.80
  -2   3  -8  147.89   13.60
   2  -3   8  171.58   13.90
  -2  -3  -8  157.08   12.10
  -2  -3  -8  155.08   15.10
  -2  -3  -8  167.98   13.50
   2  -3   8  164.28   12.50
  -2   3  -9  111.39   18.20
  -2  -3  -9   47.40   10.30
  -2  -3  -9   51.09    9.20
   2  -3   9   53.29   10.30
  -2  -3  -9   54.89    9.00
   2  -3   9   60.69    9.50
  -2   3 -10   77.09   11.20
  -2  -3 -10   70.89   11.10
  -2  -3 -10   45.80    9.30
  -2  -3 -10   75.99   11.90
   2  -3  10   83.19   13.20
   2  -3  10   79.69   11.30
  -2   3 -11  156.38   15.90
  -2  -3 -11  154.98   14.10
   2  -3  11  165.48   15.70
  -2  -3 -11  153.68   14.10
  -2  -3 -11  141.89   17.00
   2  -3  11  141.89   13.00
  -2   3 -12  258.07   20.50
   2  -3  12  250.67   17.40
  -2  -3 -12  246.18   18.30
   2  -3  12  282.77   20.70
  -2  -3 -12  219.08   21.60
  -2  -3 -12  267.47   22.40
  -2   3 -13    8.20    7.40
  -2  -3 -13    4.90    7.40
   2  -3  13   10.10    5.50
  -2  -3 -13   -1.20    4.60
   2  -3  13   -3.30    4.50
  -2  -3 -13    1.70    4.20
  -2   3 -14   10.60    6.50
  -2  -3 -14   10.50    7.50
   2  -3  14   15.60    7.80
  -2  -3 -14   10.80    6.90
  -2  -3 -14    4.00    5.70
   2  -3  14    4.80    5.50
  -2   3 -15  163.38   21.90
   2  -3  15  128.79   17.90
  -2  -3 -15  127.59   14.80
   2  -3  15  138.29   14.10
  -2  -3 -15  120.99   17.60
  -2   3 -16    1.50    6.10
   2  -3  16   -2.30    6.30
  -2  -3 -16    7.90   10.40
   2  -3  16    4.70    5.20
  -2  -3 -16   10.20    6.80
  -2  -3 -16    8.50    6.70
  -2  -3 -16    4.10    5.80
  -2   3 -17   56.69   12.80
  -2  -3 -17   64.79   12.20
  -2  -3 -17   58.39   13.30
  -2  -3 -17   75.69   14.60
   2  -3  17   81.69   15.50
  -2  -3 -17   36.90    9.90
   2  -3  17   64.19   11.80
  -2   3 -18   40.00   12.30
  -2  -3 -18   38.40   11.80
   2  -3  18   41.20    9.70
  -2  -3 -18   36.10   10.20
  -2  -3 -18   46.80   17.50
  -2  -3 -18   41.60   13.10
  -2   3 -19   -0.90    7.00
  -2  -3 -19    1.00    6.50
   2  -3  19   -7.70    5.70
  -2  -3 -19  -16.10    6.40
  -2  -3 -19   17.90    9.40
   2   4 -19   63.29   16.40
   2  -4 -19   85.09   12.50
   2  -4 -19   61.89   17.50
   2  -4 -19   38.70   11.60
   2  -4 -19   70.89   14.50
   2   4 -18    9.60    8.50
   2  -4 -18    5.20    5.80
  -2  -4  18   -0.20    9.20
   2  -4 -18   13.70    9.30
   2  -4 -18   11.00    6.90
   2   4 -17   12.30    8.00
   2  -4 -17    3.10    8.70
  -2  -4  17    5.50    8.30
  -2  -4  17   15.40    5.00
   2  -4 -17   13.10    6.50
   2  -4 -17   28.90    9.40
   2  -4 -17   22.70    7.90
   2   4 -16    5.30    6.60
  -2  -4  16    7.20    8.00
  -2  -4  16   13.00    4.40
   2  -4 -16    4.00    7.40
   2  -4 -16   12.40    8.40
   2  -4 -16    6.10    5.60
   2   4 -15   12.60    7.70
   2  -4 -15   32.40   10.40
   2  -4 -15   26.50    8.20
  -2  -4  15   21.20    9.00
  -2  -4  15   24.50    6.20
   2  -4 -15   23.00    9.40
   2  -4 -15   31.80    8.30
   2   4 -14   23.20    8.70
   2  -4 -14   28.20    7.40
   2  -4 -14   32.40    8.10
  -2  -4  14   31.00    6.90
   2  -4 -14   34.70   10.30
   2  -4 -14   23.40   10.10
  -2  -4  14   31.70    8.50
   2   4 -13  199.28   19.10
   2  -4 -13  188.88   15.20
  -2  -4  13  193.38   12.90
   2  -4 -13  191.98   15.00
  -2  -4  13  202.88   19.10
   2  -4 -13  192.78   19.60
   2  -4 -13  197.28   18.70
   2   4 -12   69.29   12.50
   2  -4 -12  106.99   11.70
  -2  -4  12   75.79   11.30
   2  -4 -12  133.89   17.40
   2  -4 -12  103.49   11.20
  -2  -4  12   74.99    8.70
   2  -4 -12  104.59   14.40
   2   4 -11    3.20    4.80
   2  -4 -11    0.10    4.00
   2  -4 -11    6.60   11.30
   2  -4 -11    8.30    5.90
   2  -4 -11    5.40    4.00
  -2  -4  11    0.60    5.00
  -2  -4  11    3.60    3.50
   2   4 -10   70.89   14.40
  -2  -4  10   57.39    8.50
   2  -4 -10   44.80    8.90
   2  -4 -10   40.40    7.60
   2  -4 -10   39.90   10.30
   2  -4 -10   53.69   10.70
  -2  -4  10   45.30    9.70
   2   4  -9  277.67   18.80
   2  -4  -9  274.57   17.30
  -2  -4   9  276.97   18.60
   2  -4  -9  282.57   19.50
   2  -4  -9  270.07   14.30
   2  -4  -9  276.37   19.60
  -2   4   8    4.00    4.80
   2   4  -8   -0.10    4.10
   2  -4  -8   -0.40    5.00
   2  -4  -8   -1.00    3.90
  -2  -4   8    1.10    4.10
  -2   4   7 1350.86   47.00
   2  -4  -7 1340.57   46.60
  -2  -4   7 1247.28   44.60
   2  -4  -7 1312.27   47.50
   2   4  -6    2.20    4.40
  -2   4   6    0.70    5.00
  -2  -4   6    3.80    5.40
   2  -4  -6    7.80    6.00
   2  -4  -6   13.60    6.70
  -2   4   5   93.89   11.40
   2   4  -5  104.39   10.60
   2  -4  -5   85.29   11.40
  -2  -4   5   85.09    9.70
   2  -4  -5  107.19   11.60
   2   4  -4  179.68   12.90
  -2   4   4  156.48   13.30
  -2  -4   4  235.88   16.70
   2  -4  -4  145.19   12.80
   2  -4  -4  175.08   14.30
  -2   4   3  402.26   20.30
   2   4  -3  379.96   18.50
   2  -4  -3  397.16   20.60
   2  -4  -3  362.56   19.30
  -2  -4   3  390.46   18.50
  -2   4   2   18.60    6.00
   2   4  -2   20.50    6.30
   2  -4  -2   13.90    3.60
   2  -4  -2   13.40    5.90
  -2  -4   2   29.70    9.50
   2   4  -1   21.60    6.00
  -2   4   1   12.80    5.20
  -2  -4   1   49.80   10.60
   2  -4  -1   17.60    5.30
   2  -4  -1   28.80    5.00
  -2   4   0    1.30    2.80
   2   4   0    6.10    4.60
   2  -4   0    0.50    3.50
  -2  -4   0    0.50    3.80
   2  -4   0    6.00    3.50
   2   4   1  193.88   14.20
  -2   4  -1  211.58   12.10
   2  -4   1  188.78   11.50
   2  -4   1  181.88   12.60
  -2  -4  -1  205.48   14.20
  -2   4  -2   97.49    9.10
   2   4   2   93.59   11.00
   2  -4   2   98.29    9.00
   2  -4   2  108.49    9.50
  -2  -4  -2   95.39   10.60
   2   4   3  139.59   12.90
  -2   4  -3  113.09   10.20
   2  -4   3  115.19   10.10
  -2  -4  -3  134.89   12.70
   2  -4   3  140.19   10.00
  -2  -4  -3  121.29   12.20
   2   4   4    2.30    4.10
  -2   4  -4   10.50    4.80
   2  -4   4    2.00    3.10
  -2  -4  -4    7.10    4.60
   2  -4   4    0.70    2.90
  -2  -4  -4    4.50    3.90
   2   4   5   11.10    6.20
  -2   4  -5   10.20    4.20
   2  -4   5    8.90    4.40
  -2  -4  -5   14.70    6.10
   2  -4   5   16.60    4.30
  -2  -4  -5   12.20    6.60
   2   4   6   67.69   10.80
  -2   4  -6  101.79   12.80
  -2  -4  -6  110.09   15.40
   2  -4   6   90.69   11.70
  -2  -4  -6  109.99   14.30
   2  -4   6  146.09   18.70
  -2   4  -7    3.20    3.70
   2  -4   7    7.80    5.00
   2  -4   7    5.80    4.80
  -2  -4  -7    5.80    4.80
  -2  -4  -7    1.60    3.90
  -2   4  -8  232.98   17.20
  -2  -4  -8  258.97   17.90
   2  -4   8  246.28   16.30
  -2  -4  -8  226.38   18.90
   2  -4   8  249.18   17.70
  -2   4  -9   12.80    6.40
   2  -4   9    5.60    4.80
  -2  -4  -9    7.80    5.00
  -2  -4  -9   11.00    7.40
   2  -4   9    5.80    5.00
  -2   4 -10   31.60    8.30
  -2  -4 -10   59.69   13.60
  -2  -4 -10   39.70    7.80
  -2  -4 -10   47.60   10.40
   2  -4  10   29.70    7.70
   2  -4  10   62.69   10.90
  -2   4 -11  159.98   16.20
  -2  -4 -11  178.48   19.20
  -2  -4 -11  159.18   15.30
   2  -4  11  129.39   13.50
   2  -4  11  158.18   16.50
  -2  -4 -11  175.68   15.10
  -2   4 -12   79.29   14.70
   2  -4  12  110.59   14.70
  -2  -4 -12   69.19   12.40
   2  -4  12   87.29   15.00
  -2  -4 -12   87.49   15.30
  -2  -4 -12   82.39   11.70
  -2   4 -13   70.99   13.20
   2  -4  13   58.19   11.10
  -2  -4 -13   36.50    9.00
  -2  -4 -13   73.19   12.80
   2  -4  13   46.10   10.80
  -2  -4 -13   42.40   11.70
  -2   4 -14   25.10    8.40
  -2  -4 -14   49.90   13.10
   2  -4  14   33.60    8.80
  -2  -4 -14   56.19   12.00
   2  -4  14   41.60   10.30
  -2  -4 -14   52.09   11.10
  -2   4 -15  130.49   20.10
  -2  -4 -15  121.09   16.00
   2  -4  15  113.99   15.30
  -2  -4 -15  110.09   19.50
  -2  -4 -15  113.79   16.20
   2  -4  15  132.39   21.70
  -2   4 -16   48.90   12.90
   2  -4  16   69.99   11.90
  -2  -4 -16   35.90   13.30
   2  -4  16   49.80   13.30
  -2  -4 -16   77.19   16.00
  -2  -4 -16   41.80    9.90
  -2  -4 -16   56.79   12.50
  -2   4 -17   32.20   17.50
  -2  -4 -17   39.00   10.90
  -2  -4 -17   23.50   10.90
  -2  -4 -17   36.40   11.00
  -2  -4 -17   55.29   16.60
   2  -4  17   45.40   10.20
   2  -4  17   36.20   14.70
  -2   4 -18   -3.00    6.20
  -2  -4 -18    7.70    6.90
  -2  -4 -18    9.10    7.00
  -2  -4 -18   -9.20    5.00
   2  -4  18    4.60    6.50
   2   5 -19   -7.70    6.70
   2  -5 -19    7.00    8.30
   2  -5 -19   -9.20   10.70
   2  -5 -19    8.10    7.20
   2  -5 -19    5.60    5.90
   2   5 -18   -4.40    7.10
   2  -5 -18    6.20    9.80
   2  -5 -18    2.20    5.70
  -2  -5  18   12.20    4.70
   2  -5 -18    8.70    7.00
   2  -5 -18  -16.50    9.30
   2   5 -17  116.89   17.90
   2  -5 -17  167.18   17.00
   2  -5 -17  150.98   26.10
   2  -5 -17  145.39   15.50
  -2  -5  17  167.58   22.70
   2  -5 -17  146.69   21.30
  -2  -5  17  125.89   11.50
   2   5 -16   47.20   11.20
   2  -5 -16   41.40   12.20
   2  -5 -16   46.80   10.60
   2  -5 -16   68.99   16.50
  -2  -5  16   54.59   13.60
   2  -5 -16   43.10    9.10
  -2  -5  16   57.09    9.20
   2   5 -15   38.90   11.30
  -2  -5  15   80.19   16.30
   2  -5 -15   54.59   13.70
   2  -5 -15   66.39   14.50
  -2  -5  15   64.99    9.90
   2  -5 -15   68.49   12.40
   2  -5 -15   55.69    9.40
   2   5 -14    4.70    7.30
   2  -5 -14   21.00    9.10
   2  -5 -14    4.10    4.50
  -2  -5  14    6.20    6.70
  -2  -5  14    1.70    4.50
   2  -5 -14   -3.10    5.50
   2  -5 -14   -5.10    4.00
   2   5 -13    6.30    6.40
  -2  -5  13    1.90    6.00
   2  -5 -13    7.10    7.40
   2  -5 -13   -2.40    3.90
  -2  -5  13    6.90    4.20
   2  -5 -13   -2.30    5.10
   2  -5 -13    4.20    5.30
   2   5 -12   83.89   12.80
   2  -5 -12  159.28   21.20
   2  -5 -12  103.99   15.50
   2  -5 -12  131.19   16.50
  -2  -5  12  104.69   10.90
  -2  -5  12  130.99   18.30
   2  -5 -12  122.59   12.10
   2   5 -11  375.56   24.40
  -2  -5  11  348.97   23.70
   2  -5 -11  301.47   23.10
   2  -5 -11  351.36   22.30
   2  -5 -11  322.07   23.90
  -2  -5  11  369.86   19.00
   2  -5 -11  287.67   31.70
   2   5 -10    7.20    6.00
   2  -5 -10    7.90    6.00
  -2  -5  10   16.00    6.40
   2  -5 -10    8.70    6.60
   2  -5 -10   14.50    5.10
   2  -5 -10   15.70    8.20
  -2   5   9    3.30    4.90
   2   5  -9   -7.90    3.10
  -2  -5   9   -1.40    3.90
   2  -5  -9   -1.10    3.50
   2  -5  -9    3.40    6.10
   2  -5  -9   -1.40    4.30
   2   5  -8   67.99   11.40
  -2   5   8   70.59   13.60
   2  -5  -8   73.49   12.50
   2  -5  -8   65.89   12.60
  -2   5   7    1.90    8.40
   2   5  -7   19.00    6.70
   2  -5  -7   12.00    5.80
   2  -5  -7    5.20    4.90
  -2  -5   7   18.70    6.20
   2   5  -6   96.19   18.70
  -2   5   6  129.19   14.00
   2  -5  -6  122.99   14.10
   2  -5  -6  124.99   13.60
   2   5  -5  166.08   16.50
  -2   5   5  107.39   13.10
   2  -5  -5  130.99   16.90
  -2  -5   5  116.39   12.00
   2  -5  -5  113.39   13.00
   2   5  -4    1.60    7.90
  -2   5   4   -0.20    4.60
   2  -5  -4   -4.80    3.40
   2  -5  -4    5.50    6.10
  -2  -5   4    4.40    4.20
   2   5  -3   17.20    6.00
  -2   5   3   24.80    7.90
  -2  -5   3   26.40    7.40
   2  -5  -3   20.30    6.40
   2  -5  -3   25.60    7.80
   2   5  -2  105.69   12.40
   2  -5  -2  109.99   12.10
   2  -5  -2  108.19    9.10
  -2  -5   2   93.99   10.20
   2   5  -1 1048.30   38.60
  -2   5   1 1027.00   39.10
   2  -5  -1 1018.60   33.20
   2  -5  -1  988.60   37.70
   2   5   0  117.29   12.90
  -2   5   0  127.69   13.40
   2  -5   0  105.99   11.60
  -2  -5   0  114.49   12.20
   2  -5   0   99.69    9.50
  -2   5  -1  447.16   19.80
   2   5   1  455.25   23.60
   2  -5   1  409.56   21.10
   2  -5   1  411.76   19.40
  -2  -5  -1  425.46   22.60
  -2   5  -2  177.28   12.90
   2   5   2  175.88   15.10
  -2  -5  -2  173.58   15.10
   2  -5   2  179.38   12.70
   2  -5   2  204.08   13.90
  -2   5  -3  108.09   10.80
   2   5   3  125.79   13.70
  -2  -5  -3  160.48   18.70
   2  -5   3  122.59   11.10
   2  -5   3  103.69   10.40
  -2   5  -4  184.38   14.00
   2   5   4  186.68   16.60
   2  -5   4  187.08   12.50
  -2  -5  -4  197.48   16.70
  -2  -5  -4  189.08   16.00
   2  -5   4  190.98   14.00
  -2   5  -5   62.59   10.40
  -2  -5  -5   67.39   12.00
   2  -5   5   53.59    7.60
   2  -5   5   42.00    7.30
  -2  -5  -5   64.19   14.60
  -2   5  -6   24.20    6.40
   2   5   6   33.40    8.00
  -2  -5  -6   42.10    9.20
  -2  -5  -6   39.10   13.30
   2  -5   6   41.60    8.50
   2  -5   6   43.70    6.80
   2   5   7   83.09   15.30
  -2   5  -7   79.79   11.80
   2  -5   7   61.69   11.50
   2  -5   7   81.89   12.30
  -2  -5  -7   79.39   19.80
  -2  -5  -7   98.09   14.70
  -2   5  -8  279.37   19.50
   2  -5   8  245.48   17.40
   2  -5   8  221.48   17.80
  -2  -5  -8  233.88   20.00
  -2  -5  -8  250.97   19.10
  -2   5  -9   54.09    9.20
  -2  -5  -9   79.39   12.80
   2  -5   9  100.79   14.10
  -2  -5  -9  115.39   17.80
   2  -5   9   92.99   13.70
  -2   5 -10    9.30    5.70
   2  -5  10   21.00    7.80
  -2  -5 -10   26.70    8.80
  -2  -5 -10   20.70    9.00
   2  -5  10   17.10    6.10
  -2   5 -11   22.60    9.30
  -2  -5 -11   13.50    5.80
  -2  -5 -11   22.40    7.90
   2  -5  11   29.70    9.80
   2  -5  11   27.90    8.00
  -2  -5 -11    9.20    7.80
  -2   5 -12    8.20    5.20
  -2  -5 -12   -1.70    4.20
   2  -5  12    2.90   12.40
  -2  -5 -12    2.50    5.60
  -2  -5 -12   -1.70    7.40
  -2   5 -13   -0.90    5.40
   2  -5  13   14.50    8.80
  -2  -5 -13    3.10    6.90
   2  -5  13   11.20    6.30
  -2  -5 -13    3.30    5.60
  -2  -5 -13    6.80    6.70
  -2   5 -14   49.50   12.70
  -2  -5 -14   79.89   14.10
   2  -5  14   48.70   13.10
   2  -5  14   76.79   13.70
  -2  -5 -14   63.49   16.90
  -2  -5 -14   70.39   12.90
  -2   5 -15   15.70    7.70
  -2  -5 -15   10.20   14.90
   2  -5  15   14.50    9.80
  -2  -5 -15   11.20    7.40
   2  -5  15   22.10   15.00
  -2  -5 -15   23.60    9.10
  -2   5 -16   12.20    7.20
   2  -5  16    4.40    7.40
  -2  -5 -16    7.40   10.20
  -2  -5 -16    1.60    6.10
  -2  -5 -16   -5.10    6.40
  -2  -5 -16    6.00    7.10
   2  -5  16   19.50   10.10
  -2   5 -17   45.30   14.60
  -2  -5 -17   45.00   14.80
  -2  -5 -17   32.80   10.30
   2  -5  17   39.00    9.90
  -2  -5 -17   64.09   28.00
  -2  -5 -17   45.20   11.40
  -2   5 -18    3.80    7.20
  -2  -5 -18    9.10    8.50
  -2  -5 -18    9.40    7.90
   2  -5  18    3.00    6.30
  -2  -5 -18    9.30    9.50
   2   6 -18   -5.80    6.60
   2  -6 -18    0.80    5.40
   2  -6 -18   -3.30    9.30
   2  -6 -18    3.40    5.70
  -2  -6  18   -2.50    5.00
   2  -6 -18    6.10   10.80
   2   6 -17  132.99   21.50
   2  -6 -17  151.48   16.90
  -2  -6  17  114.39   12.50
   2  -6 -17  144.59   25.50
   2  -6 -17  129.69   20.40
   2  -6 -17  127.29   16.90
   2   6 -16   -3.50    5.60
  -2  -6  16    4.50    5.10
   2  -6 -16    4.40    6.00
   2  -6 -16    8.40    8.90
  -2  -6  16   21.50   10.60
   2  -6 -16    2.60    5.20
   2  -6 -16   -3.50   17.60
   2   6 -15   11.10    8.40
   2  -6 -15    9.10    6.40
   2  -6 -15    4.60    4.90
   2  -6 -15   -5.30    6.70
  -2  -6  15   13.30    6.20
  -2  -6  15   -9.40    7.50
   2  -6 -15    3.30    6.40
   2   6 -14   96.89   15.40
  -2  -6  14  108.29   12.00
   2  -6 -14   87.19   15.40
   2  -6 -14  130.69   16.00
   2  -6 -14  124.09   17.70
  -2  -6  14  132.49   17.80
   2  -6 -14   96.69   17.40
   2   6 -13   78.89   15.70
   2  -6 -13   62.29   13.70
  -2  -6  13   67.69   11.10
   2  -6 -13   91.09   15.20
   2  -6 -13   92.89   18.10
  -2  -6  13   62.59   12.80
   2  -6 -13   91.69   12.80
   2   6 -12   -1.00    5.50
  -2  -6  12   11.80    6.90
  -2  -6  12    3.80    5.10
   2  -6 -12   -1.50    5.70
   2  -6 -12    6.30    6.50
   2  -6 -12    3.70    5.20
   2  -6 -12    6.30    7.00
   2   6 -11   49.10   11.30
   2  -6 -11   59.49    8.90
  -2  -6  11   63.89   11.30
   2  -6 -11   61.29   11.90
   2  -6 -11   63.59   14.20
   2  -6 -11   74.89   14.50
  -2  -6  11   52.39   11.80
  -2   6  10   55.39   11.70
   2   6 -10   48.70   11.70
   2  -6 -10   74.69   14.30
  -2  -6  10   51.19   11.80
   2  -6 -10   52.29   10.40
   2  -6 -10   47.80   12.10
  -2   6   9   33.70   11.10
   2   6  -9   19.80    7.90
   2  -6  -9   35.70   10.70
  -2  -6   9   24.80    8.00
   2  -6  -9   22.30    8.30
   2   6  -8  164.48   16.10
  -2   6   8  164.68   17.70
   2  -6  -8  180.68   22.50
   2  -6  -8  177.48   17.60
  -2  -6   8  158.68   15.80
   2   6  -7   18.20    6.20
  -2   6   7   32.20    9.60
  -2  -6   7   28.80    7.00
   2  -6  -7   24.40   17.10
   2  -6  -7   17.60    6.90
   2   6  -6  247.78   18.10
  -2   6   6  241.98   20.10
   2  -6  -6  232.18   19.20
   2   6  -5   90.29   12.20
  -2   6   5   88.29   13.20
   2  -6  -5  128.19   17.30
   2  -6  -5  108.99   16.90
  -2  -6   5   65.29    9.60
  -2   6   4   20.50    8.60
   2   6  -4   10.80    8.50
  -2  -6   4    5.00    9.10
   2  -6  -4   12.40    7.60
   2  -6  -4   12.90    6.30
   2   6  -3    3.00    6.60
   2  -6  -3   -1.10    4.70
   2  -6  -3    4.90    5.10
   2  -6  -3    6.20    3.90
  -2  -6   3    2.70    4.10
  -2   6   2   14.10    7.20
   2   6  -2   19.10    8.00
   2  -6  -2   19.00    5.00
  -2  -6   2   16.30    6.00
   2  -6  -2   27.60    8.90
  -2   6   1  228.38   19.10
   2   6  -1  221.08   18.20
  -2  -6   1  205.78   15.00
   2  -6  -1  234.78   14.40
   2  -6  -1  243.48   18.00
   2   6   0  228.28   18.60
  -2   6   0  228.08   20.00
  -2  -6   0  257.37   18.50
   2  -6   0  240.38   15.00
  -2  -6   0  242.88   15.90
   2  -6   0  244.08   17.60
  -2   6  -1   18.60   12.80
   2   6   1   49.80   11.20
   2  -6   1   34.30    6.80
  -2  -6  -1   24.80    7.10
   2  -6   1   47.90    9.90
   2   6   2  646.24   45.80
  -2   6  -2  831.82   31.70
  -2  -6  -2  819.52   35.50
   2  -6   2  791.42   31.30
   2  -6   2  791.62   32.30
  -2   6  -3  164.88   13.70
   2   6   3  152.38   16.40
   2  -6   3  153.08   13.30
  -2  -6  -3  157.58   15.90
   2  -6   3  165.88   13.80
  -2   6  -4  332.97   24.50
   2   6   4  404.96   25.10
   2  -6   4  393.06   20.10
   2  -6   4  407.56   22.00
  -2  -6  -4  409.36   24.90
  -2  -6  -4  408.96   25.20
  -2   6  -5   61.09    9.30
   2   6   5   99.59   15.50
   2  -6   5   66.69    9.60
   2  -6   5   68.09    9.90
  -2  -6  -5   66.89   12.20
  -2   6  -6   40.80    8.90
   2   6   6   37.20   11.50
   2  -6   6   49.50    8.10
   2  -6   6   35.30   10.10
  -2  -6  -6   38.00    9.70
  -2  -6  -6   47.80   11.40
  -2   6  -7    8.40    5.30
   2   6   7   30.70   10.00
  -2  -6  -7    9.60    7.40
  -2  -6  -7   13.10    7.70
   2  -6   7   20.20    5.50
   2  -6   7   11.80    5.70
  -2   6  -8  260.07   19.80
   2   6   8  226.78   21.80
  -2  -6  -8  241.78   20.00
   2  -6   8  210.68   17.70
  -2  -6  -8  233.38   21.60
   2  -6   8  236.08   19.10
  -2   6  -9  150.08   16.50
  -2  -6  -9  149.09   20.30
   2  -6   9  134.59   14.90
  -2  -6  -9  159.28   17.20
   2  -6   9  148.89   16.70
  -2   6 -10   95.79   16.70
   2  -6  10   76.39   12.80
  -2  -6 -10   88.19   16.30
   2  -6  10   79.99   12.80
  -2  -6 -10   87.49   15.10
  -2   6 -11   40.10   11.10
  -2  -6 -11    9.50    8.40
  -2  -6 -11   20.00    7.60
   2  -6  11   46.70   12.50
  -2   6 -12  102.79   15.40
  -2  -6 -12  123.39   17.10
  -2  -6 -12  137.89   15.30
  -2  -6 -12   87.29   16.00
   2  -6  12  113.69   15.60
   2  -6  12  135.89   15.00
  -2   6 -13   11.40    8.30
  -2  -6 -13   -9.00    7.70
   2  -6  13    2.00    5.10
   2  -6  13    6.50    8.00
  -2  -6 -13    8.30    7.20
  -2  -6 -13    7.20    7.10
  -2   6 -14   94.49   17.70
  -2  -6 -14  143.09   16.30
   2  -6  14  128.59   17.80
   2  -6  14   91.99   16.90
  -2  -6 -14   77.99   24.40
  -2  -6 -14  131.79   19.60
  -2   6 -15   44.20   12.30
   2  -6  15   44.60   10.70
   2  -6  15   56.79   15.80
  -2  -6 -15   44.80   16.50
  -2  -6 -15   17.00    8.50
  -2  -6 -15   35.80    9.70
  -2   6 -16   20.80    9.70
  -2  -6 -16   33.10   17.30
   2  -6  16   36.80   10.00
  -2  -6 -16   23.90    9.70
  -2  -6 -16   32.90   11.20
  -2  -6 -16   18.90   11.70
  -2   6 -17    7.90    8.80
  -2  -6 -17   -0.50    9.40
  -2  -6 -17   -1.20    6.40
   2  -6  17   20.90    8.60
  -2  -6 -17    1.60    5.90
   2   7 -17   64.29   17.90
   2  -7 -17   50.49   22.30
   2  -7 -17   31.60   10.40
  -2  -7  17   36.80    9.30
   2  -7 -17   21.60    8.00
   2  -7 -17   35.70   13.40
   2   7 -16    0.70    7.20
   2  -7 -16   -4.80    8.60
   2  -7 -16   -1.30    8.60
   2  -7 -16    6.20    5.40
  -2  -7  16   -3.00    4.70
   2  -7 -16    8.50    6.50
   2   7 -15    4.60    7.30
   2  -7 -15   -0.70    4.40
   2  -7 -15    2.30    8.60
   2  -7 -15    8.00    7.00
  -2  -7  15   -9.50    5.90
   2   7 -14   37.60   10.70
   2  -7 -14   18.40   11.10
  -2  -7  14   55.39   13.70
   2  -7 -14   54.09   14.20
   2  -7 -14   51.99   12.70
   2  -7 -14   49.99   10.70
  -2  -7  14   37.30    9.10
   2   7 -13   -2.50    5.40
  -2  -7  13    4.00    5.70
   2  -7 -13   13.70    7.60
   2  -7 -13    7.60    8.80
   2  -7 -13   -7.10    6.70
  -2  -7  13    2.30    7.40
   2  -7 -13    3.00    5.40
   2   7 -12  144.19   19.70
  -2  -7  12  235.98   33.60
   2  -7 -12  123.89   17.50
   2  -7 -12  140.89   13.60
  -2  -7  12  126.39   14.00
   2  -7 -12  150.48   22.70
   2  -7 -12  166.18   20.40
  -2   7  11   26.80    9.80
   2   7 -11   18.90    8.20
   2  -7 -11   27.80   10.80
   2  -7 -11   16.80    9.80
   2  -7 -11   29.20   10.40
  -2  -7  11   35.80    9.60
  -2   7  10  161.08   19.80
   2   7 -10  185.28   19.10
   2  -7 -10  167.28   18.30
   2  -7 -10  186.68   20.60
  -2  -7  10  187.88   19.10
  -2  -7  10  171.88   11.00
   2  -7 -10  194.98   21.00
   2   7  -9    9.40    6.80
  -2   7   9   17.10    8.70
   2  -7  -9   13.60    8.50
  -2  -7   9   10.90    5.30
  -2  -7   9   11.60    7.00
   2  -7  -9   14.20    9.00
   2   7  -8   52.89   11.40
  -2   7   8   64.79   14.20
   2  -7  -8   49.10   12.70
  -2  -7   8   68.49   13.70
   2  -7  -8   45.40   10.50
  -2   7   7  122.59   18.60
   2   7  -7   87.29   13.10
   2  -7  -7  116.09   18.60
  -2  -7   7   84.99   12.70
   2  -7  -7   65.49   11.50
  -2   7   6    4.50    7.20
   2   7  -6    4.00    5.10
  -2  -7   6    7.10    5.50
   2  -7  -6    3.80    6.10
   2  -7  -6   -0.20    5.20
  -2   7   5  942.81   42.60
   2   7  -5 1025.20   43.20
  -2  -7   5  874.81   38.50
   2  -7  -5  983.90   43.60
   2  -7  -5  906.91   41.50
  -2   7   4  156.38   17.50
   2   7  -4  103.39   15.20
   2  -7  -4  173.18   17.60
  -2  -7   4  134.29   14.10
   2  -7  -4  148.09   18.60
  -2   7   3  312.07   23.40
   2   7  -3  350.86   23.90
   2  -7  -3  329.77   18.00
  -2   7   2  401.46   25.70
   2   7  -2  368.86   24.80
   2  -7  -2  401.76   25.20
  -2  -7   2  381.56   22.20
   2  -7  -2  374.16   19.70
  -2   7   1  343.77   23.90
   2   7  -1  334.27   23.40
   2  -7  -1  314.37   21.90
  -2  -7   1  284.57   18.80
   2  -7  -1  329.07   18.40
   2   7   0    3.60    5.40
  -2   7   0    1.50    4.90
   2  -7   0    5.60    4.60
   2  -7   0   -6.70    3.70
  -2  -7   0   -0.80    4.10
  -2   7  -1   72.99   14.10
   2   7   1   74.89   14.30
   2  -7   1   75.99   11.50
   2  -7   1   62.69   12.00
   2   7   2  393.96   25.80
  -2   7  -2  382.56   25.80
  -2   7  -2  343.07   20.60
   2  -7   2  335.77   21.50
  -2  -7  -2  384.86   25.80
   2  -7   2  360.76   20.80
  -2   7  -3    4.80    5.30
   2   7   3   -8.20    4.50
   2  -7   3    4.60    5.60
  -2  -7  -3    6.30    7.10
   2  -7   3    6.20    4.90
  -2   7  -4   -0.30    4.00
   2   7   4    5.30    6.70
   2  -7   4    0.20    4.60
  -2  -7  -4    1.80    5.40
  -2   7  -5  208.08   17.30
   2   7   5  206.78   20.60
  -2  -7  -5  214.98   20.00
   2  -7   5  219.78   17.60
  -2  -7  -5  212.48   20.00
   2  -7   5  189.58   14.90
   2   7   6   13.90    7.90
  -2   7  -6   12.40    6.50
  -2  -7  -6   24.70    9.80
   2  -7   6   19.60    7.80
  -2  -7  -6    9.40    7.90
   2  -7   6   24.80    7.20
   2   7   7  904.21   43.90
  -2   7  -7  857.71   38.90
  -2  -7  -7  851.01   41.40
   2  -7   7  882.21   38.80
   2  -7   7  848.02   31.90
  -2  -7  -7  825.22   42.00
   2   7   8  100.99   18.50
  -2   7  -8  107.99   16.80
   2  -7   8   75.59   12.70
  -2  -7  -8   95.29   15.40
  -2  -7  -8   79.19   14.50
   2   7   9  343.67   28.60
  -2   7  -9  344.47   24.70
  -2  -7  -9  327.57   27.10
   2  -7   9  328.27   24.10
  -2  -7  -9  373.76   26.80
   2  -7   9  295.87   22.30
  -2   7 -10    0.70    5.80
   2  -7  10    6.10    5.40
  -2  -7 -10   -4.70    6.20
   2  -7  10    2.40    6.80
  -2  -7 -10   -7.80    4.70
  -2   7 -11   65.69   14.30
  -2  -7 -11  107.29   20.30
  -2  -7 -11   65.09   12.90
   2  -7  11   69.29   13.50
   2  -7  11   60.79   13.00
  -2   7 -12   -1.20    5.90
   2  -7  12    1.40    6.20
  -2  -7 -12   15.10    9.30
  -2  -7 -12    1.20    5.40
   2  -7  12    4.10    8.10
  -2   7 -13   23.20   10.00
  -2  -7 -13   22.00    9.30
  -2  -7 -13   28.10    9.70
   2  -7  13   32.90    8.80
   2  -7  13   31.00   11.40
  -2  -7 -13   26.80   12.60
  -2   7 -14   -7.60    5.30
  -2  -7 -14    7.10    5.50
   2  -7  14   -5.70    5.20
  -2  -7 -14    8.80    7.50
   2  -7  14    9.70    9.40
  -2  -7 -14   -3.10    8.10
  -2   7 -15   44.90   13.70
   2  -7  15   13.90    8.50
  -2  -7 -15   63.79   25.60
  -2  -7 -15   35.20   12.30
  -2  -7 -15   29.80    9.80
  -2   7 -16    3.00    8.50
  -2  -7 -16   10.40    9.80
   2  -7  16   -6.60    6.30
  -2  -7 -16    4.70    6.60
  -2  -7 -16    3.00    6.40
   2   8 -16   94.79   19.60
   2  -8 -16   82.39   13.10
   2  -8 -16   89.09   15.30
  -2  -8  16   98.59   14.50
   2   8 -15   16.80    9.70
   2  -8 -15   35.00   13.60
   2  -8 -15   18.50    8.30
  -2  -8  15    8.50    7.30
   2  -8 -15   27.90   11.10
   2  -8 -15    9.90    6.50
   2   8 -14   -1.30    6.70
   2  -8 -14    3.10    7.80
   2  -8 -14  -12.50    9.20
  -2  -8  14   -8.30    4.60
  -2  -8  14   -0.20    9.50
   2  -8 -14   -0.30    4.00
   2  -8 -14    3.10    7.50
   2   8 -13   -6.70    5.50
   2  -8 -13   11.70    8.50
   2  -8 -13    3.60    4.90
  -2  -8  13    2.50    7.70
  -2  -8  13   -2.70    5.00
   2  -8 -13   -3.10    6.20
  -2   8  12  302.37   28.80
   2   8 -12  297.47   26.10
  -2  -8  12  337.07   28.10
   2  -8 -12  273.97   26.60
   2  -8 -12  342.87   27.00
   2  -8 -12  290.17   28.10
  -2   8  11   92.09   18.10
   2   8 -11   60.49   12.40
   2  -8 -11   99.89   19.10
  -2  -8  11  114.19   19.00
   2  -8 -11  113.39   20.10
   2  -8 -11  107.69   19.20
  -2  -8  11   70.59    8.20
   2   8 -10  135.29   19.10
  -2   8  10  197.18   22.60
   2  -8 -10  148.69   21.80
  -2  -8  10  150.28   12.10
   2  -8 -10  175.78   20.30
  -2  -8  10  191.08   24.20
   2  -8 -10  143.39   19.50
  -2   8   9   10.00    8.80
   2   8  -9   26.20    9.60
  -2  -8   9    2.10    4.70
   2  -8  -9    1.40    7.10
   2  -8  -9    9.20    8.90
  -2  -8   9   15.00    8.30
  -2   8   8   10.00    8.80
   2   8  -8   -0.70    5.30
   2  -8  -8    0.60    7.60
  -2  -8   8    2.00    5.80
   2  -8  -8   -7.90    6.20
  -2   8   7    9.80    9.00
   2   8  -7   21.80    7.60
   2  -8  -7   12.20    7.90
  -2  -8   7   18.50    8.40
   2  -8  -7   22.50   10.10
   2   8  -6    2.20    7.10
  -2   8   6   10.60    7.30
   2  -8  -6    3.70    5.70
  -2  -8   6    9.70    6.50
   2  -8  -6   12.30    6.80
  -2   8   5  161.78   19.50
   2   8  -5  130.29   17.60
   2  -8  -5  124.99   17.20
   2  -8  -5  111.59   15.20
  -2  -8   5  151.98   15.90
   2   8  -4  126.59   19.70
  -2   8   4   96.59   18.30
   2  -8  -4   84.79   10.80
  -2  -8   4   76.29   11.30
   2  -8  -4   62.99   11.90
   2   8  -3   13.50    8.30
  -2   8   3   20.30    8.90
   2  -8  -3   19.60    6.60
  -2  -8   3   13.10    6.50
   2  -8  -3   34.90   10.40
  -2   8   2   90.19   14.50
   2   8  -2  100.59   15.40
  -2  -8   2  137.59   14.60
   2  -8  -2  144.19   13.60
   2  -8  -2  112.09   17.20
   2   8  -1   -4.00    5.60
  -2   8   1   -1.80    6.20
   2  -8  -1    0.90    4.00
  -2  -8   1   -2.30    4.60
   2  -8  -1    0.20    5.40
  -2   8   0   65.19   14.80
   2   8   0   46.40   10.80
   2  -8   0   71.19   10.70
   2  -8   0   60.49   17.80
  -2  -8   0   62.89   11.00
  -2   8  -1   44.40   12.10
   2   8   1   23.10   10.10
   2  -8   1   33.70   11.90
   2  -8   1   38.10    9.10
  -2  -8  -1   22.50    6.70
  -2   8  -2   73.39   13.80
   2   8   2   82.99   13.70
   2  -8   2   86.69   11.40
   2  -8   2   84.09   13.90
  -2  -8  -2   67.49   12.40
  -2   8  -3    5.70    5.40
   2   8   3    4.20    7.10
  -2   8  -3    2.50    6.90
   2  -8   3    2.20    6.00
  -2  -8  -3   -4.70    6.40
   2  -8   3   -1.70    4.30
   2   8   4   57.89   13.40
  -2   8  -4   89.49   13.80
  -2  -8  -4   75.29   14.50
   2  -8   4   95.29   14.80
   2  -8   4   73.99   12.50
  -2   8  -5   30.90    9.20
   2   8   5   31.40   11.20
  -2  -8  -5    3.80    5.60
   2  -8   5   11.60    6.60
   2  -8   5   15.30    7.00
  -2  -8  -5   17.30    9.20
  -2   8  -6   -0.70    4.70
   2   8   6    7.70    8.10
  -2  -8  -6   -3.00    5.50
   2  -8   6   -2.30    4.10
   2  -8   6    1.70    5.30
  -2  -8  -6    4.40    7.80
   2   8   7   54.49   12.20
  -2   8  -7   60.89   12.70
   2  -8   7   66.49   11.50
  -2  -8  -7   56.39   14.30
   2  -8   7   68.39   13.60
  -2  -8  -7   48.20   11.50
   2   8   8   14.40   11.40
  -2   8  -8   43.00   11.50
  -2  -8  -8   19.80    9.80
   2  -8   8   37.00    8.40
  -2  -8  -8   34.00   11.30
   2  -8   8   46.20   11.10
  -2   8  -9    8.30    6.70
   2   8   9   13.10    8.50
  -2  -8  -9    0.30    8.00
   2  -8   9   13.30    7.60
  -2  -8  -9    8.80    7.80
   2  -8   9    2.70    7.00
  -2   8 -10  155.38   22.10
   2  -8  10  133.39   19.70
  -2  -8 -10  165.28   23.50
   2  -8  10   97.69   16.50
  -2  -8 -10  102.69   17.20
  -2   8 -11   81.09   15.90
  -2  -8 -11  143.99   38.20
  -2  -8 -11   74.39   14.30
   2  -8  11   93.79   17.30
  -2   8 -12   28.00   10.90
   2  -8  12   31.20   11.60
  -2  -8 -12   27.00   10.40
  -2  -8 -12   11.30   12.00
   2  -8  12   30.70   10.60
  -2   8 -13   12.80    9.50
  -2  -8 -13   21.50    7.40
  -2  -8 -13   14.40    9.70
   2  -8  13   23.70   12.50
  -2  -8 -13   17.30   11.90
   2  -8  13   24.20   10.30
  -2   8 -14   11.10    8.30
   2  -8  14   20.60    8.20
  -2  -8 -14   11.60    9.10
  -2  -8 -14   15.50    8.30
  -2   8 -15   30.90   11.70
   2  -8  15   33.30   11.10
  -2  -8 -15   25.20    9.60
  -2  -8 -15   20.20   10.40
   2   9 -15   -7.20    6.90
   2  -9 -15    0.30    6.50
   2  -9 -15   18.60    7.70
  -2  -9  15    2.80    6.60
   2   9 -14    3.60   13.40
   2  -9 -14   24.50   10.50
  -2  -9  14   12.70    6.70
   2  -9 -14    2.90    6.20
   2   9 -13   22.00   11.60
   2  -9 -13   19.80   10.10
   2  -9 -13  -12.30    8.60
   2  -9 -13    7.80   10.70
  -2  -9  13   29.00    8.40
  -2   9  12  161.08   25.50
   2   9 -12  144.09   21.80
   2  -9 -12   96.49   16.50
   2  -9 -12  131.89   20.30
  -2  -9  12  106.49   19.20
   2  -9 -12  167.98   26.70
   2   9 -11   12.10    7.50
  -2   9  11    7.10    8.40
   2  -9 -11  -17.70   17.40
   2  -9 -11   -5.90    6.00
  -2  -9  11   -0.60    7.60
   2  -9 -11  -14.00    7.80
  -2  -9  11   -0.90    4.20
   2   9 -10   54.99   13.80
  -2   9  10   37.60   13.80
   2  -9 -10   46.00   12.00
  -2  -9  10   11.50   12.80
   2  -9 -10   51.09   14.90
  -2  -9  10   43.10    9.30
   2   9  -9   29.80   10.30
  -2   9   9   24.00   11.00
   2  -9  -9   24.90   12.90
  -2  -9   9   36.40    9.20
   2  -9  -9   24.80   10.30
  -2  -9   9   39.40   11.00
  -2   9   8    8.50   10.00
   2   9  -8   27.30   10.50
   2   9  -8   17.10    8.60
   2  -9  -8    9.20    9.80
  -2  -9   8   15.50    7.50
  -2  -9   8   17.50    9.70
   2  -9  -8   23.00   12.30
  -2   9   7  230.28   25.10
   2   9  -7  248.28   25.00
   2  -9  -7  228.98   24.50
  -2  -9   7  265.67   23.10
   2  -9  -7  272.87   26.00
  -2   9   6   15.60   10.10
   2   9  -6   17.80   10.80
   2  -9  -6   18.20   11.10
   2  -9  -6   12.40    7.90
  -2  -9   6   12.80    7.30
   2   9  -5  369.86   29.70
  -2   9   5  445.46   31.70
   2  -9  -5  411.66   23.40
   2  -9  -5  386.76   30.00
  -2  -9   5  393.06   26.90
   2   9  -4  658.93   38.80
  -2   9   4  700.33   40.30
  -2  -9   4  672.43   34.90
   2  -9  -4  695.63   39.70
   2  -9  -4  683.23   31.40
   2   9  -3   67.19   16.50
  -2   9   3   41.10   13.30
  -2  -9   3   53.99   11.50
   2  -9  -3   63.39   14.70
   2  -9  -3   74.09   12.40
  -2   9   2  298.77   26.70
   2   9  -2  297.97   26.00
   2  -9  -2  303.97   25.30
   2  -9  -2  302.57   20.30
  -2  -9   2  276.97   21.80
   2   9  -1   65.49   15.90
  -2   9   1   72.79   15.60
   2  -9  -1   53.79   10.60
  -2  -9   1   55.09   11.60
   2  -9  -1   92.99   18.00
  -2   9   0    2.30    6.30
   2   9   0   -7.00    5.80
   2  -9   0    5.80    6.40
  -2  -9   0    4.50    5.40
   2  -9   0   -5.20    3.50
   2   9   1   31.80   12.30
  -2   9  -1    8.10    9.00
  -2  -9  -1    7.60    6.70
   2  -9   1   28.50    8.20
   2  -9   1   19.30    7.90
   2   9   2  243.98   24.50
  -2   9  -2  256.97   25.30
   2  -9   2  253.67   20.20
   2  -9   2  203.98   20.20
  -2  -9  -2  256.67   19.70
   2   9   3   12.80    9.60
  -2   9  -3    9.30    7.80
   2  -9   3   18.80    7.00
  -2  -9  -3   29.30   10.00
   2  -9   3   23.90   10.60
  -2   9  -4  266.57   26.30
   2   9   4  281.67   26.10
   2  -9   4  260.97   20.90
  -2  -9  -4  275.27   25.30
   2  -9   4  261.07   20.60
   2   9   5    3.70    7.50
  -2   9  -5   -5.70    4.90
  -2  -9  -5   -0.80    8.60
   2  -9   5   -0.30    5.50
  -2  -9  -5   -6.10    3.90
   2  -9   5   -4.40    4.90
   2   9   6    6.60   10.40
  -2   9  -6    1.40    6.40
   2  -9   6   10.60    6.60
  -2  -9  -6    0.50    5.70
   2  -9   6    7.40    6.10
  -2  -9  -6    0.00    6.10
   2   9   7   -1.10    7.40
  -2   9  -7   14.60    7.20
   2  -9   7   14.80    8.60
  -2  -9  -7    7.60    7.30
   2  -9   7   11.80    6.60
  -2  -9  -7    9.10    9.50
   2   9   8   17.10   10.00
  -2   9  -8   24.00    8.90
  -2  -9  -8   28.70   10.00
   2  -9   8   48.20    9.60
  -2  -9  -8   40.60   13.90
   2  -9   8   55.89   13.10
  -2   9  -9   32.60   11.30
   2   9   9    4.80    9.00
   2  -9   9   24.20   10.20
  -2  -9  -9   20.10   10.30
   2   9  10  217.58   26.60
  -2   9 -10  195.08   21.70
  -2  -9 -10  260.17   25.50
  -2  -9 -10  241.98   31.20
   2  -9  10  224.08   23.60
   2  -9  10  188.78   21.10
  -2   9 -11   -0.40    7.30
  -2  -9 -11    2.50    7.80
  -2  -9 -11    0.40    5.80
   2  -9  11   -2.60    5.30
   2  -9  11   -7.30    8.70
   2  -9  12  142.39   21.00
  -2  -9 -12  139.09   32.70
  -2  -9 -12  132.19   22.00
  -2   9 -13   82.79   15.30
  -2  -9 -13   76.89   15.00
   2  -9  13  123.19   20.00
  -2   9 -14   17.80   10.60
  -2  -9 -14   10.30    7.10
  -2  -9 -14   15.80    9.30
   2  -9  14   38.30   12.10
   2  10 -13  144.59   20.50
   2 -10 -13  229.18   25.40
  -2 -10  13  192.18   20.70
   2  10 -12    0.40    7.50
  -2  10  12    6.50   15.30
  -2 -10  12   20.50    6.00
   2 -10 -12    7.10    8.70
  -2  10  11   40.80   13.50
   2  10 -11   69.09   19.20
  -2 -10  11   83.89   11.80
   2 -10 -11   63.49   19.20
   2 -10 -11   42.10   12.40
   2  10 -10    0.50    6.50
  -2  10  10   -3.60    8.00
   2  10 -10   17.30   11.10
   2 -10 -10   -6.00    8.20
  -2 -10  10    3.70    7.30
   2 -10 -10   13.30    8.30
  -2 -10  10    5.40    6.20
   2 -10 -10    0.00    8.20
   2  10  -9  -10.60    7.50
  -2  10   9   -8.00    8.60
   2 -10  -9    3.30    8.60
   2 -10  -9    3.10    7.80
  -2 -10   9   -1.20    6.60
  -2 -10   9    1.90    5.50
   2  10  -8   65.89   17.10
  -2  10   8   45.40   13.60
   2 -10  -8   64.19   17.30
  -2 -10   8   53.89   13.80
   2 -10  -8   28.10   16.00
  -2 -10   8   59.79   12.10
  -2  10   7    2.50   10.80
   2  10  -7   -5.90    7.40
  -2 -10   7   17.90    9.10
   2 -10  -7   15.40    8.50
  -2 -10   7   -8.20   13.50
   2 -10  -7    3.50    5.80
  -2  10   6  274.87   28.00
   2  10  -6  241.28   25.90
   2 -10  -6  246.58   25.70
   2 -10  -6  246.18   19.30
  -2 -10   6  223.98   23.00
  -2  10   5   31.20   13.80
   2  10  -5   15.80   10.50
  -2 -10   5   37.30   11.10
   2 -10  -5   15.00    9.30
   2 -10  -5   37.70   10.00
  -2  10   4   41.60   12.00
   2  10  -4   36.80   11.20
   2 -10  -4   64.59   15.90
  -2 -10   4   42.20   10.20
   2 -10  -4   51.49   10.10
   2  10  -3   87.99   15.40
  -2  10   3   99.89   20.70
   2 -10  -3  131.09   21.80
   2 -10  -3  111.19   15.00
  -2 -10   3  112.29   17.00
  -2  10   2  106.19   17.60
   2  10  -2   96.29   15.90
   2 -10  -2  101.89   17.00
   2 -10  -2  127.99   16.20
  -2 -10   2  139.09   19.20
   2  10  -1  104.89   18.50
  -2  10   1  104.99   19.60
   2 -10  -1   60.59   12.80
   2 -10  -1  105.09   14.60
  -2 -10   1  102.89   14.10
  -2  10   0   50.39   15.90
   2  10   0   32.50   13.80
   2 -10   0   47.20   11.90
   2 -10   0   45.10   11.80
  -2 -10   0   37.30   10.60
  -2  10  -1   24.80   11.00
   2  10   1    5.00   10.10
   2 -10   1    8.20    7.60
   2 -10   1    8.30    7.20
  -2 -10  -1   12.40    7.40
   2  10   2    3.40    8.30
  -2  10  -2   -0.50    8.60
   2 -10   2   -7.50    5.80
  -2 -10  -2   -0.70    6.20
   2 -10   2    3.90    5.30
   2  10   3   72.49   15.60
  -2  10  -3   61.79   16.60
   2 -10   3   61.69   15.00
   2 -10   3  106.19   15.90
  -2 -10  -3   77.09   13.10
  -2  10  -4   86.69   19.60
   2  10   4   67.79   16.90
   2 -10   4   64.09   13.70
  -2 -10  -4   55.19   14.50
   2 -10   4  101.59   16.30
  -2  10  -5   13.70    9.00
   2  10   5   12.00   10.70
   2 -10   5   24.30    9.50
  -2 -10  -5   10.20    9.00
   2 -10   5   17.00    8.90
  -2 -10  -5   14.50    7.50
  -2  10  -6   35.20   14.20
   2  10   6   21.50   11.40
  -2  10  -6   19.30    8.80
  -2 -10  -6   10.00    9.90
   2 -10   6   15.00    7.40
   2 -10   6   24.10   13.10
  -2 -10  -6   10.80    8.50
  -2  10  -7   29.60   10.00
   2  10   7   35.00   12.50
  -2 -10  -7   11.80   10.30
   2 -10   7   44.50   11.50
  -2 -10  -7   19.40   11.60
   2 -10   7   52.79   12.00
   2  10   8   -3.90    7.10
  -2  10  -8   10.30    8.30
   2 -10   8  -11.90    7.00
   2 -10   8    8.60    6.70
  -2 -10  -8    5.40    9.00
  -2 -10  -8    2.90    8.70
   2  10   9   21.60   11.20
  -2  10  -9   -1.30    6.20
  -2 -10  -9    7.60    8.50
   2 -10   9    5.00    7.70
  -2 -10  -9   -3.00    8.00
   2 -10   9    1.20    6.00
  -2  10 -10   39.80   11.50
  -2 -10 -10   41.60   13.70
   2 -10  10   41.80   11.90
   2 -10  10   45.30   13.20
  -2  10 -11    3.80    7.40
  -2 -10 -11   -3.60    5.70
   2 -10  11    6.00    7.70
  -2  10 -12   77.59   15.60
   2 -10  12   38.00   11.80
  -2  10 -13    9.20    9.70
  -2 -10 -13   16.90    9.90
   2  11 -12    6.80    9.60
  -2  11  12    9.10   14.70
   2  11 -12   16.50   12.60
  -2 -11  12    4.00    6.10
   2 -11 -12   13.60    9.60
   2  11 -11   12.10   13.10
  -2  11  11    2.00   11.60
   2 -11 -11   17.00   10.50
  -2  11  10   84.09   21.20
   2  11 -10   93.59   23.10
  -2 -11  10   79.09   13.70
   2 -11 -10   92.19   25.30
  -2  11   9    5.10   13.20
   2  11  -9    6.70   10.40
  -2 -11   9   11.80    8.30
   2  11  -8  238.58   27.90
  -2  11   8  279.67   30.80
   2 -11  -8  266.27   41.60
   2 -11  -8  249.28   21.20
  -2 -11   8  258.67   32.10
  -2 -11   8  243.08   21.20
  -2  11   7    1.60   11.00
   2  11  -7   16.20   11.70
  -2 -11   7   15.40    8.50
  -2 -11   7   14.70   10.80
   2 -11  -7   18.40    9.50
   2 -11  -7   21.50    8.60
   2  11  -6  225.08   30.30
  -2  11   6  223.78   27.10
   2 -11  -6  243.18   26.00
   2 -11  -6  222.78   20.20
  -2 -11   6  219.48   21.90
  -2 -11   6  213.98   24.60
  -2  11   5   14.70   12.30
   2  11  -5   24.30   11.50
   2 -11  -5   17.80    7.80
   2 -11  -5   14.20   10.20
  -2 -11   5   18.70   11.00
   2  11  -4    8.90   10.90
  -2  11   4    6.50    9.90
   2 -11  -4    2.40    6.80
   2 -11  -4   -1.70   12.60
  -2  11   3   -9.50    7.50
   2  11  -3    8.90   10.20
   2 -11  -3    3.60    7.20
  -2 -11   3   12.80    8.60
   2 -11  -3    5.30    6.60
  -2  11   2   86.29   18.60
   2  11  -2   85.49   16.90
   2 -11  -2  107.19   21.10
   2 -11  -2  118.89   15.60
  -2 -11   2  124.79   18.20
  -2  11   1    1.10    9.70
   2  11  -1    9.00    8.80
   2 -11  -1    3.70    9.10
   2 -11  -1   11.70    7.10
  -2 -11   1    0.00    6.50
   2  11   0  329.37   31.50
  -2  11   0  306.47   30.90
  -2 -11   0  336.07   25.80
   2 -11   0  293.87   27.20
   2 -11   0  329.37   24.90
  -2  11  -1    1.60    8.00
   2  11   1    4.50   10.50
   2 -11   1    0.10    6.50
   2 -11   1  -11.40    6.50
  -2 -11  -1   -4.90    6.20
  -2  11  -2   71.59   16.00
   2  11   2  114.39   22.00
  -2 -11  -2  109.09   16.90
   2 -11   2   91.49   16.30
   2 -11   2   96.59   15.20
   2  11   3   65.69   17.60
  -2  11  -3   93.09   21.60
   2 -11   3   53.69   15.70
  -2 -11  -3   77.89   14.70
   2 -11   3   72.79   14.00
   2  11   4   -4.40    9.40
  -2  11  -4    3.20    8.70
  -2 -11  -4    5.80    8.70
   2 -11   4    6.10    7.30
   2 -11   4   -6.20    7.80
  -2 -11  -4   -1.30   10.10
   2  11   5    4.90   10.70
  -2  11  -5   14.50   12.20
  -2 -11  -5    4.10    7.20
  -2 -11  -5   11.00   10.70
   2 -11   5   -0.90    7.40
  -2 -11  -5   -2.80    7.70
  -2  11  -6   26.00   15.20
   2  11   6   23.70   14.40
  -2 -11  -6   45.00   17.00
  -2 -11  -6   47.50   15.80
   2 -11   6   41.50   11.70
   2 -11   6   59.19   13.20
  -2  11  -7   16.40   13.90
  -2 -11  -7   48.40   16.40
   2 -11   7   30.60   12.80
   2 -11   7   30.40   11.20
  -2 -11  -7   73.79   28.90
   2  11   8  149.79   26.50
  -2  11  -8  134.99   21.30
   2 -11   8  142.49   22.20
   2 -11   8  182.68   19.60
  -2  11  -9   19.50   10.30
   2  11   9   30.70   16.40
  -2 -11  -9   14.40   11.40
   2 -11   9   26.30    9.30
  -2  11 -10   89.59   17.80
   2  11  10  110.69   24.00
  -2 -11 -10   68.99   15.40
   2 -11  10   99.29   20.50
  -2  11 -11   -3.20    7.20
   2  11  11   -5.90   11.80
  -2 -11 -11   -1.40    8.40
   2 -11  11    7.20    9.70
   2  12  -9  149.79   26.70
  -2  12   9  187.98   30.70
   2 -12  -9  113.09   17.20
  -2 -12   9  146.89   20.70
   2  12  -8   76.89   21.00
  -2  12   8   56.29   18.70
  -2 -12   8   72.39   16.50
   2 -12  -8   33.10   11.20
   2  12  -7  403.76   37.00
  -2  12   7  403.26   37.60
  -2 -12   7  392.16   29.20
   2 -12  -7  405.26   28.80
  -2  12   6  158.78   27.70
   2  12  -6  179.78   48.00
   2 -12  -6  196.78   21.30
  -2 -12   6  183.38   26.00
  -2  12   5   17.00   12.70
   2  12  -5   10.60   14.40
   2 -12  -5   16.00    9.80
  -2 -12   5   29.70   16.10
  -2 -12   5   32.50   12.90
  -2  12   4  123.89   24.70
   2  12  -4   93.29   19.90
   2 -12  -4  130.99   25.60
  -2 -12   4  114.99   19.10
   2 -12  -4  110.99   16.20
  -2 -12   4  110.09   19.20
   2  12  -3   23.50   14.20
  -2  12   3    3.20   15.80
  -2 -12   3   -6.90    8.00
   2 -12  -3    2.90   10.10
   2 -12  -3   -0.50    7.10
  -2 -12   3    6.10    8.10
   2  12  -2    8.90    9.50
   2 -12  -2  -13.80    8.30
   2 -12  -2    0.90    8.40
  -2 -12   2   -2.50    7.40
   2  12  -1  147.99   26.20
  -2  12   1  115.59   31.50
   2 -12  -1  107.99   17.50
  -2 -12   1  129.59   19.60
   2 -12  -1  146.89   19.50
  -2  12   0    2.90   10.20
   2  12   0   19.80   12.70
   2 -12   0    7.40    9.40
   2 -12   0   -0.90    7.80
  -2 -12   0    3.80    8.20
   2  12   1   73.09   17.90
  -2 -12  -1   73.89   14.70
   2 -12   1   67.19   15.40
   2 -12   1   69.59   14.40
  -2  12  -2   29.10   19.60
  -2 -12  -2   29.50   12.00
   2 -12   2   30.50   14.20
   2  12   3    1.40   10.00
  -2  12  -3  -12.00    9.40
  -2 -12  -3   -8.20    7.60
   2 -12   3   -4.80    6.90
   2 -12   3    7.80    8.70
  -2  12  -4  -11.00    8.20
   2  12   4   -5.10   11.10
  -2 -12  -4    9.50   11.40
   2 -12   4    9.50    7.60
   2 -12   4   -2.40    8.10
  -2 -12  -4    3.90    8.30
   2  12   5   10.00   12.00
  -2  12  -5   -7.90    8.60
  -2 -12  -5    4.00    9.20
   2 -12   5   -4.80    7.80
   2 -12   5   -6.70    7.40
  -2 -12  -5    5.40    9.00
   2  12   6    2.50   11.60
  -2  12  -6   26.90   14.40
  -2 -12  -6   10.70    9.10
   2 -12   6   31.60   11.70
  -2 -12  -6   11.70    9.20
   2  12   7   -6.20    9.80
  -2  12  -7   -9.20    9.30
   2 -12   7   20.90    9.10
  -2 -12  -7   -4.80    6.70
   2  12   8    7.90   13.40
  -2  12  -8   13.80   11.50
   2 -12   8   16.30   11.10
  -2 -12  -8    2.40    8.00
  -2  13   5   21.30   15.80
   2  13  -5   29.90   17.10
   2 -13  -5    8.30    9.70
  -2 -13   5   23.50   11.80
   2  13  -4   -5.00    9.30
  -2  13   4   12.40   13.00
  -2 -13   4   -6.40   10.10
   2 -13  -4   -7.00    7.50
  -2  13   3    9.00   11.10
   2  13  -3    5.50   11.50
   2 -13  -3   16.60   11.50
  -2 -13   3   -1.70   11.10
  -2  13   2   24.30   16.30
   2  13  -2   11.00   12.50
   2 -13  -2   46.00   13.60
  -2 -13   2   31.20   16.80
   2  13  -1   26.60   16.90
  -2  13   1    9.80   12.40
   2 -13  -1   18.00   18.30
   2 -13  -1   26.50   10.90
  -2 -13   1   28.80   13.80
   2  13   0   70.79   18.40
  -2  13   0   71.29   19.60
  -2 -13   0  122.19   35.20
   2 -13   0  145.29   28.50
   2 -13   0   94.09   18.30
  -2  13  -1   78.69   19.80
   2  13   1  126.39   26.30
   2 -13   1  138.79   21.90
   2 -13   1  132.49   25.70
  -2  13  -2   84.79   24.00
   2  13   2   44.70   16.40
   2 -13   2   71.49   16.70
   2 -13   2  117.49   21.20
   2  13   3   11.00   15.30
  -2  13  -3   18.00   12.80
   2 -13   3    9.80   12.80
  -2 -13  -3    3.10    9.30
   2  13   4   91.29   22.00
  -2  13  -4   50.19   15.80
  -2 -13  -4  113.79   25.60
   2 -13   4   99.19   21.50
   3   0 -20   20.60    9.90
   3   0 -20   22.80   15.80
   3   0 -19    6.60    7.10
  -3   0  19    1.60    6.50
  -3   0  18  -14.40    5.40
   3   0 -18   -1.20    5.80
  -3   0  17   -7.00    4.50
   3   0 -17    5.20    6.50
  -3   0  16  111.89   14.60
   3   0 -16  132.19   17.10
   3   0 -15   -3.20    5.00
  -3   0  15   -0.90    4.10
  -3   0  14  226.38   16.60
   3   0 -14  184.78   16.70
   3   0 -14  201.38   14.20
  -3   0  13    2.00    3.90
   3   0 -13    3.00    4.10
   3   0 -13   -1.70    3.60
   3   0 -12 1395.06   43.80
  -3   0  12 1334.47   45.00
  -3   0  11   -1.80    3.20
   3   0 -11   -3.80    3.20
   3   0 -11   -1.70    3.50
   3   0 -10 1015.60   35.10
   3   0 -10  965.00   33.00
  -3   0  10  974.90   33.60
   3   0  -9    1.10    3.20
   3   0  -9    3.40    3.80
  -3   0   9    2.90    3.10
   3   0  -8  440.76   18.70
  -3   0   8  415.66   17.70
   3   0  -8  403.26   18.00
  -3   0   8  458.25   18.70
  -3   0   7   -2.30    2.70
   3   0  -7   -0.40    2.80
  -3   0   7   -4.40    2.80
   3   0  -7    3.70    2.90
  -3   0   6 2051.79   54.69
   3   0  -6 2090.69   55.29
  -3   0   6 2083.39   56.59
  -3   0   5   -3.70    2.60
  -3   0   5    1.00    2.50
   3   0  -5   -0.70    2.10
  -3   0   4 4342.07  111.39
   3   0  -4 4494.45  105.99
   3   0  -4 4663.13  108.89
  -3   0   4 4527.95  108.59
   3   0  -3    1.40    1.80
  -3   0   3    1.70    1.80
  -3   0   3   -1.80    1.70
   3   0  -3    0.00    1.30
   3   0  -3    1.20    1.70
  -3   0   2 5231.08  123.39
   3   0  -2 5123.89  123.39
   3   0  -1    0.00    1.80
  -3   0   1   -1.30    1.60
   3   0   0 3311.67   82.29
  -3   0   0 3327.67   82.29
   3   0   1   -0.50    2.50
  -3   0  -1    0.90    2.60
  -3   0  -2 1014.40   30.80
   3   0   2 1035.60   30.90
  -3   0  -2  998.10   28.80
  -3   0  -3   -0.60    3.00
   3   0   3    0.90    2.90
  -3   0  -3   -1.40    2.40
   3   0   4  501.05   19.00
  -3   0  -4  594.24   22.00
  -3   0  -4  493.15   19.90
   3   0   4  510.25   20.30
  -3   0  -5    1.30    2.90
   3   0   5    2.00    3.00
  -3   0  -5    1.90    3.70
   3   0   5    0.40    2.20
  -3   0  -6  104.89    9.70
   3   0   6   95.29    9.40
  -3   0  -6  105.79    9.60
   3   0   6  114.29    9.50
   3   0   7   -0.20    3.20
   3   0   7    1.20    4.50
  -3   0  -7   -0.60    3.70
  -3   0  -7   -4.20    2.50
   3   0   8  106.49   10.60
  -3   0  -8   99.69   11.30
  -3   0  -8   88.19    9.80
   3   0   8   89.49    9.90
   3   0   9    0.60    2.90
   3   0   9   -0.80    3.10
  -3   0  -9   -3.00    3.20
  -3   0  -9   -2.20    2.90
  -3   0 -10    8.50    4.00
  -3   0 -10    9.30    5.10
   3   0  10    5.80    4.60
  -3   0 -11    3.20    4.20
   3   0  11   -3.20    3.50
  -3   0 -11    3.20    4.20
   3   0  11   -5.20    3.50
   3   0  12   -4.30    3.80
  -3   0 -12    2.30    4.60
  -3   0 -12   -1.80    4.90
  -3   0 -13   -2.60    4.60
  -3   0 -13    2.50    4.50
   3   0  13    5.60    5.30
  -3   0 -14    8.00    5.70
   3   0  14   15.40    7.10
  -3   0 -15   -8.10    4.10
  -3   0 -15  -10.60    4.30
   3   0  15   -3.20    4.60
  -3   0 -16  104.69   12.60
  -3   0 -16  112.39   17.60
   3   0  16  113.19   15.70
  -3   0 -16  124.39   13.80
  -3   0 -17    2.90    6.00
  -3   0 -17   -4.00    4.70
  -3   0 -17    5.90    4.80
  -3   0 -18  113.19   16.10
   3   0  18  129.29   17.50
  -3   0 -18  122.39   21.40
  -3   0 -18   99.19   11.10
  -3   0 -19    6.80    5.00
   3   0  19    0.20    7.10
  -3   0 -19   -3.70    5.00
  -3   0 -19   -3.80    5.30
   3   1 -20   19.50    9.60
  -3  -1  20    9.90    9.50
   3  -1 -20    7.70   14.20
   3  -1 -20   12.20    7.70
   3   1 -19   60.09   14.50
   3  -1 -19   27.00   10.90
   3  -1 -19   44.10   10.90
   3   1 -18   64.39   13.60
   3  -1 -18   66.49   13.60
   3  -1 -18   41.60   11.70
   3  -1 -18   50.79   10.60
  -3  -1  18   42.60   11.10
   3   1 -17   59.19   11.40
   3  -1 -17   65.19   11.20
  -3  -1  17   65.79   12.10
   3  -1 -17   56.29   11.30
   3  -1 -17   44.60   11.40
   3   1 -16   -5.90    4.20
   3  -1 -16    0.30    4.30
  -3  -1  16    4.20    6.10
   3  -1 -16   -1.30    4.90
   3  -1 -16    2.50    6.20
   3  -1 -16    4.40    3.00
   3   1 -15    1.50    5.40
  -3   1  15   -0.70    4.40
   3  -1 -15    0.50    5.90
   3  -1 -15    2.70    4.60
  -3  -1  15   -6.80    3.70
   3  -1 -15    5.20    2.90
   3  -1 -15    4.70    5.50
  -3   1  14   71.09    9.80
   3   1 -14   77.09   13.30
   3  -1 -14   63.89    6.20
   3  -1 -14   52.59    9.80
   3  -1 -14   50.89   15.10
  -3  -1  14   70.89   11.80
   3  -1 -14   62.49   11.10
   3   1 -13  134.79   14.20
  -3   1  13  151.88   12.70
  -3  -1  13   93.69   11.30
   3  -1 -13  123.39    8.00
   3  -1 -13  121.09   14.10
   3  -1 -13  136.79   12.80
   3  -1 -13  131.69   13.10
  -3   1  12   38.70    7.70
   3   1 -12   40.30    8.30
   3  -1 -12   29.10    7.60
   3  -1 -12   37.10    7.30
   3  -1 -12   49.60    5.80
  -3  -1  12   47.20    9.20
   3  -1 -12   40.60    8.60
   3   1 -11  492.85   23.70
  -3   1  11  435.86   20.00
  -3  -1  11  436.66   21.80
   3  -1 -11  480.75   22.50
   3  -1 -11  464.55   23.70
   3  -1 -11  431.06   21.10
   3  -1 -11  427.46   15.70
  -3   1  10  252.67   13.70
   3   1 -10  235.88   15.50
   3  -1 -10  237.38   15.20
   3  -1 -10  240.38   15.90
   3  -1 -10  233.58   10.10
  -3  -1  10  204.98   14.30
   3  -1 -10  228.18   14.00
   3   1  -9  688.13   27.10
  -3   1   9  684.23   24.30
   3  -1  -9  700.23   25.20
  -3  -1   9  674.13   26.40
  -3  -1   9  681.43   23.20
   3  -1  -9  696.73   21.10
   3  -1  -9  682.03   27.10
   3  -1  -9  655.83   27.20
  -3   1   8  775.22   25.50
   3   1  -8  770.12   28.40
   3  -1  -8  796.72   26.40
  -3  -1   8  762.02   27.90
   3  -1  -8  771.52   28.60
   3  -1  -8  833.52   23.30
   3  -1  -8  740.93   28.60
  -3  -1   8  771.42   25.30
   3   1  -7  443.96   18.90
  -3   1   7  425.46   15.90
  -3   1   7  441.96   19.70
   3  -1  -7  423.16   18.40
  -3  -1   7  426.16   18.20
   3  -1  -7  419.36   14.50
   3  -1  -7  461.65   16.90
  -3  -1   7  426.26   16.50
   3  -1  -7  425.26   19.30
  -3   1   6  829.52   28.50
   3   1  -6  781.42   26.60
  -3   1   6  822.62   23.70
   3  -1  -6  778.22   27.90
  -3  -1   6  791.22   24.90
  -3  -1   6  809.02   26.60
   3  -1  -6  788.92   24.10
   3  -1  -6  760.32   26.00
  -3   1   5   19.00    5.10
  -3   1   5   20.90    3.10
   3   1  -5   21.40    4.40
   3  -1  -5   23.10    5.50
   3  -1  -5   24.70    3.30
  -3  -1   5   15.00    3.60
   3  -1  -5   27.40    4.60
  -3   1   4  197.48    9.50
  -3   1   4  200.68   12.10
   3   1  -4  193.28   10.20
   3  -1  -4  205.68    9.60
  -3  -1   4  215.28    7.60
  -3  -1   4  212.58   10.40
   3  -1  -4  213.08   12.10
   3  -1  -4  201.18    7.70
   3   1  -3  307.07   11.90
   3   1  -3  272.27   11.70
  -3   1   3  274.77   10.70
  -3   1   3  300.37   14.20
   3  -1  -3  288.47   10.90
  -3  -1   3  280.27   11.70
   3  -1  -3  287.07   13.80
  -3  -1   3  277.57   10.10
  -3   1   2   81.19    5.50
   3   1  -2   71.79    5.60
  -3   1   2   80.99    7.60
   3   1  -2   68.49    4.40
   3  -1  -2   73.89    6.10
   3  -1  -2   78.29    7.60
  -3  -1   2   73.59    5.60
  -3   1   1 1545.15   35.90
   3   1  -1 1403.16   37.70
   3   1  -1 1411.96   39.60
  -3   1   1 1507.05   41.50
  -3  -1   1 1482.95   39.80
   3  -1  -1 1464.45   35.60
   3  -1  -1 1519.25   40.00
   3   1   0   -0.40    2.00
  -3   1   0   -1.90    2.60
  -3   1   0   -1.10    1.50
   3  -1   0    0.50    1.50
  -3  -1   0    1.70    2.50
  -3  -1   0    0.70    2.10
   3  -1   0   -0.30    2.30
  -3   1  -1 9409.86  229.98
  -3   1  -1 9902.41  232.88
   3   1   1 9999.00  233.48
  -3  -1  -1 9713.03  232.98
   3  -1   1 9677.93  229.88
   3  -1   1 9883.81  232.78
  -3   1  -2  385.76   16.10
   3   1   2  420.36   17.00
  -3   1  -2  372.16   14.60
   3  -1   2  401.56   16.30
  -3  -1  -2  411.86   16.60
   3  -1   2  404.46   14.80
   3   1   3  222.58   12.40
  -3   1  -3  205.48   11.10
  -3   1  -3  222.68   12.00
  -3  -1  -3  233.58   12.40
   3  -1   3  207.38   11.80
  -3   1  -4   80.29    8.10
   3   1   4  111.19    9.40
  -3   1  -4  100.79    8.70
  -3  -1  -4   97.99    8.90
   3  -1   4   94.59    8.00
   3  -1   4   93.59    8.60
   3   1   5   40.30    6.40
  -3   1  -5   41.80    6.40
  -3  -1  -5   64.89    9.30
   3  -1   5   50.09    7.60
   3  -1   5   43.90    6.70
  -3   1  -6  147.99   11.00
   3   1   6  134.69   11.30
  -3   1  -6  153.48   11.60
   3  -1   6  133.89   11.00
  -3  -1  -6  152.58   11.00
   3  -1   6  155.18   11.10
  -3  -1  -6  138.19   11.10
   3   1   7  574.54   24.40
  -3   1  -7  525.25   23.70
  -3   1  -7  556.64   22.90
   3  -1   7  518.45   22.90
  -3  -1  -7  559.44   23.20
   3  -1   7  555.24   23.40
  -3  -1  -7  552.74   23.40
   3   1   8  777.22   30.20
  -3   1  -8  720.83   27.90
  -3  -1  -8  681.93   28.30
  -3  -1  -8  761.02   28.80
   3  -1   8  676.53   27.90
   3  -1   8  714.33   28.60
  -3   1  -9  794.62   30.70
  -3   1  -9  793.92   33.00
   3   1   9  824.42   32.70
  -3  -1  -9  811.42   31.30
   3  -1   9  984.40   37.10
  -3  -1  -9  772.52   31.50
   3  -1   9  767.02   31.20
   3   1  10  179.58   14.90
  -3   1 -10  188.68   15.70
  -3   1 -10  182.18   13.80
  -3  -1 -10  202.98   14.70
  -3  -1 -10  185.08   14.90
   3  -1  10  196.18   15.10
   3  -1  10  174.88   14.00
  -3   1 -11    4.60    4.40
   3   1  11    7.10    5.00
  -3   1 -11    4.80    5.10
  -3  -1 -11    3.80    4.90
  -3  -1 -11    4.90    4.70
   3  -1  11    7.30    5.50
   3  -1  11    5.90    5.00
  -3   1 -12   16.40    8.30
  -3   1 -12    6.30    5.20
   3   1  12    7.00    6.20
  -3  -1 -12   10.00    5.70
   3  -1  12    5.90    5.20
   3  -1  12    3.60    4.10
  -3  -1 -12    5.90    5.10
   3   1  13  598.84   29.80
  -3   1 -13  583.44   31.10
  -3   1 -13  614.14   27.80
  -3  -1 -13  545.05   32.30
   3  -1  13  583.64   30.00
   3  -1  13  588.44   28.50
   3   1  14   81.09   13.20
  -3   1 -14   54.69   12.70
  -3   1 -14   45.00    9.90
  -3   1 -14   73.19    8.90
  -3  -1 -14   76.09   12.00
   3  -1  14   77.89   14.60
  -3  -1 -14   53.49   10.10
   3  -1  14   68.59   12.10
  -3   1 -15  328.07   24.60
  -3   1 -15  243.98   18.70
   3   1  15  275.27   21.20
  -3   1 -15  267.17   13.90
   3  -1  15  300.17   20.70
  -3  -1 -15  284.77   22.70
  -3  -1 -15  302.97   20.20
   3  -1  15  258.87   22.10
   3   1  16  116.49   28.00
  -3   1 -16  128.39    9.30
  -3   1 -16  131.49   19.10
  -3   1 -16  121.29   13.70
  -3  -1 -16   92.79   13.50
   3  -1  16  127.89   14.80
  -3  -1 -16  130.49   14.90
  -3  -1 -16  115.29   13.30
   3  -1  16  167.98   28.90
  -3   1 -17   -6.90    5.10
  -3   1 -17   -0.90    3.30
   3   1  17    6.00    6.90
  -3   1 -17    2.10    5.20
  -3  -1 -17   -4.70    5.10
  -3  -1 -17   -1.90    5.40
  -3  -1 -17    7.60    5.30
   3  -1  17    5.50    6.10
  -3  -1 -18   63.99   14.50
   3  -1  18   79.39   19.90
  -3  -1 -18   52.29   11.50
  -3  -1 -18   63.99   12.20
  -3   1 -19   21.70   10.10
  -3  -1 -19   34.50    9.50
   3  -1  19   33.30    9.60
  -3  -1 -19   25.70   12.30
  -3  -1 -19   22.50    8.40
   3   2 -20  124.99   20.00
  -3  -2  20  198.38   24.10
   3  -2 -20  173.78   19.20
   3  -2 -20  181.18   26.00
   3  -2 -20  171.18   17.40
   3   2 -19   77.19   15.90
   3  -2 -19   62.59   12.00
   3  -2 -19   60.19   12.60
   3  -2 -19   83.39   17.70
   3  -2 -19   66.99    7.60
  -3  -2  19   80.79   16.30
   3   2 -18   53.69   13.80
  -3  -2  18   50.29   11.70
   3  -2 -18   59.69    7.70
   3  -2 -18   58.49   12.60
   3  -2 -18   42.60   11.40
   3  -2 -18   42.40   13.40
   3   2 -17   11.10    7.00
   3  -2 -17   14.10    8.80
  -3  -2  17    8.90    7.00
   3  -2 -17   26.30   10.40
   3  -2 -17    8.50    4.30
   3  -2 -17   14.90    7.10
   3   2 -16   63.19   12.80
   3  -2 -16   50.19    9.70
  -3  -2  16   63.09   13.40
   3  -2 -16   55.69   12.40
   3  -2 -16   57.09   12.50
   3  -2 -16   57.59    7.90
   3   2 -15   26.90   10.10
   3  -2 -15   35.40    8.80
   3  -2 -15   32.60    9.10
  -3  -2  15   11.20    7.20
   3  -2 -15   39.90    6.90
   3  -2 -15   48.40   11.50
   3   2 -14  187.68   17.90
   3  -2 -14  194.98   12.10
  -3  -2  14  203.38   17.60
   3  -2 -14  195.58   16.80
   3  -2 -14  190.98   18.40
   3  -2 -14  191.38   15.70
   3   2 -13  582.24   29.80
  -3  -2  13  562.94   28.70
   3  -2 -13  595.74   28.80
   3  -2 -13  595.24   30.40
   3  -2 -13  601.24   22.50
   3  -2 -13  590.74   26.90
   3   2 -12   74.09   10.40
   3  -2 -12  110.59    8.80
   3  -2 -12   99.09   10.90
   3  -2 -12   80.99   11.70
   3  -2 -12   90.99   12.70
   3   2 -11 1399.26   49.50
   3  -2 -11 1543.45   51.19
   3  -2 -11 1423.86   49.20
  -3  -2  11 1386.06   48.50
   3  -2 -11 1419.76   45.50
   3  -2 -11 1494.85   42.80
   3   2 -10  466.15   23.40
   3  -2 -10  488.25   23.90
  -3  -2  10  444.76   22.60
   3  -2 -10  479.55   18.80
   3  -2 -10  467.45   20.20
   3  -2 -10  470.95   23.50
   3   2  -9    3.40    4.50
  -3  -2   9    4.60    4.10
   3  -2  -9    3.70    3.70
   3  -2  -9    8.70    4.10
   3  -2  -9    8.00    4.90
   3  -2  -9    4.90    3.40
  -3  -2   9    4.60    2.40
  -3  -2   9    0.40    2.50
   3   2  -8   96.89   10.50
   3  -2  -8   92.19   10.10
   3  -2  -8   97.89   10.80
   3  -2  -8  111.99    8.20
  -3  -2   8   95.69    7.00
  -3  -2   8  102.49    5.80
  -3  -2   8   87.79    9.70
   3  -2  -8   90.99    7.90
   3   2  -7  889.31   31.40
   3  -2  -7  861.61   30.80
   3  -2  -7  883.81   26.70
   3  -2  -7  841.82   32.20
  -3  -2   7  881.41   31.00
   3   2  -6  142.49   10.60
  -3   2   6  141.49   10.70
   3  -2  -6  128.39    7.20
   3  -2  -6  125.39   11.20
   3  -2  -6  126.99   10.00
  -3  -2   6  123.59   10.00
   3   2  -5   74.99    7.90
  -3   2   5   61.29    7.50
  -3   2   5   54.59    8.30
   3  -2  -5   64.59    4.70
   3  -2  -5   56.19    7.80
   3  -2  -5   57.99    7.10
  -3  -2   5   70.39    8.20
  -3   2   4  157.08   10.20
  -3   2   4  164.98   12.10
   3   2  -4  172.48   10.60
  -3  -2   4  157.18   10.20
   3  -2  -4  167.08   10.10
   3  -2  -4  170.98   12.10
  -3   2   3    3.20    3.30
  -3   2   3   -3.20    3.70
   3   2  -3    0.30    2.80
   3  -2  -3    4.10    3.40
  -3  -2   3    3.50    3.10
  -3  -2   3    1.00    3.20
   3  -2  -3    5.50    5.00
  -3   2   2   65.59    8.70
  -3   2   2   59.59    7.20
   3   2  -2   70.29    6.90
   3  -2  -2   59.69    7.90
  -3  -2   2   64.89    7.00
  -3  -2   2   58.29    6.60
   3   2  -1 4067.09  101.89
  -3   2   1 4190.08  104.49
  -3   2   1 4422.36   98.69
   3   2  -1 3995.50  103.39
   3  -2  -1 3982.50  104.29
  -3  -2   1 4170.98  101.89
   3  -2  -1 4010.20   98.59
  -3  -2   1 4092.29  103.49
   3   2   0 1384.56   40.50
  -3   2   0 1449.76   37.90
   3   2   0 1468.75   42.30
  -3   2   0 1416.76   41.50
   3  -2   0 1503.25   41.90
  -3  -2   0 1447.26   40.90
  -3  -2   0 1451.85   42.20
   3  -2   0 1393.76   37.60
   3   2   1  642.24   24.00
  -3   2  -1  643.94   22.50
   3   2   1  672.23   23.60
  -3   2  -1  643.44   20.80
   3  -2   1  668.03   20.90
   3  -2   1  677.53   23.80
  -3  -2  -1  653.93   23.30
  -3   2  -2 1155.28   31.20
   3   2   2  950.50   33.00
  -3   2  -2 1000.30   30.40
   3   2   2  954.20   33.00
  -3  -2  -2  996.00   33.10
  -3  -2  -2  969.90   32.80
   3  -2   2 1085.49   33.00
   3   2   3   27.00    6.40
  -3   2  -3   33.70    5.40
  -3   2  -3   32.30    5.40
  -3  -2  -3   20.40    4.90
  -3  -2  -3   25.00    5.00
   3  -2   3   22.10    5.50
   3  -2   3   22.90    4.70
   3   2   4   -2.20    2.80
  -3   2  -4    5.00    3.90
  -3   2  -4    4.00    3.40
  -3  -2  -4   -4.80    3.50
   3  -2   4    0.80    3.20
  -3  -2  -4   -3.60    2.70
   3  -2   4   -2.90    2.10
  -3   2  -5   15.10    5.30
  -3   2  -5   17.60    5.60
   3   2   5   18.10    5.80
  -3  -2  -5   23.40    6.70
  -3  -2  -5   14.80    5.60
   3  -2   5    6.70    3.60
   3  -2   5    8.50    4.50
  -3   2  -6   21.70    5.80
  -3   2  -6   25.40    6.40
   3   2   6   19.00    6.20
  -3  -2  -6   15.30    5.80
   3  -2   6   22.60    6.40
  -3  -2  -6   29.50    6.80
   3  -2   6   17.10    5.10
   3   2   7   56.59    8.80
  -3   2  -7   90.19   11.60
  -3   2  -7   81.59    9.40
   3  -2   7   59.09    8.30
  -3  -2  -7   73.39   10.50
   3  -2   7   57.29    8.10
  -3  -2  -7   49.70    7.10
  -3   2  -8  251.47   20.60
   3   2   8  213.58   15.80
  -3   2  -8  239.18   15.20
  -3  -2  -8  246.28   15.40
   3  -2   8  248.48   16.10
  -3  -2  -8  246.18   15.90
   3  -2   8  238.08   15.60
  -3   2  -9  145.39   12.00
  -3   2  -9  111.69   12.40
   3   2   9  106.79   11.90
  -3  -2  -9   98.29   11.10
  -3  -2  -9   98.49   11.20
   3  -2   9   96.19   12.50
   3  -2   9   98.59   11.00
  -3   2 -10  236.98   18.00
   3   2  10  249.88   17.90
  -3   2 -10  282.07   17.00
   3  -2  10  250.27   17.50
  -3  -2 -10  242.68   16.80
   3  -2  10  247.38   16.80
  -3  -2 -10  240.18   16.80
   3   2  11   32.10    8.70
  -3   2 -11   62.89   12.50
  -3   2 -11   35.00    7.90
   3  -2  11   53.19   10.30
  -3  -2 -11   38.00    8.80
   3  -2  11   33.20    7.10
  -3  -2 -11   53.29   10.20
  -3   2 -12  563.14   26.40
  -3   2 -12  534.35   29.30
   3   2  12  555.54   29.00
   3  -2  12  580.94   27.60
   3  -2  12  509.95   27.70
  -3  -2 -12  523.95   27.40
  -3   2 -13   40.60   10.10
  -3   2 -13   66.99   11.70
   3   2  13   48.20   10.40
   3  -2  13   50.89   10.60
   3  -2  13   44.10    9.70
  -3  -2 -13   37.60    8.90
  -3  -2 -13   51.79   11.00
  -3   2 -14   22.60    8.40
   3   2  14   42.30   10.90
  -3  -2 -14   16.40    8.10
  -3  -2 -14   37.60   10.20
  -3  -2 -14   25.20   10.60
   3  -2  14   46.50    9.60
   3  -2  14   40.80   10.90
   3   2  15   56.39   14.70
  -3   2 -15   23.70    9.30
  -3  -2 -15   49.70   11.70
   3  -2  15   54.59   11.40
  -3  -2 -15   47.50   10.80
   3  -2  15   47.70   10.60
  -3  -2 -15   43.40   11.50
  -3   2 -16   79.99   15.40
   3  -2  16   73.39   13.80
  -3  -2 -16   81.29   13.70
  -3  -2 -16   41.10   11.60
  -3  -2 -16   74.89   14.20
   3  -2  16   77.49   12.90
  -3   2 -17   19.80   10.20
   3  -2  17   15.40   10.10
  -3  -2 -17   39.40   10.30
  -3  -2 -17    6.80    6.70
  -3  -2 -17   14.20    7.00
  -3  -2 -17   29.40    9.20
   3  -2  17   27.70   10.20
  -3   2 -18   43.40   13.50
  -3  -2 -18   15.70    8.60
  -3  -2 -18   30.30    9.50
   3  -2  18   38.90   12.60
  -3  -2 -18   23.90    8.50
  -3  -2 -18   36.10   21.00
  -3   2 -19    5.20    7.50
  -3  -2 -19   -2.80    6.30
   3  -2  19   -2.10    6.90
  -3  -2 -19    0.20    6.90
  -3  -2 -19    0.40    6.70
   3   3 -20   11.50    9.30
   3  -3 -20   -1.90    3.60
   3  -3 -20    3.30   12.00
   3  -3 -20    3.00    7.80
   3  -3 -20   -0.20    6.00
   3   3 -19   26.50   10.00
  -3  -3  19   38.10   12.20
   3  -3 -19   29.70    9.90
   3  -3 -19   32.30   11.10
   3  -3 -19   28.80    6.80
   3  -3 -19   26.30   13.40
   3   3 -18    2.40    7.70
   3  -3 -18   14.20    6.10
  -3  -3  18   11.70    8.80
   3  -3 -18   11.60    7.30
   3  -3 -18    7.00    7.10
   3  -3 -18   22.00   12.60
   3   3 -17   -8.50    5.00
   3  -3 -17   -0.90    4.80
   3  -3 -17   -1.00    7.00
   3  -3 -17    0.40    3.90
   3  -3 -17    0.30    5.20
  -3  -3  17   16.20    8.70
   3   3 -16    2.20    6.70
   3  -3 -16   12.80    8.30
  -3  -3  16   13.10    7.70
   3  -3 -16   12.70    5.70
   3  -3 -16   15.60    8.10
   3  -3 -16    9.60    6.50
   3   3 -15   26.40    9.20
   3  -3 -15   22.70    6.60
   3  -3 -15   22.90    6.90
  -3  -3  15   22.10    9.20
   3  -3 -15   21.90    9.20
   3  -3 -15   18.70    7.70
   3   3 -14   17.70    8.70
  -3  -3  14    3.50    6.70
   3  -3 -14   15.40    5.60
   3  -3 -14   13.20    7.50
   3  -3 -14   12.50    5.70
   3  -3 -14   19.70   13.50
   3   3 -13   -3.80    4.10
   3  -3 -13    2.30    3.70
   3  -3 -13    0.20    4.60
  -3  -3  13    0.70    2.50
   3  -3 -13    7.00    5.70
  -3  -3  13    4.30    5.90
   3  -3 -13    4.40    6.00
   3   3 -12   19.10    8.50
   3  -3 -12   13.00    6.20
  -3  -3  12   15.00    4.10
   3  -3 -12    4.80    5.70
  -3  -3  12   13.00    7.60
   3  -3 -12   19.80    5.70
   3  -3 -12   13.10    4.80
   3   3 -11   91.89   13.90
   3  -3 -11   73.19    8.80
   3  -3 -11   70.79   11.20
   3  -3 -11   81.59   13.10
  -3  -3  11   72.79    6.80
   3  -3 -11   77.29    8.90
   3   3 -10    2.00    3.80
  -3  -3  10    5.50    4.60
  -3  -3  10   -1.20    2.50
   3  -3 -10   -2.40    3.60
   3  -3 -10    2.60    4.60
   3  -3 -10   -0.50    2.90
   3  -3 -10   -0.40    2.90
   3   3  -9  308.27   19.40
  -3  -3   9  279.07   17.90
   3  -3  -9  288.37   14.10
   3  -3  -9  335.77   20.40
  -3  -3   9  302.37   13.10
  -3  -3   9  300.77   11.50
   3  -3  -9  292.17   16.00
   3  -3  -9  310.47   18.80
   3   3  -8  627.04   27.10
   3  -3  -8  619.14   26.90
  -3  -3   8  604.24   26.60
   3  -3  -8  613.64   21.50
   3  -3  -8  618.94   28.50
  -3   3   7  136.39   12.40
   3   3  -7  155.38   12.40
   3  -3  -7  133.19   13.00
   3  -3  -7  147.19   12.40
   3  -3  -7  148.99    8.60
  -3  -3   7  144.39   12.10
  -3   3   6  118.79   11.30
   3  -3  -6  108.29   10.60
   3  -3  -6  121.69   12.20
   3   3  -5  216.18   13.40
  -3   3   5  215.18   13.80
   3  -3  -5  198.28   14.60
  -3  -3   5  199.18   13.10
   3  -3  -5  192.48   12.90
  -3   3   4  595.64   23.30
   3   3  -4  552.14   22.10
   3  -3  -4  548.55   22.30
  -3  -3   4  531.85   22.00
   3  -3  -4  553.24   24.40
  -3   3   3   35.40    7.10
  -3   3   3   34.50    8.10
   3   3  -3   24.60    5.80
   3  -3  -3   33.60    6.60
   3  -3  -3   22.10    5.50
  -3  -3   3   33.50    5.90
  -3   3   2   -3.20    3.30
  -3   3   2    2.20    3.60
   3   3  -2   -0.40    3.40
   3  -3  -2    1.40    6.30
  -3  -3   2    2.20    2.80
   3  -3  -2    1.40    2.10
  -3   3   1  445.16   20.00
   3   3  -1  444.26   19.10
  -3   3   1  471.05   15.70
  -3  -3   1  437.76   19.90
   3  -3  -1  457.65   20.20
  -3  -3   1  456.95   18.90
   3  -3  -1  467.05   15.80
   3   3   0   47.90    7.60
  -3   3   0   41.50    5.30
  -3   3   0   40.70    6.80
  -3  -3   0   51.89    7.90
   3  -3   0   44.20    7.50
   3  -3   0   51.69    5.60
  -3  -3   0   55.39    8.80
  -3   3  -1  412.96   16.70
  -3   3  -1  448.26   18.70
   3   3   1  409.46   19.10
   3  -3   1  429.46   18.50
  -3  -3  -1  432.66   20.20
  -3  -3  -1  428.26   19.30
   3  -3   1  463.45   17.00
   3   3   2  289.77   16.30
  -3   3  -2  279.97   13.90
  -3   3  -2  297.67   14.10
   3  -3   2  284.47   13.70
  -3  -3  -2  297.67   16.50
  -3  -3  -2  263.67   15.60
   3  -3   2  305.57   14.40
  -3   3  -3   66.29    7.20
   3   3   3   72.99   10.60
  -3   3  -3   73.19    7.80
   3   3   3   55.29    7.70
  -3  -3  -3   48.40    7.60
  -3  -3  -3   86.89   11.60
   3  -3   3   82.49    9.00
   3  -3   3   47.60    6.00
   3   3   4   26.20    6.40
  -3   3  -4   28.90    5.50
  -3   3  -4   30.30    5.20
   3  -3   4   34.70    6.30
  -3  -3  -4   41.60    8.70
  -3  -3  -4   32.70    7.30
   3  -3   4   40.20    7.60
   3   3   5  162.88   13.90
  -3   3  -5  146.49    8.80
  -3   3  -5  164.88   12.30
   3  -3   5  158.78   12.30
   3  -3   5  145.19   11.80
  -3  -3  -5  151.48   12.90
  -3  -3  -5  174.58   14.40
  -3   3  -6  447.06   21.70
  -3   3  -6  459.95   15.90
   3   3   6  442.86   23.20
  -3  -3  -6  473.45   22.90
   3  -3   6  430.76   21.00
   3  -3   6  415.86   20.80
   3   3   7  109.19   12.40
  -3   3  -7   90.69    6.20
  -3   3  -7   81.29   10.30
   3  -3   7  107.59   10.80
   3  -3   7   94.09   10.70
  -3  -3  -7   98.39   11.30
  -3  -3  -7  110.09   14.60
  -3   3  -8   72.49    5.00
  -3   3  -8  114.19   15.70
   3   3   8   95.89   13.50
  -3  -3  -8   60.69   10.10
   3  -3   8   69.59   10.50
  -3  -3  -8   71.09   10.80
   3  -3   8   92.89   12.60
  -3  -3  -8   45.20   12.70
   3   3   9    1.80    4.60
  -3   3  -9    3.20    4.40
  -3  -3  -9    0.50    4.20
   3  -3   9   -6.10    2.80
  -3  -3  -9    7.20    7.00
   3  -3   9    5.60    4.70
  -3  -3  -9    2.20    3.10
   3   3  10   79.59   12.80
  -3   3 -10   67.19   12.60
  -3  -3 -10   69.99   10.70
   3  -3  10   69.29   11.40
  -3  -3 -10   61.69   11.90
  -3  -3 -10   57.19   12.00
   3  -3  10   41.10    8.40
  -3   3 -11  305.17   22.00
   3   3  11  361.96   23.50
   3  -3  11  325.47   21.70
   3  -3  11  296.67   19.60
  -3  -3 -11  330.47   20.60
  -3  -3 -11  308.97   24.20
  -3  -3 -11  322.07   20.80
  -3   3 -12   48.10    9.80
   3  -3  12   77.59   13.30
   3  -3  12   95.79   13.50
  -3  -3 -12   68.79   11.10
  -3  -3 -12   79.49   14.70
  -3  -3 -12   84.39   13.40
  -3   3 -13  420.46   27.80
   3  -3  13  430.36   24.80
  -3  -3 -13  460.45   26.00
  -3  -3 -13  416.76   29.70
   3  -3  13  523.65   32.20
  -3  -3 -13  418.06   25.40
  -3   3 -14  453.95   29.40
  -3  -3 -14  446.86   27.10
   3  -3  14  395.86   24.50
  -3  -3 -14  473.95   26.70
   3  -3  14  424.06   27.70
  -3   3 -15   47.80   11.60
   3  -3  15   49.99   11.20
   3  -3  15  112.29   23.30
  -3  -3 -15   48.30   11.70
  -3  -3 -15   56.19   11.40
  -3  -3 -15   24.50    9.00
  -3   3 -16    0.20    6.30
  -3  -3 -16   -1.00    5.50
   3  -3  16   -0.80    6.80
  -3  -3 -16   -6.90    7.60
   3  -3  16   -5.60    4.40
  -3  -3 -16   -2.50    4.90
  -3   3 -17   89.49   19.90
   3  -3  17   72.19   15.70
  -3  -3 -17   67.29   13.90
  -3  -3 -17   86.49   15.10
   3  -3  17   67.29   14.40
  -3  -3 -17   35.90   10.50
  -3   3 -18  328.17   29.30
  -3  -3 -18  315.57   23.90
  -3  -3 -18  338.87   28.70
  -3  -3 -18  325.47   25.30
   3  -3  18  325.77   23.10
  -3   3 -19   86.69   19.80
   3  -3  19   80.59   14.20
  -3  -3 -19   71.19   15.30
  -3  -3 -19   50.89   11.70
  -3  -3 -19   59.49   14.50
   3   4 -20   31.50   10.80
   3  -4 -20   57.69   11.00
   3  -4 -20   54.29   17.40
   3  -4 -20   48.10   11.60
   3  -4 -20   32.90   12.80
   3   4 -19  266.97   30.50
   3  -4 -19  299.17   21.60
   3  -4 -19  301.87   22.70
   3  -4 -19  265.57   28.50
   3  -4 -19  253.07   25.10
   3   4 -18  -10.10    6.50
   3  -4 -18    8.70    7.90
   3  -4 -18    1.90    5.90
   3  -4 -18   -1.20    8.40
  -3  -4  18   11.40    9.80
   3  -4 -18    9.20    5.50
   3   4 -17  186.08   20.80
   3  -4 -17  186.08   17.30
  -3  -4  17  107.79   25.60
   3  -4 -17  194.58   22.30
   3  -4 -17  195.08   19.90
   3  -4 -17  179.48   14.90
   3   4 -16   66.19   14.30
   3  -4 -16   49.60   12.20
  -3  -4  16   67.89   13.50
   3  -4 -16   67.39   14.20
   3  -4 -16   66.19   11.70
   3  -4 -16   81.29   11.70
   3   4 -15   93.89   16.90
  -3  -4  15   91.19   16.50
  -3  -4  15   80.99    8.00
   3  -4 -15   83.39   11.80
   3  -4 -15   98.49   17.20
   3  -4 -15  126.79   20.30
   3  -4 -15  101.59   13.40
   3   4 -14   22.40    7.90
   3  -4 -14   16.40    6.40
   3  -4 -14   25.30    9.30
  -3  -4  14   25.00    9.80
   3  -4 -14    3.70    7.10
  -3  -4  14   23.20    5.40
   3  -4 -14   20.70    7.10
   3   4 -13  685.63   35.00
  -3  -4  13  685.63   34.50
   3  -4 -13  741.23   36.40
   3  -4 -13  676.53   29.60
   3  -4 -13  670.63   28.70
   3  -4 -13  737.63   36.50
  -3  -4  13  683.23   24.80
   3   4 -12   -1.00    4.80
   3  -4 -12   21.30    9.40
   3  -4 -12   21.20    5.70
  -3  -4  12    5.30    6.10
   3  -4 -12   16.00    6.00
   3  -4 -12   36.50    9.60
   3   4 -11 1112.09   44.40
   3  -4 -11 1158.68   40.70
   3  -4 -11 1092.79   47.10
   3  -4 -11 1182.68   45.70
  -3  -4  11 1107.99   35.40
  -3  -4  11 1077.69   43.40
   3  -4 -11 1084.99   37.00
   3   4 -10   21.30    7.40
   3  -4 -10   28.20    9.80
   3  -4 -10   33.30    7.80
   3  -4 -10   19.00    4.90
  -3  -4  10   23.60    5.60
  -3  -4  10   26.10    6.90
   3  -4 -10   26.30    8.20
   3   4  -9  227.48   17.30
  -3   4   9  282.47   19.40
   3  -4  -9  247.98   18.00
   3  -4  -9  223.68   12.50
  -3  -4   9  236.88   17.30
   3  -4  -9  219.58   18.00
   3   4  -8    3.50    4.70
  -3   4   8    5.60    5.20
   3  -4  -8   -3.30    3.70
   3  -4  -8    7.00    5.40
  -3  -4   8   -3.10    3.20
  -3   4   7   19.00    7.20
   3   4  -7   20.70    6.40
  -3  -4   7   24.10    6.70
   3  -4  -7   13.20    5.60
   3  -4  -7   13.50    6.00
  -3   4   6    3.80    5.00
   3   4  -6   10.30    6.90
   3  -4  -6    0.70    3.90
  -3  -4   6    4.10    3.90
   3  -4  -6   -0.20    4.60
  -3   4   5  928.61   34.70
   3  -4  -5  932.51   34.50
   3  -4  -5  904.21   36.30
  -3  -4   5  876.31   33.20
   3   4  -4   -3.10    2.90
  -3   4   4   -4.40    3.60
   3  -4  -4    0.30    4.80
   3  -4  -4    2.90    3.80
  -3  -4   4   -0.70    3.20
   3   4  -3   10.20    5.30
  -3   4   3    9.10    5.40
   3  -4  -3   15.40    5.10
   3  -4  -3   10.50    3.20
   3  -4  -3    5.80    5.20
  -3  -4   3   11.20    4.80
   3   4  -2    1.60    4.40
  -3   4   2    2.50    4.00
   3  -4  -2    9.00    5.40
   3  -4  -2    5.10    3.00
  -3  -4   2    2.20    3.50
   3   4  -1   67.79    9.20
  -3   4   1   59.59    8.80
   3  -4  -1   64.69    9.70
   3  -4  -1   62.09    6.60
  -3  -4   1   59.09    8.00
   3   4   0  652.13   27.20
  -3   4   0  718.93   24.00
   3  -4   0  699.03   27.40
   3  -4   0  665.93   23.50
  -3  -4   0  672.73   27.20
  -3   4  -1  134.39    9.90
   3   4   1  123.79   11.90
  -3  -4  -1  128.09   11.80
   3  -4   1  118.09    9.20
  -3  -4  -1  127.89   12.40
   3  -4   1  116.29   10.70
  -3   4  -2  201.98   12.50
   3   4   2  205.88   15.00
  -3  -4  -2  179.48   14.20
  -3  -4  -2  197.28   14.80
   3  -4   2  194.58   12.80
   3  -4   2  185.28   12.00
  -3   4  -3    1.50    3.60
   3   4   3   -0.20    3.70
   3  -4   3    1.50    3.20
  -3  -4  -3    0.90    4.00
  -3  -4  -3   -0.20    3.40
   3  -4   3    1.40    3.20
  -3   4  -4    4.80    4.00
   3   4   4    5.70    5.50
   3  -4   4    0.90    3.60
  -3  -4  -4   -0.50    3.70
  -3  -4  -4    2.10    4.30
   3  -4   4    5.50    3.60
   3   4   5   26.60    7.20
  -3   4  -5   24.10    5.90
   3  -4   5   40.70    8.80
  -3  -4  -5   44.90    9.90
  -3  -4  -5   50.09   10.40
   3  -4   5   34.40    7.50
  -3   4  -6  292.07   17.60
  -3  -4  -6  243.78   17.70
   3  -4   6  279.07   17.30
   3  -4   6  263.97   17.10
  -3  -4  -6  253.17   19.00
  -3   4  -7  475.55   24.30
   3  -4   7  494.65   24.60
  -3  -4  -7  510.65   27.50
   3  -4   7  505.65   24.40
  -3  -4  -7  474.05   25.40
  -3   4  -8   64.29   11.10
   3  -4   8   70.79   11.70
  -3  -4  -8   48.50   12.30
   3  -4   8   71.99   15.20
  -3   4  -9   71.29   10.50
  -3  -4  -9   62.29   12.00
   3  -4   9   68.69   10.60
  -3  -4  -9   95.89   13.80
   3  -4   9   80.79   11.50
  -3   4 -10   66.89   11.70
   3  -4  10   80.69   12.80
  -3  -4 -10   73.99   11.70
  -3  -4 -10   53.29   11.00
   3  -4  10   71.99   11.90
  -3  -4 -10   77.39   13.10
  -3   4 -11  183.48   17.80
  -3  -4 -11  187.88   16.00
  -3  -4 -11  181.38   16.70
   3  -4  11  168.88   16.90
   3  -4  11  187.38   16.10
  -3  -4 -11  157.48   18.70
  -3   4 -12   90.49   15.10
   3  -4  12   84.39   14.60
  -3  -4 -12   90.49   14.00
  -3  -4 -12   77.79   12.90
   3  -4  12   69.19   12.10
  -3  -4 -12   84.49   14.90
  -3   4 -13   18.80    8.40
  -3  -4 -13   18.70    7.70
   3  -4  13   31.90    9.90
   3  -4  13   42.50   10.90
  -3  -4 -13   10.60    9.90
  -3  -4 -13   38.60   10.10
  -3   4 -14   31.70    9.90
   3  -4  14   38.10    9.80
   3  -4  14   35.80   11.20
  -3  -4 -14   29.30    9.40
  -3  -4 -14   22.50    8.20
  -3  -4 -14   44.60   14.10
  -3   4 -15   53.09   13.80
  -3  -4 -15   43.00   11.50
  -3  -4 -15   49.10   12.40
   3  -4  15   49.90   12.50
  -3  -4 -15   44.60   19.00
  -3   4 -16    2.50    6.80
  -3  -4 -16   -6.40    5.10
  -3  -4 -16   -7.30    8.20
   3  -4  16   -2.90    6.40
  -3  -4 -16   -4.10    6.00
   3  -4  16    6.90    5.80
  -3   4 -17   -1.50    6.90
  -3  -4 -17   -5.30    5.60
   3  -4  17   -4.00    5.80
  -3  -4 -17   10.80    7.30
  -3  -4 -17    8.90    7.50
  -3  -4 -17   -3.30    9.80
  -3   4 -18    5.80    9.10
  -3  -4 -18   -4.10    7.20
  -3  -4 -18   13.10    8.00
   3  -4  18    2.80    7.10
   3   5 -19   13.00   10.10
   3  -5 -19   38.80   13.80
   3  -5 -19   32.40   13.30
   3  -5 -19   15.50    8.20
   3  -5 -19   25.20    8.00
   3  -5 -18    0.80    9.80
   3  -5 -18    4.10    5.40
  -3  -5  18  -15.80   12.90
   3  -5 -18    8.80    5.70
   3  -5 -18    2.00    8.80
   3   5 -17   46.20   12.40
  -3  -5  17   69.29    8.10
   3  -5 -17   82.19   12.80
   3  -5 -17   69.09   11.80
   3  -5 -17   53.69   14.00
   3  -5 -17   53.49   14.60
  -3  -5  17   95.59   17.20
   3   5 -16   13.80    9.30
  -3  -5  16   15.00    5.30
   3  -5 -16   21.90    7.70
   3  -5 -16   28.50   11.20
   3  -5 -16   11.90    6.80
  -3  -5  16    5.50   15.20
   3  -5 -16   10.30    9.20
   3   5 -15    4.50    6.90
   3  -5 -15   -3.30    4.50
   3  -5 -15    5.00    6.40
  -3  -5  15   -3.10    3.60
   3  -5 -15    4.40    7.30
  -3  -5  15    4.00    6.70
   3  -5 -15    7.20    5.40
   3   5 -14   24.00    8.80
  -3  -5  14    6.00    6.50
   3  -5 -14    1.10    7.00
  -3  -5  14    2.40    4.30
   3  -5 -14   14.40    5.80
   3  -5 -14    9.40    7.30
   3  -5 -14    6.00    5.50
   3   5 -13    9.10    6.00
  -3  -5  13   25.50    8.90
  -3  -5  13   29.00    6.70
   3  -5 -13   19.00    8.00
   3  -5 -13   20.70    6.20
   3  -5 -13   18.80    7.20
   3  -5 -13    6.60    6.30
   3   5 -12   36.00    8.90
  -3  -5  12   50.19   10.80
   3  -5 -12   69.49   14.10
   3  -5 -12   41.10   10.80
   3  -5 -12   49.99    9.80
  -3  -5  12   48.10    8.80
   3   5 -11  184.68   18.00
  -3  -5  11  162.28   16.90
   3  -5 -11  171.38   18.10
   3  -5 -11  170.28   12.70
   3  -5 -11  195.48   17.00
  -3  -5  11  158.68   12.70
   3  -5 -11  190.48   18.20
   3   5 -10   56.09   10.00
  -3   5  10  136.39   19.00
   3  -5 -10   91.69   13.60
   3  -5 -10   86.39    8.90
   3  -5 -10   67.49   18.70
  -3  -5  10   85.49   13.70
   3   5  -9    0.50    4.20
  -3   5   9    7.40    6.40
   3  -5  -9    6.80    6.60
  -3  -5   9   20.60    7.00
   3  -5  -9   12.70    7.20
  -3   5   8   26.20    9.20
   3   5  -8   23.70    7.50
   3  -5  -8   16.40    8.20
   3  -5  -8   35.80    9.60
   3   5  -7   -1.40    3.80
  -3   5   7    2.50    4.90
   3  -5  -7    2.70    5.70
  -3  -5   7   -0.90    4.00
   3  -5  -7    0.10    4.70
  -3   5   6   44.50    9.90
   3   5  -6   32.20    7.60
  -3  -5   6   27.20    6.50
   3  -5  -6   43.00    9.20
   3  -5  -6   47.80    9.60
  -3   5   5   -5.60    3.70
   3   5  -5    4.10    4.10
  -3  -5   5   -2.10    3.70
   3  -5  -5    3.30    5.10
   3  -5  -5    1.90    4.90
   3   5  -4  893.11   35.50
  -3   5   4  944.31   37.20
   3  -5  -4  909.01   36.20
   3  -5  -4  932.41   38.10
  -3  -5   4  898.01   34.60
   3   5  -3  322.07   19.40
  -3   5   3  330.47   20.10
  -3  -5   3  307.67   17.80
   3  -5  -3  325.67   20.60
   3  -5  -3  305.77   14.30
  -3   5   2   29.30    7.10
   3   5  -2   15.60    6.10
  -3  -5   2   19.40    5.90
   3  -5  -2   20.50    4.80
   3  -5  -2   31.70    8.40
   3   5  -1   38.70    9.00
  -3   5   1   37.20    8.20
   3  -5  -1   23.70    4.90
   3  -5  -1   19.30    6.00
  -3  -5   1   30.60    6.50
  -3  -5   1   28.60    8.30
  -3   5   0  804.32   27.60
   3   5   0  735.63   31.50
   3  -5   0  754.42   27.30
   3  -5   0  747.13   31.00
  -3  -5   0  739.43   31.30
  -3   5  -1  240.28   14.30
   3   5   1  233.58   17.00
   3  -5   1  223.98   13.80
  -3  -5  -1  250.47   17.50
   3  -5   1  252.07   16.20
  -3   5  -2    0.20    3.70
   3   5   2    4.90    5.40
   3  -5   2   -6.70    3.20
  -3  -5  -2   -0.80    4.40
   3  -5   2    0.80    3.30
  -3  -5  -2    5.50    7.60
   3   5   3 1107.79   42.80
  -3   5  -3 1108.39   38.70
  -3  -5  -3 1148.59   43.10
  -3  -5  -3 1137.69   43.40
   3  -5   3 1095.39   38.40
   3  -5   3 1120.49   38.20
  -3   5  -4  227.58   15.60
   3   5   4  210.08   18.70
   3  -5   4  240.88   15.60
  -3  -5  -4  285.27   19.50
   3  -5   4  241.98   14.50
  -3  -5  -4  241.08   18.40
   3   5   5   25.00    7.60
  -3   5  -5   37.70    7.40
  -3  -5  -5   27.80    8.10
   3  -5   5   18.60    5.70
   3  -5   5   30.50    6.50
  -3   5  -6  132.09   13.30
   3   5   6  131.39   15.50
   3  -5   6  117.19   12.90
   3  -5   6  107.49   12.30
  -3  -5  -6  123.29   14.20
  -3  -5  -6  118.09   14.40
  -3   5  -7  160.08   14.90
   3  -5   7  147.29   14.20
  -3  -5  -7  143.69   16.40
   3  -5   7  160.18   21.90
  -3  -5  -7  135.39   15.00
  -3   5  -8  287.97   20.60
  -3  -5  -8  297.17   21.30
   3  -5   8  296.47   20.20
  -3  -5  -8  308.87   23.00
   3  -5   8  300.17   19.80
  -3   5  -9    9.80    7.40
  -3  -5  -9    4.80    6.70
   3  -5   9   -4.90    3.90
   3  -5   9   -1.20    4.20
  -3  -5  -9    5.40    5.30
  -3   5 -10    8.70    6.50
   3  -5  10   18.50    7.20
  -3  -5 -10   22.20    8.40
   3  -5  10   10.50    6.10
  -3  -5 -10   11.70    8.60
  -3   5 -11  156.88   17.50
  -3  -5 -11  158.18   20.10
  -3  -5 -11  182.48   20.60
   3  -5  11  133.79   14.80
   3  -5  11  167.68   17.70
  -3  -5 -11  156.78   15.60
  -3   5 -12   82.69   12.60
  -3  -5 -12   66.99   13.60
   3  -5  12  125.09   20.70
  -3  -5 -12  111.69   17.00
  -3  -5 -12  100.99   14.30
   3  -5  12   85.19   14.10
  -3   5 -13  125.19   16.70
  -3  -5 -13  149.19   19.40
   3  -5  13  146.89   16.30
   3  -5  13  227.18   32.00
  -3  -5 -13  158.88   24.60
  -3  -5 -13  152.28   18.80
  -3   5 -14   62.09   12.00
   3  -5  14   82.69   20.60
   3  -5  14   75.69   13.00
  -3  -5 -14   87.09   14.60
  -3  -5 -14   72.79   12.50
  -3  -5 -14   90.79   19.10
  -3   5 -15    0.60    6.30
  -3  -5 -15   10.50   12.00
  -3  -5 -15    0.10    5.90
   3  -5  15    2.50    9.10
   3  -5  15   -7.20    5.20
  -3  -5 -15   -2.40    5.70
  -3   5 -16    8.20   12.90
  -3  -5 -16    6.60    7.40
  -3  -5 -16  -26.00    8.70
  -3  -5 -16   -1.20    6.40
   3  -5  16   -2.60    6.30
  -3   5 -17   55.19   12.60
  -3  -5 -17   75.39   15.00
   3  -5  17   72.69   13.90
  -3  -5 -17   69.29   16.50
  -3   5 -18   11.40   10.90
  -3  -5 -18    2.50    7.20
  -3  -5 -18   11.80    7.90
   3  -5  18   14.20    9.00
  -3  -5 -18   19.90   13.20
   3   6 -18   77.29   16.80
   3  -6 -18  102.09   15.50
  -3  -6  18   87.49   10.50
   3  -6 -18   51.39   15.50
   3  -6 -18   74.59   13.50
   3  -6 -18   64.39   14.30
   3   6 -17   22.60   16.40
  -3  -6  17   14.50   14.20
   3  -6 -17   25.30   13.90
   3  -6 -17   39.80   10.70
  -3  -6  17   29.40    7.00
   3  -6 -17   29.20   11.70
   3  -6 -17   33.60    9.30
   3   6 -16   52.99   13.40
   3  -6 -16   71.89   17.40
  -3  -6  16   56.99   14.50
  -3  -6  16   81.79   11.20
   3  -6 -16   54.49   13.90
   3  -6 -16   78.29   12.50
   3  -6 -16   72.79   12.00
   3   6 -15  127.19   19.60
   3  -6 -15  135.39   23.20
   3  -6 -15  109.59   19.80
  -3  -6  15  135.39   21.40
   3  -6 -15  117.99   13.10
   3  -6 -15  106.39   16.50
  -3  -6  15  104.59   12.80
   3   6 -14   12.50    8.20
   3  -6 -14    6.00    8.80
  -3  -6  14   11.20    5.80
   3  -6 -14   16.30    6.50
   3  -6 -14   17.70    9.80
  -3  -6  14   -2.90    7.10
   3  -6 -14    8.70    6.40
   3   6 -13   26.40    9.60
  -3  -6  13   36.90    8.30
   3  -6 -13   40.90   11.00
   3  -6 -13   28.30   11.20
   3  -6 -13   22.80    8.80
  -3  -6  13   42.50   12.10
   3  -6 -13   43.30    8.70
   3   6 -12  209.08   20.50
   3  -6 -12  234.18   19.60
   3  -6 -12  225.58   22.30
   3  -6 -12  257.37   23.30
  -3  -6  12  209.48   15.70
   3  -6 -12  244.98   16.00
  -3  -6  12  224.48   21.20
  -3   6  11    5.50    6.90
   3   6 -11    0.70    5.80
   3  -6 -11    5.40    4.70
   3  -6 -11    0.70    5.60
   3  -6 -11   12.30    8.10
  -3  -6  11    7.80    5.80
   3  -6 -11    3.90    5.90
   3   6 -10  401.56   30.60
  -3   6  10  290.97   23.90
  -3  -6  10  277.97   21.90
   3  -6 -10  325.17   24.90
   3  -6 -10  298.87   23.40
   3   6  -9    6.40    7.30
  -3   6   9    7.40    7.30
   3  -6  -9   19.60    9.40
  -3  -6   9   16.80    7.60
   3  -6  -9   -2.20    4.70
  -3   6   8    8.60    7.40
   3   6  -8    9.00    5.60
   3  -6  -8    6.70    6.10
   3  -6  -8   16.90    7.30
  -3  -6   8   13.50    6.80
  -3   6   7  225.78   19.30
   3   6  -7  210.98   17.50
  -3  -6   7  227.58   18.00
   3  -6  -7  224.78   20.00
   3  -6  -7  242.08   20.10
   3   6  -6  347.27   21.80
  -3   6   6  358.56   24.00
   3  -6  -6  377.96   23.90
   3  -6  -6  353.76   37.50
  -3  -6   6  383.36   27.20
   3   6  -5  153.58   15.60
  -3   6   5  152.48   16.20
   3  -6  -5  152.98   16.20
   3  -6  -5  157.98   15.80
  -3  -6   5  136.19   13.60
   3   6  -4    2.10    5.30
  -3   6   4   -3.90    4.70
   3  -6  -4    6.30    5.40
   3  -6  -4   -3.60    3.80
   3  -6  -4    4.90    3.50
  -3  -6   4    0.70    3.70
   3   6  -3  193.58   17.10
   3  -6  -3  201.58   17.50
  -3  -6   3  179.68   14.90
   3  -6  -3  210.78   12.80
   3   6  -2  116.09   14.00
  -3   6   2  161.88   25.30
   3  -6  -2  115.49   10.20
  -3  -6   2  108.19   11.80
   3  -6  -2  131.79   14.40
  -3   6   1  156.28   23.60
   3   6  -1  171.78   16.00
  -3  -6   1  170.08   13.70
   3  -6  -1  163.38   12.10
   3  -6  -1  169.88   15.50
   3   6   0  702.33   32.70
   3  -6   0  683.33   31.50
  -3  -6   0  705.93   32.20
   3  -6   0  714.03   27.80
   3   6   1  407.36   30.50
  -3   6  -1  474.95   22.00
   3  -6   1  456.85   24.20
  -3  -6  -1  475.55   25.80
   3  -6   1  481.15   22.10
   3   6   2   45.10    9.40
  -3   6  -2   45.90    7.60
   3  -6   2   55.49    8.90
  -3  -6  -2   49.00    9.50
  -3  -6  -2   40.70    8.90
   3  -6   2   54.19   10.00
  -3   6  -3   30.90    7.80
   3   6   3   17.10    7.40
   3  -6   3   17.20    5.50
  -3  -6  -3   30.70    9.80
   3  -6   3   24.60    7.20
  -3  -6  -3   15.90    8.20
   3   6   4  151.28   16.70
  -3   6  -4  143.49   14.00
   3  -6   4  154.08   13.70
  -3  -6  -4  148.89   16.20
   3  -6   4  147.89   12.90
  -3  -6  -4  142.29   15.50
   3   6   5  587.44   31.70
  -3   6  -5  535.45   27.20
  -3  -6  -5  587.94   31.20
  -3  -6  -5  545.95   30.80
   3  -6   5  606.44   28.00
   3  -6   5  564.94   24.70
  -3   6  -6    5.10    5.30
   3   6   6    4.80    7.00
   3  -6   6    0.50    3.90
   3  -6   6    4.00    4.20
  -3  -6  -6   -4.80    3.60
  -3  -6  -6   -9.10    3.60
   3   6   7  348.77   25.80
  -3   6  -7  328.27   21.90
   3  -6   7  324.47   21.80
  -3  -6  -7  373.36   24.90
   3  -6   7  319.07   21.50
  -3  -6  -7  327.67   24.80
  -3   6  -8    1.30    5.90
  -3  -6  -8   -2.30    5.50
   3  -6   8  -10.50    3.90
  -3  -6  -8   -5.20    6.40
   3  -6   8    0.40    5.10
  -3   6  -9  319.27   23.30
  -3  -6  -9  345.57   24.70
   3  -6   9  314.77   25.80
  -3  -6  -9  322.17   25.90
   3  -6   9  324.37   23.10
  -3   6 -10    2.40    5.40
  -3  -6 -10    0.90    5.90
  -3  -6 -10    6.00    7.80
   3  -6  10   -1.50    5.10
   3  -6  10    5.40    5.80
  -3   6 -11  161.68   18.50
  -3  -6 -11  155.88   17.80
  -3  -6 -11  178.88   24.60
   3  -6  11  136.59   15.80
   3  -6  11  172.88   22.50
  -3   6 -12   23.00    8.80
  -3  -6 -12   48.90   10.70
   3  -6  12   16.70    9.00
  -3  -6 -12   47.10   12.70
   3  -6  12   32.50    9.40
  -3  -6 -12   68.69   16.10
  -3   6 -13   42.20   11.50
  -3  -6 -13   49.10   12.80
  -3  -6 -13   47.90   13.50
   3  -6  13   41.20   10.50
  -3  -6 -13   37.70    9.30
  -3   6 -14    1.20    6.80
  -3  -6 -14    7.80    7.80
  -3  -6 -14   -0.90    6.30
  -3  -6 -14    9.10   10.60
   3  -6  14  -10.60    6.00
   3  -6  14    3.00    5.60
  -3   6 -15  147.39   28.30
   3  -6  15  150.18   23.90
  -3  -6 -15  155.98   27.40
   3  -6  15  144.09   16.50
  -3  -6 -15  123.89   18.70
  -3  -6 -15  119.69   18.30
  -3   6 -16   -5.20    7.00
   3  -6  16    2.00    7.20
  -3  -6 -16   -7.70    5.80
  -3  -6 -16   -1.20    7.00
  -3   6 -17   -3.60    7.50
  -3  -6 -17   14.00   11.50
   3  -6  17   28.90   10.00
  -3  -6 -17   27.40   10.30
  -3  -6 -17   10.70    9.90
   3   7 -17   -6.80    7.70
   3  -7 -17    6.50    9.60
  -3  -7  17    9.50    5.80
   3  -7 -17   21.80   13.00
   3  -7 -17   -1.10    5.60
   3  -7 -17    5.60    5.80
   3   7 -16    5.80    7.40
   3  -7 -16    1.40    8.50
   3  -7 -16   22.10   12.20
   3  -7 -16   -3.10    5.30
   3  -7 -16    0.90    4.70
  -3  -7  16    2.70    4.90
   3   7 -15    1.10    7.60
  -3  -7  15   -7.90    6.50
   3  -7 -15   -4.40    8.70
  -3  -7  15    7.50    5.30
   3  -7 -15    4.40    4.40
   3  -7 -15   -3.50    5.40
   3   7 -14   29.10   10.80
   3  -7 -14   46.40   13.20
   3  -7 -14   49.99    9.50
   3  -7 -14   51.99   11.90
  -3  -7  14  107.49   19.50
  -3  -7  14   62.39   11.20
   3  -7 -14   53.69   13.90
   3   7 -13   99.39   15.80
   3  -7 -13  119.79   20.70
  -3  -7  13  119.69   20.00
   3  -7 -13  113.99   19.70
   3  -7 -13   91.49   16.00
  -3  -7  13  110.09   14.80
   3  -7 -13  112.49   12.30
   3   7 -12  113.69   18.30
   3  -7 -12  115.69   12.00
  -3  -7  12  148.69   21.10
   3  -7 -12  109.19   18.90
   3  -7 -12  137.59   21.80
   3  -7 -12  139.09   19.40
  -3   7  11  257.47   24.70
   3   7 -11  275.97   23.30
   3  -7 -11  282.27   24.70
   3  -7 -11  234.08   21.60
  -3  -7  11  251.47   22.40
  -3  -7  11  252.67   12.70
   3  -7 -11  286.27   25.20
  -3   7  10  335.27   26.50
   3   7 -10  313.67   23.90
   3  -7 -10  344.67   26.10
  -3  -7  10  295.87   23.50
   3  -7 -10  342.37   27.20
   3   7  -9    9.10    8.40
  -3   7   9    8.50    8.30
   3  -7  -9    8.20    9.00
  -3  -7   9   12.20    7.30
   3  -7  -9    2.80    6.70
   3   7  -8  148.49   16.80
  -3   7   8  182.88   19.50
   3  -7  -8  167.88   18.60
   3  -7  -8  227.18   30.20
  -3  -7   8  223.58   23.50
   3   7  -7   19.20   11.10
  -3   7   7   20.40    9.70
  -3  -7   7    5.00    6.10
   3  -7  -7   20.50    9.30
   3  -7  -7   12.30    7.90
   3   7  -6   55.59   11.80
  -3   7   6   45.60   10.70
   3  -7  -6   78.69   14.40
  -3  -7   6  114.29   19.50
   3  -7  -6   85.29   16.60
  -3   7   5  164.18   18.10
   3   7  -5  150.98   17.00
  -3  -7   5  130.79   15.90
   3  -7  -5  171.98   18.20
   3  -7  -5  148.89   17.00
  -3   7   4  172.88   18.50
   3   7  -4  175.08   18.10
  -3  -7   4  161.78   15.50
   3  -7  -4  172.08   18.20
   3  -7  -4  181.88   13.10
  -3   7   3   32.70   10.50
   3   7  -3   33.10   10.40
  -3  -7   3   30.60    8.00
   3  -7  -3   29.60   12.60
   3  -7  -3   34.40    7.00
  -3   7   2  370.16   25.00
   3   7  -2  368.16   24.60
   3  -7  -2  371.66   24.60
  -3  -7   2  310.67   29.60
   3  -7  -2  401.56   19.80
  -3   7   1    5.60    7.00
   3   7  -1    6.50    7.00
   3  -7  -1    2.10    3.90
  -3  -7   1    5.20    5.20
   3  -7  -1    4.00    5.80
   3   7   0  199.28   19.00
  -3   7   0  207.78   19.70
  -3  -7   0  206.88   16.50
  -3  -7   0  196.68   18.50
   3  -7   0  186.68   17.70
   3  -7   0  210.38   14.90
   3   7   1   -4.00    5.60
  -3   7  -1    0.40    7.00
   3  -7   1   -0.10    4.70
   3  -7   1    0.20    3.60
  -3   7  -2    9.70    5.30
   3   7   2   11.00    7.50
  -3  -7  -2    5.20    6.40
   3  -7   2    8.00    5.50
   3  -7   2    3.80    4.60
   3   7   3   14.50    7.50
  -3   7  -3   16.00    6.60
   3  -7   3   19.40    7.30
  -3  -7  -3   15.60    7.60
  -3  -7  -3    8.80    6.30
   3  -7   3   13.30    5.60
  -3   7  -4   35.20    8.70
   3   7   4   38.80   10.50
   3  -7   4   54.59   10.50
  -3  -7  -4   47.20   12.30
   3  -7   4   38.90   10.20
  -3  -7  -4   54.99   12.20
  -3   7  -5   59.09   10.90
   3   7   5   41.50   10.90
   3  -7   5   50.89    9.90
   3  -7   5   66.49   11.60
  -3  -7  -5   53.29   12.60
  -3  -7  -5   36.90    9.80
  -3   7  -6  133.19   15.10
   3   7   6  213.38   30.00
  -3  -7  -6  176.28   19.20
  -3  -7  -6  146.39   19.80
   3  -7   6  154.38   15.30
   3  -7   6  134.49   12.80
  -3   7  -7  394.86   25.80
   3   7   7  478.45   31.80
  -3  -7  -7  484.75   30.20
  -3  -7  -7  489.15   31.70
   3  -7   7  450.15   26.90
   3   7   8  412.36   30.70
  -3   7  -8  399.66   26.20
   3  -7   8  422.76   26.80
   3  -7   8  387.36   26.10
  -3  -7  -8  440.46   29.30
  -3  -7  -8  401.76   29.80
  -3   7  -9  150.98   19.90
   3  -7   9  144.49   19.50
  -3  -7  -9  178.48   24.80
  -3  -7  -9  151.78   20.40
   3  -7   9  134.99   17.20
  -3   7 -10  257.67   22.80
   3  -7  10  247.68   22.40
   3  -7  10  253.47   21.60
  -3  -7 -10  279.97   26.40
  -3  -7 -10  320.87   25.30
  -3   7 -11   64.49   14.60
  -3  -7 -11   39.60   13.10
   3  -7  11   59.39   13.10
   3  -7  11   70.29   13.30
  -3  -7 -11   88.09   16.80
  -3   7 -12   20.10   16.10
  -3  -7 -12   14.30   11.40
   3  -7  12    4.70    5.80
  -3  -7 -12   -5.90    5.20
  -3   7 -13  314.67   27.00
  -3  -7 -13  318.77   30.70
  -3  -7 -13  329.17   24.10
   3  -7  13  298.67   23.60
   3  -7  13  316.57   27.70
  -3  -7 -13  332.77   26.50
  -3   7 -14   19.20   10.80
  -3  -7 -14   18.60    9.30
  -3  -7 -14   29.40   13.60
   3  -7  14   39.90   16.30
  -3  -7 -14   38.30   11.40
   3  -7  14   60.59   13.40
  -3   7 -15  478.25   34.70
  -3  -7 -15  406.36   30.00
  -3  -7 -15  445.36   29.60
   3  -7  15  407.56   28.40
  -3   7 -16   -9.70    6.10
  -3  -7 -16    0.70    6.10
  -3  -7 -16   -0.40    6.20
   3  -7  16    6.60    7.70
   3   8 -16   29.20   12.80
   3  -8 -16   24.00    8.40
  -3  -8  16   21.00    9.70
   3  -8 -16   48.10   18.10
   3  -8 -16   42.20   11.30
   3   8 -15   10.10    8.70
   3  -8 -15    9.60    7.60
   3  -8 -15    4.70    5.50
   3  -8 -15   26.30   14.30
  -3  -8  15   25.10    7.60
   3  -8 -15   16.10   12.70
   3   8 -14   29.60   10.80
  -3  -8  14   46.10   12.70
   3  -8 -14   30.40    8.10
   3  -8 -14   31.60   10.80
   3  -8 -14   19.50   12.70
  -3  -8  14   28.80    8.60
   3  -8 -14   31.30   12.60
   3   8 -13  104.19   26.30
   3  -8 -13   29.00   12.80
  -3  -8  13   34.50   12.40
   3  -8 -13   23.90    9.90
  -3  -8  13   41.60   10.20
   3  -8 -13   38.10    9.50
   3  -8 -13   61.89   16.80
  -3   8  12    3.60    8.40
   3   8 -12    8.20    7.10
   3  -8 -12   19.70   10.70
   3  -8 -12   16.50    8.40
   3  -8 -12   14.50    9.20
  -3  -8  12    4.70    8.30
   3   8 -11    5.30    6.90
  -3   8  11   -2.00    7.20
  -3  -8  11   11.90    8.20
   3  -8 -11   -4.30    6.80
   3  -8 -11   -0.80    5.90
   3  -8 -11    6.40    7.70
  -3  -8  11    3.00    4.50
  -3   8  10   35.30   11.30
   3   8 -10   36.40   11.20
  -3  -8  10   48.10   11.50
   3  -8 -10   44.90   12.90
   3  -8 -10   59.59   16.20
   3   8  -9    8.70    7.50
  -3   8   9    7.20    8.00
   3  -8  -9   25.10   10.10
  -3  -8   9   18.20    8.80
   3  -8  -9   12.50    7.60
   3   8  -8   96.19   16.00
  -3   8   8   67.19   13.30
   3  -8  -8   76.79   16.30
   3  -8  -8  105.59   18.50
  -3  -8   8  202.48   30.20
  -3   8   7   33.80   11.30
   3   8  -7   47.60   12.80
  -3  -8   7   69.89   14.40
   3  -8  -7   41.70   10.90
   3  -8  -7   46.60   10.90
   3   8  -6  473.35   30.70
  -3   8   6  491.25   31.40
  -3  -8   6  442.86   27.90
   3  -8  -6  513.95   31.60
   3  -8  -6  497.65   32.40
   3   8  -5   -0.60    7.20
  -3   8   5    0.30    7.00
   3  -8  -5   -5.10   10.40
   3  -8  -5   -0.80    3.70
  -3  -8   5   -5.10    4.20
  -3   8   4  493.35   31.90
   3   8  -4  490.45   30.90
  -3  -8   4  480.25   27.60
   3  -8  -4  468.65   23.00
   3  -8  -4  472.25   30.60
  -3   8   3  116.89   19.30
   3   8  -3  104.79   17.30
  -3  -8   3   86.49   13.20
   3  -8  -3  108.79   17.20
   3  -8  -3   77.79   10.80
  -3   8   2   17.90    9.00
   3   8  -2   24.20   10.70
  -3  -8   2   36.40    9.60
   3  -8  -2   21.70    6.10
   3  -8  -2   24.00   10.50
   3   8  -1   14.70    9.30
  -3   8   1   28.70    9.20
   3  -8  -1   49.90   12.50
  -3  -8   1   46.10   10.70
   3  -8  -1   45.50    8.70
   3   8   0  582.14   33.60
  -3   8   0  607.84   35.10
   3  -8   0  611.24   34.20
   3  -8   0  576.64   27.70
  -3  -8   0  588.74   29.50
   3   8   1   10.20    8.20
  -3   8  -1   15.20    8.00
   3  -8   1   12.80    6.40
  -3  -8  -1   11.50    8.60
  -3  -8  -1    5.00    5.50
   3  -8   1   11.10    7.90
   3   8   2  782.92   40.10
  -3   8  -2  777.92   40.70
   3  -8   2  798.32   36.90
  -3  -8  -2  801.92   39.60
   3  -8   2  751.12   34.70
   3   8   3    4.40    7.10
  -3   8  -3    2.40    5.60
  -3  -8  -3   -5.60    4.50
   3  -8   3    4.30    5.90
   3  -8   3    0.30    4.40
  -3  -8  -3    0.60    6.60
  -3   8  -4   14.30    6.70
   3   8   4   19.60    8.80
   3  -8   4   32.40    9.20
   3  -8   4   21.40    7.70
  -3  -8  -4   20.20    7.80
  -3  -8  -4   20.60    9.90
  -3   8  -5    7.70    6.00
   3   8   5    7.10    8.60
  -3  -8  -5   -3.40    6.10
   3  -8   5    2.20    4.70
  -3  -8  -5    4.10    5.50
   3  -8   5    4.50    5.50
   3   8   6   82.39   15.40
  -3   8  -6   90.19   15.00
  -3  -8  -6  107.19   19.40
   3  -8   6  101.19   13.90
   3  -8   6   89.79   13.40
  -3  -8  -6   96.79   17.10
   3   8   7   11.00   10.10
  -3   8  -7    5.20    6.10
  -3  -8  -7   12.40    8.00
  -3  -8  -7    1.90    8.50
   3  -8   7    1.80    5.60
   3  -8   7   -1.90    5.70
  -3   8  -8    5.80    7.00
   3   8   8   10.00    8.00
   3  -8   8   10.20    7.40
  -3  -8  -8    9.70    8.30
   3  -8   8    3.80    8.10
  -3  -8  -8    0.20    7.10
   3   8   9    5.00    9.00
  -3   8  -9   12.20    8.30
  -3  -8  -9   18.80    9.00
  -3  -8  -9   27.70   12.50
   3  -8   9   26.50    8.90
   3  -8   9   27.30   10.00
  -3   8 -10  112.59   19.00
  -3  -8 -10  111.99   19.70
   3  -8  10   71.69   14.40
   3  -8  10  110.59   19.10
  -3  -8 -10   78.69   15.80
  -3   8 -11   28.10   10.80
  -3  -8 -11   19.10   10.00
  -3  -8 -11   23.20    9.70
   3  -8  11   45.30   12.70
   3  -8  11   38.30   11.70
  -3   8 -12   -1.90    7.00
  -3  -8 -12   -6.40    8.50
  -3  -8 -12    8.40    7.00
   3  -8  12    5.90    8.60
   3  -8  12    7.20    7.00
  -3  -8 -13    5.30    7.60
   3  -8  13   -2.30    7.20
   3  -8  13    5.70   12.70
  -3  -8 -13    2.80    9.80
  -3  -8 -13   -2.20    6.60
  -3   8 -14   -2.20    7.10
   3  -8  14    3.60    7.10
  -3  -8 -14   -0.60    6.00
  -3  -8 -14   -7.80    5.10
  -3   8 -15   31.90   12.00
   3  -8  15   10.50    8.30
  -3  -8 -15   19.00    9.40
  -3  -8 -15   49.80   14.20
   3   9 -15   13.00   10.10
   3  -9 -15   13.50    6.60
   3  -9 -15    9.30    9.00
  -3  -9  15   11.40    8.50
   3   9 -14   -1.60    7.10
   3  -9 -14    2.20    7.30
   3  -9 -14   38.50   15.40
  -3  -9  14    7.30    6.90
   3  -9 -14    5.10    5.00
   3   9 -13   35.30   14.40
  -3   9  13   57.59   17.80
   3  -9 -13   40.60   12.40
   3  -9 -13   23.40   12.30
   3  -9 -13   53.99   13.90
   3  -9 -13   49.00   10.60
  -3   9  12   31.60   12.60
   3   9 -12   52.89   13.70
  -3  -9  12   66.19   15.20
   3  -9 -12   73.89   14.80
   3  -9 -12   68.09   14.80
  -3  -9  12   86.59    8.90
   3  -9 -12   86.39   19.90
  -3   9  11   65.89   17.40
   3   9 -11   30.90   10.80
   3  -9 -11   48.70   13.40
  -3  -9  11   50.29    8.90
  -3  -9  11   53.99   13.80
   3  -9 -11   38.10   12.40
   3  -9 -11   34.70   13.70
   3   9 -10   32.50   11.10
  -3   9  10   39.70   13.30
  -3  -9  10   24.70    7.80
  -3  -9  10   39.00   17.80
   3  -9 -10   16.70   11.60
   3   9  -9   -1.80    4.90
  -3   9   9   -3.10    7.70
   3   9  -9   10.10   10.30
  -3  -9   9   -3.40    6.60
   3  -9  -9   27.80   11.70
   3  -9  -9    0.40    7.90
   3   9  -8   59.79   15.60
  -3   9   8   58.39   16.20
   3  -9  -8   34.30   10.70
   3  -9  -8   39.40   11.00
  -3  -9   8   51.09   11.60
   3   9  -7   15.00   10.70
  -3   9   7   -0.30    8.70
   3  -9  -7    2.80    8.60
  -3  -9   7   -0.30    6.00
   3  -9  -7    8.30    9.20
  -3   9   6  176.38   24.30
   3   9  -6  120.39   20.00
   3  -9  -6  155.78   16.40
  -3  -9   6  110.99   16.70
   3  -9  -6  155.58   24.50
   3   9  -5   56.49   14.20
  -3   9   5   42.00   13.60
   3  -9  -5   42.90    9.10
  -3  -9   5   65.99   13.90
   3  -9  -5   56.89   14.80
   3   9  -4  122.69   20.70
  -3   9   4  101.89   17.90
   3  -9  -4   91.09   14.40
   3  -9  -4   99.89   13.20
  -3  -9   4   99.59   14.00
   3   9  -3   26.00   12.10
  -3   9   3    6.90    8.00
   3  -9  -3   22.10   10.90
   3  -9  -3   40.10   14.20
  -3  -9   3   32.90   10.00
   3   9  -2   35.90   11.20
  -3   9   2   32.60   10.50
   3  -9  -2   27.20    9.40
  -3  -9   2   33.40   10.30
   3  -9  -2   40.80   11.30
  -3   9   1  332.97   27.60
   3   9  -1  342.17   27.50
   3  -9  -1  289.27   24.80
   3  -9  -1  353.46   21.70
  -3  -9   1  283.87   21.90
   3   9   0   10.40    8.90
  -3   9   0   16.50   10.40
   3  -9   0    3.00    5.10
  -3  -9   0    7.70    6.50
   3  -9   0   10.60    8.30
  -3   9  -1  191.38   22.70
   3   9   1  260.57   24.40
   3  -9   1  223.48   18.50
  -3  -9  -1  217.78   19.10
   3  -9   1  230.28   21.40
  -3   9  -2  229.78   24.50
   3   9   2  261.07   25.00
   3  -9   2  238.78   21.20
   3  -9   2  244.38   19.20
  -3  -9  -2  201.18   22.10
  -3   9  -3  116.99   19.60
   3   9   3  153.98   22.00
   3  -9   3  137.09   15.60
  -3  -9  -3  109.29   15.40
   3  -9   3  155.28   19.30
  -3  -9  -3  160.28   23.40
   3   9   4  110.59   18.50
  -3   9  -4  134.49   17.70
   3  -9   4  115.49   15.00
   3  -9   4  108.49   17.20
  -3  -9  -4   90.39   15.90
  -3  -9  -4  140.69   22.70
   3   9   5   15.60   11.30
  -3   9  -5   18.40    8.50
   3  -9   5   23.50    8.30
  -3  -9  -5   23.60   11.90
  -3  -9  -5   13.10    9.60
   3  -9   5   31.00    9.80
  -3   9  -6   14.30    7.70
   3   9   6   11.20    9.40
  -3  -9  -6   24.20   11.80
  -3  -9  -6   14.10    8.20
   3  -9   6   16.90    7.90
   3  -9   6   37.50    9.20
   3   9   7  129.59   21.10
  -3   9  -7  135.39   16.80
   3  -9   7  159.68   15.30
  -3  -9  -7  113.29   17.80
   3  -9   7  150.88   20.00
  -3  -9  -7  105.09   18.00
   3   9   8   97.89   19.50
  -3   9  -8   88.39   14.40
   3  -9   8  115.99   13.40
  -3  -9  -8   75.99   15.90
  -3  -9  -8   99.09   17.50
   3  -9   8  124.89   19.50
  -3   9  -9    7.60    7.20
   3   9   9   -2.20    8.80
   3  -9   9   10.80    7.30
  -3  -9  -9    0.20   10.00
  -3  -9  -9    9.10    8.70
   3  -9   9    6.00    8.10
  -3   9 -10   61.89   13.60
   3  -9  10  103.79   18.80
   3  -9  10   93.89   18.20
  -3  -9 -10   66.69   14.40
  -3  -9 -10   56.39   15.70
  -3   9 -11   18.70    9.00
  -3  -9 -11    2.70   10.00
   3  -9  11    8.10    9.50
   3  -9  11    4.70    7.00
  -3  -9 -11   17.90   10.30
  -3   9 -12    9.60    7.50
  -3  -9 -12   25.20    9.70
   3  -9  12   25.30   10.30
  -3   9 -13   -4.50    7.40
   3  -9  13   11.60    7.80
  -3  -9 -13   -0.90    6.90
  -3   9 -14   23.10   12.00
  -3  -9 -14   53.09   18.60
  -3  -9 -14   17.60    8.50
   3  -9  14   34.60   10.70
   3  10 -14   11.20   17.40
  -3 -10  14   -5.00    7.50
   3 -10 -14    3.60    5.70
   3 -10 -14    5.80    7.10
  -3  10  13  -16.30    7.40
   3  10 -13   11.90    9.50
   3 -10 -13   16.30    9.30
   3  10 -12   15.00    9.50
  -3  10  12   41.30   17.90
  -3 -10  12   28.40    7.70
   3 -10 -12   25.10   10.40
   3 -10 -12   33.60   15.80
   3  10 -11   12.00   10.10
   3  10 -11   -3.20    8.90
  -3  10  11    4.10   11.20
  -3 -10  11   14.50    6.80
   3 -10 -11    4.60    7.60
   3 -10 -11   13.40   11.40
  -3  10  10    7.50    9.80
   3  10 -10    0.40    7.70
   3 -10 -10   13.10   10.70
  -3 -10  10   -5.50    7.90
   3 -10 -10   -0.70   11.10
  -3 -10  10   10.10    6.70
   3  10  -9  114.29   19.20
  -3  10   9  113.69   20.90
  -3 -10   9  156.48   22.40
   3 -10  -9  135.89   22.10
  -3 -10   9  131.09   15.00
   3 -10  -9   75.59   16.20
   3  10  -8   -8.00    8.30
  -3  10   8   14.20    9.10
  -3 -10   8    4.00    7.60
   3 -10  -8   -3.60    4.10
   3 -10  -8    8.00    7.60
   3  10  -7  148.79   23.70
  -3  10   7  162.78   25.40
  -3 -10   7  223.98   35.60
   3 -10  -7  145.19   15.50
   3  10  -6   -0.20    9.00
  -3  10   6   -9.60    7.20
  -3 -10   6    2.40    7.20
   3 -10  -6   -3.00    7.60
   3 -10  -6   14.30    6.40
   3  10  -5  213.48   24.70
  -3  10   5  256.37   26.90
   3 -10  -5  275.37   26.90
  -3 -10   5  266.97   23.50
   3 -10  -5  249.88   19.00
   3  10  -4   27.60   11.50
  -3  10   4   14.60   10.00
   3 -10  -4   13.30    7.90
   3 -10  -4   26.60    8.30
  -3 -10   4   12.90    8.70
   3  10  -3   23.10   10.80
  -3  10   3   47.10   16.00
   3 -10  -3   50.89   10.10
  -3 -10   3   40.80   10.60
   3 -10  -3   60.09   16.30
  -3  10   2   71.49   14.00
   3  10  -2   45.20   13.30
   3 -10  -2   50.19   12.40
   3 -10  -2   72.09   12.20
  -3 -10   2   64.09   12.70
   3  10  -1  311.47   28.30
  -3  10   1  247.28   26.20
  -3 -10   1  283.87   23.30
   3 -10  -1  263.27   25.30
   3 -10  -1  314.27   22.00
   3  10   0    0.20    7.30
  -3  10   0    4.70    9.60
   3 -10   0   -4.40    7.10
   3 -10   0    4.10    6.00
  -3 -10   0    2.70    5.90
  -3  10  -1   29.00   11.10
   3  10   1   33.60   12.70
   3 -10   1   25.70    9.10
   3 -10   1   36.60   12.80
  -3 -10  -1   11.60    7.30
  -3  10  -2  126.49   20.40
   3  10   2  160.58   24.50
  -3 -10  -2  144.19   18.60
   3 -10   2  126.79   16.50
   3 -10   2  115.99   18.00
   3  10   3    4.00    9.20
  -3  10  -3    6.50   10.10
  -3 -10  -3    9.80    7.60
   3 -10   3    4.40    7.00
  -3 -10  -3   -0.80    8.00
   3 -10   3   -4.00    6.30
  -3 -10  -3  -11.80    5.40
   3  10   4    0.00    8.40
  -3  10  -4    2.40    9.20
   3 -10   4   -1.50    6.30
  -3 -10  -4   -7.00    6.70
   3 -10   4    4.30    6.70
  -3 -10  -4   -2.90    7.00
   3  10   5   10.30   10.70
  -3  10  -5    6.80    6.80
  -3  10  -5    6.50    8.20
  -3 -10  -5   12.00   11.30
   3 -10   5   11.50    7.20
  -3 -10  -5   10.50    9.70
   3 -10   5   11.20    7.80
  -3  10  -6   42.90   12.30
   3  10   6   56.79   17.00
   3 -10   6   61.49   13.90
  -3 -10  -6   35.30   14.20
  -3 -10  -6   42.90   14.50
   3 -10   6   55.09   13.20
  -3  10  -7   18.50   10.10
   3  10   7    6.80    9.40
  -3 -10  -7   -5.40    7.60
  -3 -10  -7    5.10    9.00
   3 -10   7    5.60    6.80
   3 -10   7   15.00    8.90
   3  10   8   37.60   14.00
  -3  10  -8   60.19   14.40
   3 -10   8   44.80   11.10
   3 -10   8   16.80   11.30
  -3 -10  -8   37.00   14.30
  -3 -10  -8   39.10   14.10
  -3  10  -9   -0.10    6.20
   3  10   9   21.90   13.30
   3 -10   9   -3.70    6.50
   3 -10   9   26.40   10.00
  -3 -10  -9   19.10   12.50
  -3 -10  -9    3.20    7.10
   3  10  10   56.59   16.90
  -3  10 -10   54.89   18.40
   3 -10  10   18.20   11.30
  -3 -10 -10   29.80   11.90
   3 -10  10   17.80   12.60
  -3  10 -11    6.80    8.50
  -3 -10 -11   29.80   21.30
   3 -10  11   16.40   19.50
  -3  10 -12  115.59   20.00
   3 -10  12  142.39   23.00
  -3 -10 -12   93.39   17.30
  -3  11  12   18.80   12.50
   3  11 -12   -7.80    9.90
   3 -11 -12    8.90    9.80
  -3 -11  12   19.10    7.50
  -3  11  11   19.20   11.00
   3  11 -11   -4.60   18.60
  -3 -11  11   14.10    7.80
   3 -11 -11   12.20   13.30
   3  11 -10   25.10   13.00
  -3  11  10    9.50   11.80
   3 -11 -10    7.90    8.00
  -3 -11  10    4.50    7.40
   3  11  -9   20.60   13.80
  -3 -11   9   18.80    9.70
   3 -11  -9    4.90    7.70
  -3  11   8   69.29   18.10
   3  11  -8   58.09   16.60
  -3 -11   8   44.00   12.90
   3 -11  -8   52.79   11.40
   3 -11  -8   42.10   15.60
  -3 -11   8   28.00   13.10
  -3  11   7   26.20   13.00
   3  11  -7   26.60   12.80
  -3 -11   7   20.20   11.10
   3 -11  -7   38.90   14.50
   3 -11  -7   22.90    8.60
   3  11  -6    8.90    9.80
  -3  11   6    4.70    9.80
   3 -11  -6   22.30   10.50
   3 -11  -6    4.80    6.90
  -3 -11   6    6.40    8.10
  -3  11   5  147.09   25.10
   3  11  -5  155.38   25.60
   3 -11  -5  109.89   19.80
   3 -11  -5  140.79   17.60
  -3 -11   5  133.79   18.50
   3  11  -4   12.20   10.30
  -3  11   4    5.40    9.40
  -3 -11   4   16.40    9.60
   3 -11  -4    3.90    9.20
   3 -11  -4   13.80    7.90
  -3  11   3   -5.30    6.80
   3  11  -3   -4.70    7.50
  -3 -11   3    3.40    7.50
   3 -11  -3    5.70    7.10
   3 -11  -3   17.40    9.40
   3  11  -2  120.39   23.20
  -3  11   2   65.09   16.80
   3 -11  -2   71.19   16.60
  -3 -11   2   82.19   14.50
   3 -11  -2   88.19   14.20
  -3  11   1   26.70   12.70
   3  11  -1   26.30   13.00
   3 -11  -1    8.50    8.60
   3 -11  -1    7.90    7.30
  -3 -11   1    5.00    7.30
   3  11   0   -8.20    8.20
  -3  11   0    3.40    9.00
   3 -11   0   -1.20    8.10
   3 -11   0   11.90    7.70
  -3 -11   0    4.20    7.10
   3  11   1   11.90   10.60
  -3  11  -1    3.70    8.90
   3 -11   1   12.60    8.80
  -3 -11  -1    4.20    7.60
   3 -11   1    4.00    7.40
   3  11   2    0.80    9.30
  -3  11  -2   -2.00    9.10
  -3 -11  -2  -14.80    5.40
   3 -11   2   -0.60    7.70
   3 -11   2   -2.50    6.80
  -3 -11  -2    4.70    8.10
   3  11   3   31.50   13.50
  -3  11  -3   25.10   14.70
  -3 -11  -3   21.60    9.30
   3 -11   3   48.30   12.60
   3 -11   3   43.90   10.70
  -3 -11  -3    6.50    7.40
   3  11   4   -1.50    8.40
  -3  11  -4    6.80    9.50
  -3 -11  -4    3.40    7.10
  -3 -11  -4    2.30    7.50
  -3 -11  -4    2.80    9.90
   3 -11   4    6.60    7.30
   3 -11   4    9.40    7.90
   3  11   5   -1.80    9.10
  -3  11  -5   -5.00    8.00
   3 -11   5    3.10    9.60
  -3 -11  -5    2.60    6.80
  -3 -11  -5    6.00    9.80
   3 -11   5   -0.40    6.70
  -3  11  -6  119.29   24.60
   3  11   6   90.89   19.40
  -3 -11  -6   72.69   16.10
   3 -11   6  157.48   22.30
   3 -11   6   95.59   15.30
  -3 -11  -6  141.09   26.50
  -3  11  -7   72.09   34.70
   3  11   7   42.80   18.30
  -3  11  -7   77.09   16.10
  -3 -11  -7   88.09   32.80
   3 -11   7   44.70   13.40
   3 -11   7   43.20   11.40
  -3  11  -8   14.00    9.60
   3  11   8    9.70   11.70
  -3 -11  -8    0.70    8.10
   3 -11   8   13.20    9.80
   3 -11   8   12.70    7.70
  -3  11  -9   10.20    9.20
   3  11   9    4.80   11.50
  -3 -11  -9    0.50    9.50
   3 -11   9   -1.80    9.10
  -3  11 -10  114.19   19.90
   3  11  10   65.99   19.20
  -3 -11 -10  108.99   21.40
   3 -11  10  127.19   20.50
   3  12  -9  330.77   34.20
  -3  12   9  381.46   37.10
  -3 -12   9  326.77   26.50
   3 -12  -9  368.66   27.10
  -3  12   8   63.19   19.90
   3  12  -8   28.90   14.30
   3 -12  -8   18.30    9.70
  -3 -12   8   45.10   13.70
   3  12  -7   67.79   20.40
  -3  12   7   56.89   19.10
   3 -12  -7   61.09   13.20
  -3 -12   7   65.99   16.10
   3  12  -6   13.00   13.90
  -3  12   6   18.90   13.60
   3 -12  -6   22.30    8.80
  -3 -12   6   11.10   10.50
  -3  12   5   76.89   21.00
   3  12  -5   66.29   17.50
   3 -12  -5   73.49   14.10
  -3  12   4   -4.30   11.60
   3  12  -4  -16.40    7.70
   3 -12  -4   -1.10    7.30
  -3 -12   4   -0.50    7.50
   3 -12  -4   33.80   14.60
   3  12  -3   27.80   12.70
  -3  12   3   63.89   22.70
   3 -12  -3   45.40   11.40
  -3 -12   3   50.29   13.60
   3 -12  -3   38.70   12.50
   3  12  -2   29.00   14.60
  -3  12   2   11.50   18.70
   3 -12  -2   10.90    8.40
  -3 -12   2   24.00    9.80
   3 -12  -2   10.20   12.80
   3  12  -1   35.10   12.90
  -3  12   1    4.10   13.30
   3 -12  -1   57.69   14.00
  -3 -12   1   49.40   12.30
   3 -12  -1   57.49   18.70
  -3  12   0   10.70   14.80
   3  12   0    0.20   11.90
   3 -12   0   16.30    7.20
  -3 -12   0  -15.70    6.60
  -3  12  -1   -1.60   12.70
   3  12   1   -5.10   16.60
   3 -12   1    4.00    9.10
  -3 -12  -1    3.90    8.40
   3 -12   1   -7.30    9.20
   3  12   2   12.40   14.20
  -3  12  -2   -2.60    9.00
  -3 -12  -2   13.30   12.50
   3 -12   2   28.50   11.80
  -3 -12  -2   -4.90    8.10
   3  12   3   -0.60   11.00
  -3  12  -3    3.90   10.30
  -3 -12  -3   -9.90    5.80
   3 -12   3    1.50    7.20
   3 -12   3   -1.00    7.50
  -3 -12  -3  -16.40    7.80
   3  12   4    0.90   10.20
  -3  12  -4   13.00   12.80
  -3 -12  -4   -1.70    7.40
   3 -12   4   -5.50    8.60
  -3 -12  -4    1.00    8.40
   3 -12   4   12.00    9.20
  -3  12  -5   40.20   15.20
   3  12   5   53.19   17.40
  -3 -12  -5   34.00   13.10
  -3 -12  -5   68.59   13.90
   3 -12   5   45.10   14.90
   3 -12   5   69.99   15.90
  -3  12  -6    2.10   10.90
   3  12   6   -8.30    9.80
  -3 -12  -6    9.50    9.20
   3 -12   6    6.10    8.90
  -3 -12  -6   -8.00    6.80
   3  12   7   48.10   18.80
  -3  12  -7   78.39   20.50
   3 -12   7   65.19   14.00
  -3 -12  -7   64.39   19.00
   3  12   8   13.30   12.90
  -3  12  -8  -22.40    9.60
  -3 -12  -8    2.20    8.90
   3  13  -4   22.30   14.40
  -3  13   4   -2.80   10.70
  -3 -13   4   17.00   12.10
   3 -13  -4   28.70   15.70
  -3  13   3   41.40   17.10
   3  13  -3   66.19   17.10
   3 -13  -3   60.29   21.30
  -3  13   2  -10.40    9.50
   3  13  -2    6.30   12.40
   3 -13  -2   -6.50    8.70
   3  13  -1   67.99   20.30
  -3  13   1   66.79   18.10
   3 -13  -1   70.19   15.90
  -3  13   0    1.10   12.20
   3  13   0   -1.80   10.60
   3 -13   0    9.10   11.70
   3 -13   0    6.90   10.70
   3  13   1    6.30   13.70
  -3  13  -1   12.80   12.60
  -3 -13  -1   10.90    9.30
   3 -13   1   19.00   11.20
   3 -13   1   11.10   13.00
   3  13   2   17.50   14.10
  -3  13  -2   -7.10    9.60
  -3 -13  -2   21.70   14.40
   3 -13   2   -8.30    9.90
   3 -13   2   -4.20   10.10
   3  13   3   63.59   21.60
  -3  13  -3   97.59   23.90
  -3 -13  -3   65.09   18.20
   3 -13   3   54.39   17.40
   3 -13   3  151.48   30.70
   4   0 -21    6.40   14.50
   4   0 -21    9.10    6.90
  -4   0  20   -0.30    9.30
   4   0 -20   -0.10    9.10
   4   0 -20   -7.60    6.00
  -4   0  19   -3.00    6.50
   4   0 -19    8.60    7.00
   4   0 -19   -0.80    8.70
   4   0 -18   83.99   14.30
  -4   0  18   68.09   11.70
   4   0 -17   -5.40    5.10
  -4   0  17   -3.60    4.10
  -4   0  16    3.60    5.00
   4   0 -16    6.00    5.90
   4   0 -15    7.20    5.60
  -4   0  15   -2.80    4.00
   4   0 -14   21.90    7.50
  -4   0  14   27.10    7.90
  -4   0  13    0.60    3.60
   4   0 -13    2.10    4.00
  -4   0  12    6.80    4.50
   4   0 -12    3.00    4.20
   4   0 -11    2.10    4.10
  -4   0  11   -3.70    2.90
   4   0 -10  197.78   13.50
  -4   0  10  191.38   12.60
  -4   0   9   -2.80    3.20
   4   0  -9    2.20    3.00
  -4   0   9   -0.90    2.60
  -4   0   8  636.64   24.50
   4   0  -8  609.14   22.70
  -4   0   8  586.94   22.00
   4   0  -7    0.30    2.40
  -4   0   7   -0.50    3.30
  -4   0   7    1.30    2.60
  -4   0   6  215.38   10.40
   4   0  -6  215.18   10.60
  -4   0   6  214.08   12.80
  -4   0   5    0.50    3.30
   4   0  -5    2.20    2.30
  -4   0   5   -1.30    1.90
   4   0  -5   -0.30    1.50
  -4   0   4 3516.95   82.89
  -4   0   4 3375.16   82.09
   4   0  -4 3252.47   80.29
   4   0  -4 3446.76   82.69
   4   0  -4 3344.37   82.09
   4   0  -3    2.10    2.50
  -4   0   3   -1.00    2.00
  -4   0   3    1.70    2.00
   4   0  -2  244.18   10.80
  -4   0   2  247.48   10.80
   4   0  -1   -0.70    3.20
  -4   0   1    0.30    2.40
   4   0   0 1188.18   34.60
  -4   0   0 1177.68   34.60
  -4   0  -1   -1.20    3.60
   4   0   1   -0.40    3.50
   4   0   2  695.03   24.40
  -4   0  -2  644.04   21.50
  -4   0  -2  701.23   24.30
  -4   0  -3   -3.50    2.70
  -4   0  -3    6.60    3.60
   4   0   3    1.90    3.70
  -4   0  -4  495.05   20.50
   4   0   4  460.45   20.20
  -4   0  -4  461.55   18.70
   4   0   5    0.60    3.20
  -4   0  -5   -0.40    2.90
  -4   0  -5   -0.30    2.90
  -4   0  -6  592.54   25.10
   4   0   6  491.45   22.40
  -4   0  -6  443.96   21.30
  -4   0  -7   -1.40    2.80
  -4   0  -7   -3.40    3.20
   4   0   7    3.10    3.90
  -4   0  -8 1309.37   43.80
   4   0   8 1264.47   44.50
  -4   0  -8 1386.96   53.09
   4   0   9    4.10    4.50
  -4   0  -9   -2.00    3.20
  -4   0  -9   -2.70    3.10
  -4   0 -10  119.09   12.40
   4   0  10  127.09   12.90
  -4   0 -10  117.19   12.90
   4   0  11   -4.10    3.00
  -4   0 -11   -4.80    4.00
  -4   0 -11   -1.20    4.20
   4   0  12   53.69   10.20
  -4   0 -12   37.60    9.40
   4   0  13   -3.40    4.00
  -4   0 -13    0.40    4.70
  -4   0 -13    3.00    4.40
   4   0  14  104.99   15.70
  -4   0 -14  114.79   16.20
  -4   0 -14  115.59   15.50
  -4   0 -15   -2.50    5.90
   4   0  15   -4.30    5.70
  -4   0 -15    1.90    5.00
   4   0  16  229.98   20.40
  -4   0 -16  226.18   18.60
  -4   0 -16  232.88   22.40
  -4   0 -17   -2.90    5.30
   4   0  17   -1.90    6.30
  -4   0 -17   -4.00    5.30
  -4   0 -17   -1.80    4.30
  -4   0 -18   81.79   11.80
  -4   0 -18   65.49   16.30
   4   0  18  118.89   18.10
  -4   0 -18   81.79   14.60
  -4   0 -19    0.10    7.20
  -4   0 -19   -2.10    4.90
   4   0  19   -0.10    8.00
   4  -1 -21   15.40   10.90
  -4  -1  21    9.30   11.60
   4   1 -20    8.10    6.60
   4  -1 -20   13.00    8.00
  -4  -1  20  -16.40    6.80
   4  -1 -20    0.60   10.00
   4   1 -19   31.40    9.40
   4  -1 -19   24.80    9.90
   4  -1 -19   43.10   12.20
  -4  -1  19    9.20    8.90
   4   1 -18   -0.30    6.00
   4  -1 -18    9.30    6.70
  -4  -1  18    3.70    6.70
   4  -1 -18    5.00    7.20
   4   1 -17  128.79   17.10
   4  -1 -17  126.39   17.00
   4  -1 -17  146.19   16.30
  -4  -1  17  117.59   15.20
  -4   1  16    1.60    5.20
   4   1 -16    2.00    5.70
   4  -1 -16    9.20    5.90
   4  -1 -16    3.90    5.40
  -4  -1  16    4.60    5.00
   4  -1 -16   -1.20    5.30
   4   1 -15   -1.40    4.20
  -4   1  15    1.80    4.10
   4  -1 -15   -5.10    4.00
   4  -1 -15    1.10    5.50
   4  -1 -15    9.80    5.60
  -4  -1  15    2.20    5.00
  -4   1  14    5.90    4.90
   4   1 -14   -3.90    4.00
   4  -1 -14   -4.30    3.80
   4  -1 -14   -6.40    3.70
  -4  -1  14    5.50    5.10
   4  -1 -14   -1.90    4.90
   4   1 -13  543.05   27.00
  -4   1  13  563.64   24.20
   4  -1 -13  480.55   26.20
  -4  -1  13  431.16   26.50
   4  -1 -13  536.25   16.30
   4  -1 -13  524.95   25.50
  -4   1  12   89.59   10.90
   4   1 -12   91.59   13.20
   4  -1 -12   69.09   10.80
   4  -1 -12   55.99    9.90
  -4  -1  12   82.79   12.00
   4  -1 -12   99.09   12.20
  -4   1  11  243.08   14.00
   4   1 -11  272.47   17.10
  -4  -1  11  228.88   15.40
   4  -1 -11  228.68    9.50
   4  -1 -11  237.38   16.30
   4  -1 -11  229.58   14.60
   4  -1 -11  232.48   15.90
  -4   1  10   -0.70    2.90
   4   1 -10    4.50    4.30
   4  -1 -10    1.90    3.70
  -4  -1  10    0.80    3.40
   4  -1 -10   -0.70    3.50
   4  -1 -10    1.20    1.90
   4  -1 -10   -3.50    3.00
  -4  -1  10    3.10    3.40
  -4   1   9  218.88   11.80
   4   1  -9  221.88   14.00
   4  -1  -9  208.18    8.90
  -4  -1   9  197.58   12.10
   4  -1  -9  231.58   12.60
   4  -1  -9  196.18   13.90
  -4  -1   9  205.18   13.30
   4  -1  -9  198.38   13.30
   4   1  -8  314.77   16.20
  -4   1   8  283.07   13.20
  -4   1   8  328.37   17.90
   4  -1  -8  346.17   16.20
  -4  -1   8  264.67   15.00
   4  -1  -8  354.96   14.80
   4  -1  -8  363.66   18.10
  -4  -1   8  292.87   14.90
  -4   1   7  442.06   15.50
   4   1  -7  420.66   18.20
  -4   1   7  444.96   20.60
   4  -1  -7  419.46   15.90
   4  -1  -7  395.66   19.40
  -4  -1   7  432.46   18.10
  -4  -1   7  428.96   17.80
   4  -1  -7  409.66   17.50
  -4   1   6  274.47   10.80
  -4   1   6  293.37   16.10
   4   1  -6  285.17   13.80
   4  -1  -6  291.47   12.80
  -4  -1   6  282.87   13.60
   4  -1  -6  276.47   15.30
   4  -1  -6  301.07   11.50
  -4   1   5   99.49    9.80
  -4   1   5   95.49    5.30
   4   1  -5  100.09    7.80
   4  -1  -5   90.09    9.40
  -4  -1   5  107.39    7.90
  -4  -1   5   97.99    5.10
   4  -1  -5  112.59    7.30
   4  -1  -5   98.59    5.50
  -4   1   4 1302.37   34.60
   4   1  -4 1365.46   36.50
  -4   1   4 1322.37   40.20
   4   1  -4 1178.48   33.80
   4  -1  -4 1302.47   35.40
  -4  -1   4 1221.18   33.80
  -4  -1   4 1343.17   36.60
   4  -1  -4 1320.47   40.10
   4  -1  -4 1244.98   34.40
   4   1  -3 3050.99   75.89
  -4   1   3 3279.07   77.89
  -4   1   3 3238.18   83.79
   4   1  -3 3084.49   78.89
  -4  -1   3 3292.77   79.69
   4  -1  -3 3217.58   79.79
  -4  -1   3 3132.09   78.79
  -4   1   2    1.30    4.00
   4   1  -2   -1.10    1.90
   4   1  -2    1.10    2.40
  -4  -1   2    3.20    2.20
  -4  -1   2   -0.20    2.70
   4  -1  -2    0.10    3.10
   4   1  -1   -0.10    2.70
  -4   1   1    7.50    1.90
  -4   1   1    4.40    3.00
   4  -1  -1    6.40    3.20
  -4  -1   1    8.40    3.70
  -4  -1   1    3.70    2.70
   4   1   0 2932.71   75.89
  -4   1   0 2989.50   75.79
  -4   1   0 2905.21   71.49
   4  -1   0 3018.40   75.89
   4  -1   0 2816.72   71.09
  -4  -1   0 2913.11   73.89
  -4  -1   0 2869.91   75.49
  -4   1  -1 2993.00   78.19
  -4   1  -1 2962.70   74.69
   4  -1   1 2873.21   74.29
   4  -1   1 3053.89   78.29
  -4  -1  -1 3120.49   78.69
  -4   1  -2  260.97   13.70
  -4   1  -2  256.27   11.90
   4   1   2  265.07   14.10
   4  -1   2  290.27   14.20
  -4  -1  -2  261.37   13.90
  -4   1  -3   40.30    5.60
  -4   1  -3   27.00    5.00
   4   1   3   38.90    6.80
   4  -1   3   27.00    5.20
   4  -1   3   28.90    4.50
  -4  -1  -3   45.90    7.40
  -4   1  -4    0.50    3.00
  -4   1  -4    0.20    2.60
   4   1   4    1.30    2.80
  -4  -1  -4    0.40    3.10
   4  -1   4   -2.10    2.20
   4  -1   4    2.30    3.70
  -4   1  -5   -2.50    2.80
  -4   1  -5   -3.20    6.30
   4   1   5    1.30    3.10
  -4  -1  -5   -0.70    3.00
   4  -1   5    1.40    3.20
   4  -1   5    1.20    2.50
  -4  -1  -5    6.30    6.90
   4   1   6   -0.50    3.40
  -4   1  -6    0.90    3.60
  -4   1  -6   -2.70    4.70
   4  -1   6   -0.40    3.20
  -4  -1  -6   -0.90    3.50
   4  -1   6    4.30    4.10
  -4  -1  -6    1.60    2.60
   4   1   7  143.59   12.80
  -4   1  -7  137.79   11.90
  -4   1  -7  153.18   12.70
  -4  -1  -7  134.99   11.70
   4  -1   7  160.18   13.00
  -4  -1  -7  149.49   12.70
   4   1   8  542.05   25.40
  -4   1  -8  537.45   24.10
  -4   1  -8  478.45   24.20
  -4  -1  -8  529.65   24.20
  -4  -1  -8  485.75   26.30
   4  -1   8  497.15   24.00
   4  -1   8  505.65   23.60
  -4   1  -9  176.28   14.30
   4   1   9  176.78   14.90
  -4   1  -9  183.18   15.30
   4  -1   9  191.08   14.90
  -4  -1  -9  193.08   15.00
  -4  -1  -9  176.78   14.40
   4  -1   9  235.18   21.80
  -4   1 -10  287.57   17.80
  -4   1 -10  242.78   18.30
   4   1  10  243.38   18.20
   4  -1  10  268.77   17.80
   4  -1  10  260.87   17.90
  -4  -1 -10  288.67   18.40
  -4  -1 -10  257.57   17.90
   4   1  11  191.58   16.60
  -4   1 -11  169.38   16.40
  -4   1 -11  200.68   15.50
   4  -1  11  181.48   15.70
  -4  -1 -11  173.18   16.20
  -4  -1 -11  174.18   15.80
   4  -1  11  177.48   15.60
   4   1  12  151.38   15.70
  -4   1 -12  140.39   25.80
  -4   1 -12  149.29   16.40
   4  -1  12  146.79   15.00
   4  -1  12  125.89   14.50
  -4  -1 -12  148.99   14.80
  -4  -1 -12  158.68   15.80
  -4   1 -13    6.70    5.30
   4   1  13   -3.50    4.40
  -4   1 -13   -1.30    5.10
   4  -1  13   -3.60    4.10
  -4  -1 -13    3.10    4.50
  -4  -1 -13   -2.30    4.30
   4  -1  13   -8.70    5.90
   4   1  14    2.80   11.80
  -4   1 -14    6.40    5.80
  -4   1 -14    3.90    6.00
  -4  -1 -14    4.50    5.20
   4  -1  14    4.30    6.00
   4  -1  14    6.70    5.50
  -4  -1 -14    1.30    5.20
  -4   1 -15    7.80    6.60
   4   1  15   10.10    6.40
  -4   1 -15    4.30    6.20
  -4  -1 -15    6.00    6.20
  -4  -1 -15   12.40    7.10
   4  -1  15   17.80    7.70
  -4   1 -16   34.50    9.80
  -4   1 -16   37.90   12.30
  -4   1 -16   28.70    6.20
   4   1  16   17.60    8.70
   4  -1  16   22.10    8.70
  -4  -1 -16   31.40    9.40
  -4  -1 -16   21.90    8.80
  -4   1 -17   49.70   12.20
  -4   1 -17   71.29    8.30
  -4   1 -17   68.59   12.60
   4   1  17   64.89   12.80
  -4  -1 -17   58.19   13.30
  -4  -1 -17   68.79   12.90
   4  -1  17   79.59   14.40
  -4  -1 -17   57.19   11.50
   4   1  18  178.58   20.00
  -4   1 -18  130.19   20.60
  -4   1 -18  138.19   18.60
  -4  -1 -18  136.09   21.10
   4  -1  18  120.39   17.90
  -4  -1 -18  131.09   16.70
  -4  -1 -18  143.19   16.90
  -4   1 -19   57.89   14.00
   4  -1  19   40.40   12.90
  -4  -1 -19   40.60   10.70
  -4  -1 -19   61.39   12.70
  -4  -1 -19   44.70   14.20
   4   2 -20   42.90   13.20
   4  -2 -20   49.99   12.10
   4  -2 -20   35.10   10.70
   4  -2 -20   74.99   16.90
  -4  -2  20   59.99   14.70
   4   2 -19    1.00    7.50
  -4  -2  19   18.10    9.50
   4  -2 -19    5.20    9.70
   4  -2 -19    4.10    5.60
   4  -2 -19    1.00    5.90
   4   2 -18   16.90    8.80
   4  -2 -18    0.60    5.40
   4  -2 -18   -7.90    6.90
   4  -2 -18   -7.60    5.30
  -4  -2  18   -8.50    5.80
   4   2 -17   -2.20    5.40
   4  -2 -17    7.50    6.30
  -4  -2  17   -4.50    5.90
   4  -2 -17    6.30    8.00
   4  -2 -17    3.50    3.10
   4  -2 -17    7.30    6.30
   4   2 -16    5.70    6.00
   4  -2 -16    2.60    6.60
   4  -2 -16   -2.10    4.90
   4  -2 -16    8.50    6.00
  -4  -2  16   17.20    8.50
   4  -2 -16    6.20    3.50
   4   2 -15   56.19   12.10
  -4  -2  15   65.49   11.90
   4  -2 -15   42.50   10.60
   4  -2 -15   62.29    7.20
   4  -2 -15   45.50    9.50
   4  -2 -15   68.69   12.50
   4   2 -14   67.39   11.10
   4  -2 -14   79.39    7.90
   4  -2 -14   85.19   13.50
  -4  -2  14   76.29   11.10
   4  -2 -14   73.59   10.90
   4  -2 -14   86.69   22.00
   4   2 -13  270.57   19.90
   4  -2 -13  274.97   17.20
   4  -2 -13  252.87   18.80
   4  -2 -13  257.27   12.90
  -4  -2  13  282.97   19.50
   4  -2 -13  270.87   19.90
   4   2 -12   -0.70    3.90
   4  -2 -12   -0.30    3.20
   4  -2 -12    5.40    4.70
   4  -2 -12   -0.90    4.40
  -4  -2  12   -3.60    3.30
   4  -2 -12    1.50    3.00
   4   2 -11   10.50    5.50
  -4  -2  11   14.10    6.60
  -4  -2  11   12.50    4.50
   4  -2 -11   14.20    5.90
   4  -2 -11   26.90    5.70
   4  -2 -11   18.10    4.60
   4  -2 -11   23.90    7.10
   4   2 -10   41.90    8.50
  -4  -2  10   43.10    6.60
   4  -2 -10   43.30    8.30
   4  -2 -10   40.60    6.30
   4  -2 -10   29.50    7.50
  -4  -2  10   49.70    8.90
   4  -2 -10   35.00    6.10
   4   2  -9  496.45   23.20
  -4  -2   9  479.15   18.90
   4  -2  -9  521.35   19.70
   4  -2  -9  529.45   23.20
  -4  -2   9  482.35   22.60
   4  -2  -9  511.55   24.60
   4   2  -8   25.50    6.60
   4  -2  -8   18.90    5.60
  -4  -2   8   23.70    6.30
   4  -2  -8   18.80    5.80
  -4  -2   8   26.70    5.70
   4  -2  -8   26.30    4.60
   4   2  -7   40.90    7.30
  -4   2   7   43.70    8.40
  -4  -2   7   38.90    4.30
   4  -2  -7   42.50    8.70
  -4  -2   7   40.70    6.90
   4  -2  -7   39.80    5.00
   4  -2  -7   38.20    6.80
  -4   2   6  488.95   19.70
   4   2  -6  453.25   19.80
  -4   2   6  508.55   23.00
  -4  -2   6  441.36   15.70
   4  -2  -6  459.25   19.20
  -4  -2   6  510.95   20.60
   4  -2  -6  478.05   22.40
   4  -2  -6  486.25   15.40
   4   2  -5  470.75   18.80
  -4   2   5  434.56   17.70
  -4   2   5  452.35   21.30
  -4  -2   5  412.76   15.50
   4  -2  -5  413.06   17.30
  -4  -2   5  445.46   18.50
   4  -2  -5  453.85   21.10
  -4   2   4  295.47   13.80
   4   2  -4  305.77   14.30
  -4   2   4  298.47   16.90
  -4  -2   4  314.97   13.20
   4  -2  -4  308.57   17.00
   4  -2  -4  307.37   13.70
  -4  -2   4  320.57   14.60
  -4   2   3   34.50    5.50
  -4   2   3   29.00    5.80
   4   2  -3   34.60    4.90
   4  -2  -3   21.60    4.90
  -4  -2   3   30.20    4.60
  -4  -2   3   25.30    4.70
  -4   2   2 3406.86   89.59
   4   2  -2 3405.66   84.49
   4   2  -2 3319.37   86.59
  -4  -2   2 3396.16   84.39
  -4  -2   2 3317.27   86.69
   4  -2  -2 3432.36   89.59
  -4   2   1  422.26   18.60
   4   2  -1  412.36   17.70
   4   2  -1  390.56   15.70
  -4   2   1  398.46   12.70
  -4  -2   1  401.56   17.40
  -4  -2   1  387.86   15.70
   4  -2  -1  388.26   12.60
   4  -2  -1  407.06   17.50
   4  -2  -1  405.06   18.40
  -4   2   0  113.29    7.10
   4   2   0  134.99   10.50
  -4   2   0  123.69   10.00
   4   2   0  104.79    9.00
  -4  -2   0  127.49    9.40
  -4  -2   0  125.99   10.10
   4  -2   0  134.79    7.30
   4  -2   0  131.29   10.10
  -4   2  -1  783.52   26.90
   4   2   1  801.92   27.40
  -4   2  -1  784.82   24.20
   4   2   1  784.12   28.20
  -4  -2  -1  767.32   26.90
  -4  -2  -1  797.92   28.10
   4  -2   1  759.22   23.90
   4  -2   1  763.82   27.50
  -4   2  -2   54.79    7.70
   4   2   2   85.19   10.90
  -4   2  -2   73.39    7.90
  -4   2  -2   63.59    6.90
  -4  -2  -2   49.00    7.30
  -4  -2  -2   65.29    8.90
   4  -2   2   72.09    8.40
   4  -2   2   60.99    6.50
  -4   2  -3   19.10    4.60
  -4   2  -3   14.80    5.20
   4   2   3   15.50    5.60
   4  -2   3   17.40    4.30
  -4  -2  -3    5.40    3.90
   4  -2   3   10.10    4.30
  -4  -2  -3   13.30    4.10
  -4   2  -4  913.81   31.30
   4   2   4  934.11   34.20
  -4   2  -4  921.71   32.60
   4  -2   4  974.90   33.10
   4  -2   4  906.91   30.80
  -4  -2  -4  935.41   34.50
  -4  -2  -4  937.21   33.40
  -4   2  -5   40.20    7.80
   4   2   5   37.80    8.20
  -4   2  -5   26.20    5.60
   4  -2   5   47.40    8.20
   4  -2   5   44.00    7.20
  -4  -2  -5   33.00    8.60
  -4  -2  -5   50.49    8.60
  -4   2  -6    3.00    3.80
   4   2   6   -1.10    3.60
  -4   2  -6    4.10    4.00
   4  -2   6   -1.80    2.80
  -4  -2  -6   -2.70    3.00
   4  -2   6    1.60    3.70
   4   2   7  236.58   16.80
  -4   2  -7  224.78   15.20
  -4   2  -7  233.38   15.90
   4  -2   7  243.18   16.00
  -4  -2  -7  250.87   16.40
   4  -2   7  241.38   15.50
  -4  -2  -7  241.98   15.00
   4   2   8  138.89   13.60
  -4   2  -8  122.29   12.70
  -4   2  -8  123.49   12.10
  -4  -2  -8  121.39   11.80
  -4  -2  -8  135.19   12.90
   4  -2   8  130.29   12.10
   4  -2   8  138.89   12.90
  -4   2  -9   33.30   12.70
  -4   2  -9   27.70    7.70
   4   2   9   23.10    7.80
  -4  -2  -9   26.10    6.80
   4  -2   9   43.30   12.60
   4  -2   9   27.60    7.70
  -4  -2  -9   15.70    6.60
  -4   2 -10   19.10    6.50
  -4   2 -10   22.00    6.90
   4   2  10   22.60    8.00
   4  -2  10   26.50    8.00
  -4  -2 -10   32.40    7.20
   4  -2  10   23.80    7.30
  -4  -2 -10   30.90    9.70
  -4   2 -11  221.48   18.50
   4   2  11  240.88   18.80
  -4   2 -11  212.18   16.60
   4  -2  11  236.78   17.80
  -4  -2 -11  244.48   18.10
   4  -2  11  229.58   17.90
  -4  -2 -11  224.08   17.40
  -4   2 -12    0.70    5.50
  -4   2 -12    3.50    5.60
   4   2  12   -0.90    4.90
   4  -2  12    0.90    4.50
   4  -2  12   -5.60    4.20
  -4  -2 -12    5.00    6.50
  -4  -2 -12   -1.90    4.70
  -4   2 -13  530.55   27.30
  -4   2 -13  497.15   30.00
  -4  -2 -13  514.05   28.60
   4  -2  13  497.15   28.70
  -4  -2 -13  513.45   27.80
   4  -2  13  506.05   27.90
  -4   2 -14    8.80    7.10
  -4   2 -14   -1.10    4.80
   4   2  14    7.00    5.90
   4  -2  14    9.70    5.50
  -4  -2 -14   -2.90    5.40
   4  -2  14    2.40    5.90
  -4  -2 -14    7.80    6.60
  -4   2 -15   51.09   12.20
   4   2  15   47.60   11.80
   4  -2  15   49.40   13.00
   4  -2  15   80.69   15.10
  -4  -2 -15   72.89   13.10
  -4  -2 -15   63.69   13.60
  -4  -2 -15   30.40    9.00
  -4   2 -16  145.59   19.50
   4   2  16  205.78   20.90
   4  -2  16  203.38   19.10
  -4  -2 -16  211.48   21.40
   4  -2  16  209.18   21.60
  -4  -2 -16  188.38   18.10
  -4   2 -17   21.80   14.20
   4  -2  17   33.40   13.60
   4  -2  17   20.00    8.30
  -4  -2 -17   17.20    7.70
  -4  -2 -17   28.30   10.00
  -4  -2 -17    8.10    7.90
  -4   2 -18   62.69   15.60
  -4  -2 -18   16.70    8.40
   4  -2  18   55.89   12.60
  -4  -2 -18   46.00   11.10
  -4  -2 -18   47.10   12.10
   4   3 -20   -0.70   14.60
   4  -3 -20   23.10    9.80
   4  -3 -20    7.30    7.40
   4  -3 -20   40.00   14.60
   4   3 -19   98.59   18.00
   4  -3 -19   70.19    8.30
   4  -3 -19   97.69   17.10
   4  -3 -19   49.99   14.20
  -4  -3  19   98.29   17.50
   4  -3 -19   75.79   12.40
   4   3 -18   55.29   12.80
   4  -3 -18   71.39   16.60
  -4  -3  18   92.19   25.70
   4  -3 -18   80.39   16.50
   4  -3 -18   73.69    9.10
   4  -3 -18   63.49   10.90
   4   3 -17   27.10    8.90
   4  -3 -17   48.80   11.10
   4  -3 -17   38.40    7.50
   4  -3 -17   49.30   13.10
  -4  -3  17   49.90   13.50
   4  -3 -17   32.60    9.00
   4   3 -16   14.20    7.40
   4  -3 -16   26.60    8.40
   4  -3 -16   23.80    6.50
  -4  -3  16   12.90    8.50
   4  -3 -16    0.60    8.10
   4  -3 -16   31.10    9.40
   4   3 -15   -0.30    4.90
   4  -3 -15   -2.30    3.50
   4  -3 -15    6.60    6.00
   4  -3 -15   -0.80    6.40
  -4  -3  15   -3.50    5.00
   4  -3 -15    0.90    4.70
   4   3 -14  158.88   19.90
   4  -3 -14  120.59   12.60
   4  -3 -14  130.19   18.30
   4  -3 -14  157.28   12.00
   4  -3 -14  159.68   20.20
  -4  -3  14  104.79   13.60
   4   3 -13   80.29   13.90
   4  -3 -13   81.99    9.20
   4  -3 -13   69.09   11.90
  -4  -3  13   81.19   12.10
   4  -3 -13   80.59   10.40
   4  -3 -13   88.39   13.90
   4   3 -12   48.60   10.50
   4  -3 -12   63.89   12.00
  -4  -3  12   89.49   14.20
   4  -3 -12   80.59   10.20
   4  -3 -12   53.99    8.10
   4  -3 -12   61.49   11.20
   4   3 -11  369.76   22.20
   4  -3 -11  379.56   22.20
  -4  -3  11  390.06   14.60
   4  -3 -11  392.36   18.10
   4  -3 -11  376.76   18.30
  -4  -3  11  368.16   13.50
   4  -3 -11  347.67   22.20
  -4  -3  11  349.96   22.90
   4   3 -10   29.00    7.60
   4  -3 -10   40.80    6.60
   4  -3 -10   38.10    9.80
  -4  -3  10   27.40    4.50
  -4  -3  10   24.30    7.10
   4  -3 -10   32.50    7.80
  -4  -3  10   31.00    5.20
   4   3  -9   71.49   11.50
   4  -3  -9   64.09    9.80
   4  -3  -9   59.89    6.90
   4  -3  -9   53.59    9.40
  -4  -3   9   57.19    9.30
  -4   3   8   59.49    9.90
   4   3  -8   50.89    9.50
   4  -3  -8   52.09    6.00
  -4  -3   8   44.90    7.70
   4  -3  -8   33.30    7.70
   4  -3  -8   57.69    9.40
   4   3  -7  472.35   22.10
  -4   3   7  489.05   22.40
   4  -3  -7  469.45   24.30
  -4  -3   7  491.95   22.60
   4  -3  -7  447.16   21.80
   4  -3  -7  500.25   16.50
   4   3  -6   10.30    5.10
  -4   3   6   13.90    5.50
   4  -3  -6   11.60    2.80
  -4  -3   6    9.80    4.20
   4  -3  -6    9.00    4.40
   4  -3  -6    6.60    5.40
   4   3  -5 1220.18   39.40
  -4   3   5 1243.38   43.00
  -4   3   5 1225.28   39.30
   4  -3  -5 1231.78   42.70
   4  -3  -5 1198.68   38.90
  -4  -3   5 1224.68   39.60
   4   3  -4   14.30    4.60
  -4   3   4   20.50    8.50
  -4   3   4   15.50    4.80
   4  -3  -4   15.30    4.80
   4  -3  -4   17.10    7.00
  -4  -3   4   14.80    4.20
  -4  -3   4   10.50    4.40
   4   3  -3   18.50    5.20
  -4   3   3   16.40    5.00
  -4   3   3   12.60    5.10
  -4  -3   3   10.40    4.10
  -4  -3   3   16.70    6.20
   4  -3  -3   17.10    2.80
   4  -3  -3   21.20    6.80
  -4   3   2  106.19   10.80
  -4   3   2   94.69    9.40
   4   3  -2   93.49    8.90
  -4  -3   2  105.99    8.90
   4  -3  -2   99.49   10.40
   4  -3  -2   95.79    5.90
  -4  -3   2   94.49    9.40
   4   3  -1    4.30    4.00
  -4   3   1    9.10    3.00
  -4   3   1    7.20    5.00
   4  -3  -1    7.40    2.60
   4  -3  -1    2.50    3.50
  -4  -3   1    8.60    4.50
  -4  -3   1    6.80    4.50
  -4   3   0   23.60    5.80
  -4   3   0   29.80    4.90
   4   3   0   22.60    5.60
   4  -3   0   26.50    4.40
   4  -3   0   22.10    5.20
  -4  -3   0   21.60    4.90
  -4  -3   0   40.00    7.00
  -4   3  -1  142.69   11.00
   4   3   1  114.69   11.20
  -4   3  -1  129.59    8.80
   4   3   1  127.69   11.00
  -4  -3  -1  110.19   10.90
  -4  -3  -1  129.79   11.00
   4  -3   1  152.88   11.30
   4  -3   1  145.69    9.10
  -4   3  -2  616.64   23.60
   4   3   2  629.74   26.80
  -4   3  -2  627.34   22.90
   4   3   2  624.84   26.00
   4  -3   2  601.54   22.40
  -4  -3  -2  640.94   25.90
  -4  -3  -2  651.43   26.70
   4  -3   2  650.03   25.90
  -4   3  -3    1.50    3.40
  -4   3  -3   -2.40    2.50
   4   3   3    3.20    4.30
   4  -3   3   -4.50    2.60
   4  -3   3    2.90    2.70
  -4  -3  -3   -0.30    3.70
  -4  -3  -3    1.70    3.70
   4   3   4   -3.20    3.50
  -4   3  -4   -0.80    3.10
  -4   3  -4    0.00    3.50
  -4  -3  -4   -1.60    3.40
   4  -3   4   -4.10    2.70
  -4  -3  -4   -1.30    4.10
   4  -3   4    0.90    3.10
  -4   3  -5   21.60    5.00
   4   3   5    8.40    5.30
  -4   3  -5   10.80    4.90
  -4  -3  -5    7.70    4.90
   4  -3   5   13.50    4.80
  -4  -3  -5    9.70    4.80
   4  -3   5   15.90    5.80
  -4   3  -6   58.79    7.10
   4   3   6   60.59   10.90
  -4   3  -6   51.79    9.60
   4  -3   6   66.09   10.20
  -4  -3  -6   47.00    8.70
   4  -3   6   61.39   10.30
  -4  -3  -6   35.60    7.40
  -4   3  -7  195.48   15.50
  -4   3  -7  182.18   10.00
   4   3   7  197.08   16.20
   4  -3   7  195.98   14.60
  -4  -3  -7  206.18   15.90
  -4  -3  -7  200.68   17.10
   4  -3   7  172.88   14.00
  -4   3  -8  285.27   12.50
   4   3   8  360.56   21.90
  -4   3  -8  312.67   19.70
   4  -3   8  279.67   18.60
  -4  -3  -8  315.17   19.90
  -4  -3  -8  313.27   24.00
  -4  -3  -8  289.87   17.70
   4  -3   8  316.17   19.10
  -4   3  -9   39.20    8.10
  -4   3  -9   57.99    6.30
   4   3   9   36.40    9.60
  -4  -3  -9   69.09   15.40
  -4  -3  -9   42.90    9.00
  -4  -3  -9   45.00   10.80
   4  -3   9   53.99   11.10
   4  -3   9   43.70    8.90
   4   3  10   52.39   11.30
  -4   3 -10   46.00   10.60
  -4   3 -10   38.80    4.90
  -4  -3 -10   40.00    9.90
  -4  -3 -10   38.90   10.90
  -4  -3 -10   28.80    7.10
   4  -3  10   57.69   10.70
   4  -3  10   45.60    8.40
  -4   3 -11  112.79   15.90
   4   3  11  134.19   18.60
  -4  -3 -11   95.89   13.60
  -4  -3 -11  107.89   16.90
   4  -3  11  120.99   16.20
   4  -3  11  100.39   14.10
  -4  -3 -11  108.59   14.90
  -4   3 -12   36.30   10.70
   4   3  12   39.30   10.90
   4  -3  12   51.09   10.70
   4  -3  12   60.59   12.80
  -4  -3 -12   51.59   10.60
  -4  -3 -12   44.40   10.30
  -4  -3 -12   36.60   10.60
  -4   3 -13    2.30    5.80
   4   3  13   -7.10    5.50
  -4  -3 -13    2.80    6.20
   4  -3  13    1.70    5.50
   4  -3  13    1.10    5.20
  -4  -3 -13    4.30    6.80
  -4  -3 -13    4.80    6.10
  -4   3 -14   19.20    8.80
   4  -3  14   15.10    7.90
  -4  -3 -14   19.40    8.40
  -4  -3 -14    9.20    6.30
   4  -3  14   14.60   14.80
  -4  -3 -14   13.60    6.30
  -4   3 -15   51.09   13.70
  -4  -3 -15   58.39   12.60
   4  -3  15   67.79   13.20
   4  -3  15   70.39   14.50
  -4  -3 -15   61.19   14.00
  -4   3 -16   32.60   11.70
  -4  -3 -16   11.50    6.90
   4  -3  16   83.29   14.50
   4  -3  16   20.20    9.90
  -4  -3 -16   33.70    9.40
  -4  -3 -16   56.49   13.00
  -4   3 -17    6.50    8.70
   4  -3  17    5.90    6.00
  -4  -3 -17    9.10    8.80
  -4  -3 -17  -20.70   11.40
  -4  -3 -17    1.40    7.00
  -4   3 -18    0.00    7.80
  -4  -3 -18   -1.20    6.10
   4  -3  18    4.60    5.80
  -4  -3 -18   -1.60    8.00
  -4  -3 -18   -4.70    7.10
   4   4 -20   -2.20    6.50
   4  -4 -20    5.30    5.40
   4  -4 -20    5.20    7.00
   4  -4 -20   -3.80   10.50
   4  -4 -20   12.30    9.40
   4   4 -19  200.38   38.90
   4  -4 -19  204.08   36.80
   4  -4 -19  155.68   13.60
  -4  -4  19  181.68   23.90
   4  -4 -19  169.18   17.30
   4  -4 -19  135.79   20.70
   4   4 -18    2.50    6.70
   4  -4 -18    6.50    5.70
  -4  -4  18  -13.60    7.00
   4  -4 -18    0.90    5.00
   4  -4 -18    2.70    9.00
   4  -4 -18    4.40    7.00
   4   4 -17   96.59   16.10
   4  -4 -17   88.79   11.60
   4  -4 -17   69.09   14.60
   4  -4 -17   90.39   17.30
   4  -4 -17   70.39   11.20
  -4  -4  17   91.29   17.90
   4   4 -16   -1.70    5.10
   4  -4 -16   -0.90    7.10
   4  -4 -16    5.90    5.30
   4  -4 -16    7.40    6.90
  -4  -4  16   12.80    7.30
   4  -4 -16    8.10    5.40
   4   4 -15  369.86   26.50
   4  -4 -15  408.46   21.60
   4  -4 -15  407.76   22.40
   4  -4 -15  378.26   27.10
   4  -4 -15  362.56   26.60
  -4  -4  15  419.06   27.70
   4   4 -14   28.50    7.90
  -4  -4  14   27.10    8.30
   4  -4 -14   61.29   12.30
   4  -4 -14   31.70    9.60
  -4  -4  14   43.00    6.10
   4  -4 -14   64.89   10.40
   4  -4 -14   42.50    8.80
   4   4 -13    3.40    5.50
  -4  -4  13    1.40    5.80
   4  -4 -13    6.90    4.40
   4  -4 -13   12.00    6.90
  -4  -4  13    3.30    3.40
   4  -4 -13    1.10    6.30
   4  -4 -13    4.80    4.70
   4   4 -12   70.09   10.50
   4  -4 -12  102.19   12.70
   4  -4 -12   90.59   10.60
  -4  -4  12   77.79    7.70
   4  -4 -12  122.59   27.70
   4  -4 -12   94.69   13.90
  -4  -4  12  101.79   14.60
   4   4 -11   13.70    7.60
  -4  -4  11   14.60    4.30
   4  -4 -11   14.90    5.80
  -4  -4  11    9.10    3.40
  -4  -4  11    6.10    5.90
   4  -4 -11   14.50    6.70
   4  -4 -11    8.90    4.20
   4   4 -10   18.10    6.80
   4  -4 -10   22.80    7.90
   4  -4 -10   17.50    8.20
   4  -4 -10   18.00    4.70
  -4  -4  10   26.30    9.40
  -4   4   9   85.39   13.00
   4   4  -9   83.99   13.10
  -4  -4   9   66.19   10.30
   4  -4  -9   83.69   13.20
   4  -4  -9   57.19   10.50
   4  -4  -9   59.49    6.70
  -4   4   8  148.29   13.90
   4   4  -8  113.19   15.80
   4  -4  -8  129.09   14.10
   4  -4  -8  127.49    8.20
   4  -4  -8  114.79   12.40
  -4  -4   8  123.49   12.50
   4   4  -7  654.73   28.80
  -4   4   7  679.33   29.50
  -4  -4   7  639.14   28.50
   4  -4  -7  679.53   28.90
   4  -4  -7  706.03   32.20
   4   4  -6    3.20    4.40
  -4   4   6    1.90    4.50
   4  -4  -6    3.70    4.30
  -4  -4   6   -0.60    3.70
   4  -4  -6   -0.20    4.40
   4   4  -5 1143.09   38.50
  -4   4   5 1055.19   38.70
   4  -4  -5 1079.79   41.30
   4  -4  -5 1053.29   38.20
  -4  -4   5 1117.79   38.50
   4   4  -4   43.20    8.20
  -4   4   4   41.90    7.60
   4  -4  -4   42.20    8.30
  -4  -4   4   59.89    9.80
   4  -4  -4   47.90    9.80
  -4   4   3    3.80    4.70
  -4   4   3   11.10    5.00
   4   4  -3    7.50    5.00
   4  -4  -3    6.30    5.80
  -4  -4   3    8.90    5.90
   4  -4  -3   14.10    3.40
   4   4  -2    0.90    4.40
  -4   4   2    1.00    4.30
  -4   4   2    1.40    4.10
  -4  -4   2    1.40    3.90
   4  -4  -2   -4.10    3.60
   4  -4  -2    3.90    2.70
  -4  -4   2   -6.70    3.00
  -4  -4   2    2.80    3.60
  -4   4   1 3536.45   97.89
  -4   4   1 3742.53   90.79
   4   4  -1 3567.04   96.39
   4  -4  -1 3631.74   98.39
   4  -4  -1 3530.55   90.49
  -4  -4   1 3555.44   96.09
  -4  -4   1 3559.44   98.39
   4   4   0    2.20    4.30
  -4   4   0   11.10    3.60
  -4   4   0   12.10    5.80
   4  -4   0    3.40    3.00
  -4  -4   0    6.70    4.40
   4  -4   0    8.20    4.80
  -4  -4   0   15.00    6.10
  -4   4  -1 1377.26   44.30
   4   4   1 1374.46   45.50
  -4   4  -1 1427.26   41.60
   4  -4   1 1279.77   40.40
   4  -4   1 1292.87   43.70
  -4  -4  -1 1398.76   45.80
  -4  -4  -1 1443.96   47.40
  -4   4  -2   73.19    8.30
  -4   4  -2   71.39    9.20
   4   4   2   77.79   11.30
  -4  -4  -2  107.39   13.50
   4  -4   2   94.29   11.60
   4  -4   2   78.49    8.50
  -4  -4  -2   55.79    8.50
   4   4   3   -1.00    4.20
  -4   4  -3    1.80    3.30
  -4   4  -3    0.50    3.40
   4  -4   3    3.90    4.70
   4  -4   3    6.80    4.10
  -4  -4  -3   -1.10    3.00
  -4  -4  -3    0.20    4.00
  -4   4  -4  233.98   13.40
   4   4   4  223.78   17.30
  -4   4  -4  199.38   14.00
   4  -4   4  240.28   16.10
   4  -4   4  222.48   14.40
  -4  -4  -4  236.18   17.30
  -4  -4  -4  199.08   16.10
  -4   4  -5  309.67   17.80
  -4   4  -5  287.87   14.60
   4  -4   5  316.37   19.00
   4  -4   5  303.07   17.60
  -4  -4  -5  277.27   19.60
  -4  -4  -5  282.87   19.20
  -4   4  -6   82.79    8.00
   4  -4   6   99.79   11.20
  -4  -4  -6   96.39   13.90
  -4  -4  -6  127.69   16.40
   4  -4   6  100.89   13.50
  -4   4  -7  357.16   21.00
  -4   4  -7  329.47   14.50
   4  -4   7  356.96   20.90
  -4  -4  -7  342.17   24.20
  -4  -4  -7  321.07   22.00
  -4   4  -8   10.40    3.60
  -4   4  -8   10.20    5.50
  -4  -4  -8    5.50    5.20
   4  -4   8   10.00    5.40
  -4  -4  -8    3.80    6.60
   4  -4   8    9.50    5.40
  -4   4  -9   34.50    8.70
  -4  -4  -9   47.20   12.10
   4  -4   9   44.80    9.00
  -4  -4  -9   33.60    8.60
   4  -4   9   51.69   10.50
  -4   4 -10   92.09   15.10
   4  -4  10   87.99   13.00
  -4  -4 -10   75.69   11.20
  -4  -4 -10  103.59   17.90
   4  -4  10   80.39   13.70
  -4  -4 -10   86.59   12.80
  -4   4 -11   87.39   15.50
   4  -4  11   91.49   13.60
  -4  -4 -11   74.99   12.90
  -4  -4 -11   74.99   14.00
   4  -4  11  111.59   16.10
  -4  -4 -11   95.49   13.40
  -4   4 -12   72.29   13.80
  -4  -4 -12   67.19   14.30
  -4  -4 -12   62.79   10.30
  -4  -4 -12   86.09   14.60
   4  -4  12   81.09   14.00
   4  -4  12   64.39   14.90
  -4   4 -13   29.70   10.10
  -4  -4 -13   32.10   12.10
  -4  -4 -13   23.40    7.20
   4  -4  13   30.30    9.60
   4  -4  13   35.40   10.40
  -4  -4 -13   47.10   11.70
  -4   4 -14   -4.00    5.40
  -4  -4 -14    5.70    8.10
   4  -4  14   -5.60    6.40
   4  -4  14    3.10    6.10
  -4  -4 -14   -3.00    4.60
  -4  -4 -14    4.30    6.80
  -4   4 -15   70.89   14.60
   4  -4  15   83.89   14.60
  -4  -4 -15   72.39   16.10
   4  -4  15   69.09   14.40
  -4  -4 -15  123.79   18.60
  -4  -4 -15   94.89   15.20
  -4   4 -16    6.20    8.10
   4  -4  16    8.40    8.40
   4  -4  16    4.70    6.30
  -4  -4 -16   18.10   12.70
  -4  -4 -16    1.90    7.20
  -4  -4 -16    2.50    6.60
  -4   4 -17   24.90   11.10
  -4  -4 -17   26.50    9.90
   4  -4  17   30.00   10.10
  -4  -4 -17   30.50   10.30
  -4   4 -18   -4.30    6.60
  -4  -4 -18   -6.10    6.60
  -4  -4 -18   -1.20    7.30
   4  -4  18   -7.90    6.60
   4   5 -19   64.19   16.30
   4  -5 -19   72.89   12.20
   4  -5 -19   48.80   15.10
   4  -5 -19   82.39   18.50
   4  -5 -19   58.19   10.90
   4   5 -18   90.29   19.20
   4  -5 -18   66.19   16.20
  -4  -5  18  124.79   20.10
   4  -5 -18   94.29   13.70
   4  -5 -18   65.49   17.60
   4  -5 -18   73.49   12.50
   4   5 -17   15.40   10.30
   4  -5 -17   17.40   10.00
   4  -5 -17   10.80    6.70
   4  -5 -17    5.80    5.70
  -4  -5  17   11.80    9.10
   4  -5 -17   16.70    8.80
   4   5 -16    5.30    6.10
   4  -5 -16   26.50    8.40
   4  -5 -16   24.70    7.40
  -4  -5  16   23.50    5.20
   4  -5 -16   29.10   11.50
   4  -5 -16    8.50    8.10
  -4  -5  16   27.20   13.50
   4   5 -15   45.00   12.90
  -4  -5  15   35.50   10.70
  -4  -5  15   29.80    6.40
   4  -5 -15   40.60    8.10
   4  -5 -15   36.70   11.20
   4  -5 -15   49.90   13.00
   4  -5 -15   20.30    7.60
   4   5 -14   60.39   12.00
  -4  -5  14   64.49   13.20
   4  -5 -14   57.19   12.20
   4  -5 -14   69.89   12.60
   4  -5 -14  101.89   17.90
   4  -5 -14   75.89   10.40
  -4  -5  14   80.59    8.70
   4   5 -13  111.89   15.10
   4  -5 -13  173.18   19.10
  -4  -5  13  188.78   23.00
   4  -5 -13  180.48   23.90
  -4  -5  13  144.29   11.40
   4  -5 -13  142.99   18.30
   4   5 -12  546.05   30.80
   4  -5 -12  537.25   23.30
  -4  -5  12  539.05   22.80
   4  -5 -12  509.75   28.20
  -4  -5  12  537.55   30.30
   4  -5 -12  566.44   31.70
   4  -5 -12  571.34   33.20
   4   5 -11 1648.54   59.89
   4  -5 -11 1786.72   62.29
   4  -5 -11 1617.84   62.59
  -4  -5  11 1682.13   59.99
   4  -5 -11 1695.33   50.29
   4   5 -10   21.40    8.00
  -4   5  10   10.30    7.60
   4  -5 -10   12.00    7.70
   4  -5 -10   21.00    5.40
  -4  -5  10   11.70    7.00
   4  -5 -10   28.70    8.40
  -4   5   9   57.09   11.60
   4   5  -9   34.50    8.20
   4  -5  -9   36.00    9.20
   4  -5  -9   45.50   10.70
  -4  -5   9   45.70   10.00
  -4   5   8  167.38   28.40
   4   5  -8  214.68   16.90
   4  -5  -8  212.58   20.50
   4  -5  -8  203.58   17.10
  -4   5   7  178.68   16.30
   4   5  -7  223.48   16.70
  -4  -5   7  197.78   15.80
   4  -5  -7  202.18   18.10
   4  -5  -7  218.48   17.10
   4   5  -6  385.16   21.80
  -4   5   6  373.76   22.30
   4  -5  -6  397.36   24.40
  -4  -5   6  361.96   20.80
   4  -5  -6  394.36   22.50
   4   5  -5  376.96   21.10
  -4   5   5  369.56   22.00
   4  -5  -5  380.06   21.70
  -4  -5   5  348.07   20.30
   4  -5  -5  329.07   22.20
   4   5  -4  754.72   31.20
  -4   5   4  775.42   32.50
   4  -5  -4  768.32   34.20
  -4  -5   4  731.03   30.40
   4  -5  -4  716.93   24.30
   4   5  -3  649.04   28.50
  -4   5   3  669.33   30.00
   4  -5  -3  707.13   31.60
  -4  -5   3  630.54   27.40
   4  -5  -3  683.43   23.20
   4   5  -2   13.20    5.80
   4  -5  -2   10.80    5.40
  -4  -5   2    1.20    3.70
   4  -5  -2   11.00    3.70
   4   5  -1  715.63   30.80
  -4   5   1  749.13   32.20
  -4  -5   1  706.63   30.20
   4  -5  -1  774.92   32.00
  -4  -5   1  708.43   31.90
   4  -5  -1  732.93   25.80
   4   5   0    2.50    4.80
  -4   5   0    4.60    3.80
  -4  -5   0    1.10    4.30
   4  -5   0    7.50    6.00
  -4  -5   0    4.10    4.40
   4  -5   0    0.70    3.00
   4   5   1   20.60    7.70
  -4   5  -1   13.50    5.20
  -4  -5  -1   20.30    6.50
  -4  -5  -1   27.30    8.00
   4  -5   1   27.70    7.70
   4  -5   1   28.90    6.40
  -4   5  -2   14.60    4.90
   4   5   2   14.50    5.70
  -4  -5  -2   14.60    5.60
   4  -5   2   21.90    6.70
   4  -5   2    8.70    4.30
  -4  -5  -2    5.90    4.70
   4   5   3  214.98   17.60
  -4   5  -3  210.98   14.50
   4  -5   3  236.88   15.00
  -4  -5  -3  206.88   17.20
  -4  -5  -3  218.58   17.40
   4  -5   3  226.58   15.00
   4   5   4   14.00    8.10
  -4   5  -4   18.30    5.60
  -4  -5  -4   13.30    6.00
   4  -5   4   16.90    6.10
  -4  -5  -4   19.60    6.70
   4  -5   4   32.90    7.50
  -4   5  -5   30.00   12.40
   4   5   5   49.00   10.90
   4  -5   5   39.20    7.80
  -4  -5  -5   26.50    8.40
  -4  -5  -5   30.90    8.20
   4  -5   5   18.00    6.00
  -4   5  -6   42.40    9.50
   4  -5   6   23.00    6.90
  -4  -5  -6   42.40   14.00
  -4  -5  -6   44.70   10.70
   4  -5   6   36.90    8.50
  -4   5  -7  202.48   16.60
   4  -5   7  200.58   16.60
  -4  -5  -7  174.88   18.20
   4  -5   7  210.08   17.20
  -4  -5  -7  192.38   17.30
  -4   5  -8   90.49   12.20
   4  -5   8   71.49    9.80
   4  -5   8  118.99   15.80
  -4  -5  -8  151.38   20.60
  -4  -5  -8   94.89   13.60
  -4   5  -9   84.59   12.10
  -4  -5  -9  114.69   17.10
   4  -5   9  124.69   16.50
   4  -5   9  116.09   13.60
  -4  -5  -9   86.89   12.60
  -4   5 -10   43.20   11.10
  -4  -5 -10   31.30    9.10
  -4  -5 -10   22.40    9.60
   4  -5  10   61.49   14.60
  -4   5 -11  369.16   25.60
  -4  -5 -11  324.47   23.70
   4  -5  11  316.47   22.40
   4  -5  11  322.97   24.20
  -4  -5 -11  336.27   22.30
  -4  -5 -11  310.87   26.80
  -4   5 -12   86.59   14.80
  -4  -5 -12   91.39   16.90
   4  -5  12  115.59   17.30
  -4  -5 -12   67.49   10.30
  -4  -5 -12  124.29   17.90
   4  -5  12   81.29   14.60
  -4   5 -13   59.79   13.60
  -4  -5 -13  107.69   21.40
   4  -5  13   62.59   13.90
  -4  -5 -13   85.99   16.00
   4  -5  13   95.19   16.30
  -4  -5 -13   50.69   11.40
  -4   5 -14  211.88   22.80
  -4  -5 -14  204.38   19.90
  -4  -5 -14  236.18   30.10
  -4  -5 -14  218.08   20.90
   4  -5  14  232.48   23.40
   4  -5  14  229.08   20.80
  -4   5 -15   37.70   12.30
  -4  -5 -15   60.59   13.90
   4  -5  15   30.60   11.00
  -4  -5 -15   38.50   10.80
  -4  -5 -15   50.59   16.30
   4  -5  15   53.19   12.50
  -4   5 -16    6.00    7.20
   4  -5  16  -12.50    5.20
  -4  -5 -16   -1.60    5.90
  -4  -5 -16   19.70    9.20
  -4   5 -17    8.70    9.20
  -4  -5 -17    4.20   13.10
   4  -5  17   11.90    8.90
  -4  -5 -17   16.70    9.00
   4   6 -18   16.90    9.30
   4  -6 -18   35.90    9.50
   4  -6 -18   19.30   11.90
   4  -6 -18   19.20    8.00
   4  -6 -18   21.40   10.50
   4   6 -17  -12.10    5.20
   4  -6 -17    6.70    6.80
   4  -6 -17   -0.90    4.80
  -4  -6  17    0.30    4.20
   4  -6 -17   18.00   15.90
   4  -6 -17   11.70   12.00
  -4  -6  17   -1.10    9.30
   4   6 -16   41.70   12.80
   4  -6 -16   42.80   10.80
   4  -6 -16   34.30    8.50
   4  -6 -16   44.40   12.70
  -4  -6  16   41.10    7.40
   4  -6 -16   27.80   10.50
  -4  -6  16   34.30   11.40
   4   6 -15   44.90   12.10
   4  -6 -15   47.20    9.30
   4  -6 -15   33.80   11.80
   4  -6 -15   53.79   11.50
   4  -6 -15   31.10   11.10
  -4  -6  15   49.70    8.30
   4   6 -14    8.60    7.10
   4  -6 -14   -2.20    6.30
   4  -6 -14    0.30    5.40
   4  -6 -14    3.30    7.80
   4  -6 -14    1.00    4.30
  -4  -6  14   12.10    5.40
  -4  -6  14    6.00    7.40
   4   6 -13   13.60    6.90
  -4  -6  13   18.00    8.40
  -4  -6  13    9.00    5.50
   4  -6 -13   26.20    9.50
   4  -6 -13   10.90    5.40
   4  -6 -13    2.80    8.20
   4  -6 -13    5.00    7.90
   4   6 -12    4.90    6.50
   4  -6 -12    5.40    6.80
   4  -6 -12   -0.50    6.00
  -4  -6  12    2.20    6.20
   4  -6 -12    3.20    4.30
   4  -6 -12    5.90    6.30
   4   6 -11   14.20    7.30
  -4   6  11   25.40    9.50
   4  -6 -11   14.50    8.70
  -4  -6  11   23.10    8.90
   4  -6 -11   10.90    8.40
   4  -6 -11   21.00    5.60
  -4   6  10   86.79   16.20
   4   6 -10   60.89   12.10
   4  -6 -10   91.29   16.50
   4  -6 -10   68.69   12.60
  -4  -6  10   73.39   14.30
   4   6  -9   41.00    8.80
  -4   6   9   52.29   11.30
   4  -6  -9   50.89   11.60
  -4  -6   9   64.19   12.60
   4  -6  -9   47.10   11.40
   4   6  -8   36.40    9.50
  -4   6   8   20.90    7.90
   4  -6  -8   31.40   11.20
  -4  -6   8   38.70   10.60
  -4   6   7   59.19   12.50
   4   6  -7   57.59   10.80
   4  -6  -7   63.39   14.10
  -4  -6   7   46.20    8.90
   4  -6  -7   57.19   10.40
  -4   6   6  192.98   17.80
   4   6  -6  189.28   17.00
  -4  -6   6  169.38   15.60
   4  -6  -6  195.58   17.60
   4  -6  -6  187.08   18.60
   4   6  -5  615.74   30.20
  -4   6   5  659.43   31.90
   4  -6  -5  602.34   32.90
  -4  -6   5  636.34   31.50
   4  -6  -5  598.54   30.40
   4  -6  -5  658.03   23.60
   4   6  -4  693.93   31.80
  -4   6   4  614.44   35.80
  -4  -6   4  655.83   29.80
   4  -6  -4  688.93   24.70
   4  -6  -4  647.14   33.00
   4   6  -3   -4.30    4.50
  -4   6   3    5.70    9.90
  -4  -6   3   -1.00    4.00
   4  -6  -3    6.80    5.60
   4  -6  -3    5.10    3.30
   4   6  -2   23.00    7.80
  -4  -6   2   29.90    6.90
   4  -6  -2   23.90    5.40
   4  -6  -2   30.90    9.30
  -4   6   1    2.00    9.00
   4   6  -1   13.60    7.70
   4  -6  -1   12.20    5.90
  -4  -6   1   17.00    6.90
   4  -6  -1    8.00    4.00
   4   6   0  390.46   24.00
  -4   6   0  419.76   19.70
  -4   6   0  418.56   25.20
  -4  -6   0  353.06   23.90
  -4  -6   0  411.26   23.70
   4  -6   0  400.26   23.20
   4  -6   0  384.86   19.00
   4   6   1  277.97   32.40
  -4   6  -1  374.06   19.30
   4  -6   1  356.76   21.40
  -4  -6  -1  416.46   25.20
   4  -6   1  371.46   19.10
  -4  -6  -1  427.56   24.10
  -4   6  -2  101.29   11.10
   4   6   2  136.49   15.30
   4  -6   2  139.69   13.40
   4  -6   2  110.09   11.30
  -4  -6  -2   96.29   12.80
  -4  -6  -2  139.09   15.20
   4   6   3   76.29   14.10
  -4   6  -3   65.09    8.90
  -4  -6  -3   44.60    9.20
   4  -6   3   65.29   10.40
   4  -6   3   78.89   11.80
  -4  -6  -3   85.59   14.80
   4   6   4  337.17   23.80
  -4   6  -4  330.17   20.20
   4  -6   4  350.66   20.20
  -4  -6  -4  273.77   33.00
   4  -6   4  335.27   19.40
  -4  -6  -4  477.15   33.50
   4   6   5  247.78   21.10
  -4   6  -5  252.87   18.10
  -4  -6  -5  234.58   20.00
   4  -6   5  237.78   15.90
  -4  -6  -5  261.27   21.10
   4  -6   5  254.97   18.30
  -4   6  -6   18.80    6.90
   4   6   6   -2.10    5.90
   4  -6   6   15.90    6.10
  -4  -6  -6   -5.90    4.20
  -4  -6  -6    4.30    5.50
  -4   6  -7  430.16   25.70
   4  -6   7  434.76   25.30
  -4  -6  -7  420.76   28.20
   4  -6   7  418.36   25.80
  -4  -6  -7  444.06   27.80
  -4   6  -8  234.98   19.70
  -4  -6  -8  238.28   20.90
  -4  -6  -8  274.37   23.50
   4  -6   8  224.68   19.30
   4  -6   8  244.78   20.00
  -4   6  -9   20.80    7.80
  -4  -6  -9   18.70    8.00
  -4  -6  -9   22.80   10.40
   4  -6   9   17.50    6.80
   4  -6   9   28.60    9.50
  -4   6 -10   68.99   13.70
   4  -6  10   72.39   14.40
  -4  -6 -10   87.99   13.90
  -4  -6 -10   65.89   14.30
   4  -6  10   74.79   14.30
  -4   6 -11  108.39   17.50
   4  -6  11  138.79   20.10
   4  -6  11  132.79   18.70
  -4  -6 -11  124.19   19.60
  -4  -6 -11  130.29   19.30
  -4   6 -12   34.10   12.10
  -4  -6 -12   51.29   13.30
  -4  -6 -12   38.20   10.80
   4  -6  12   24.20   10.60
   4  -6  12   47.10   11.30
  -4  -6 -12   45.40   15.50
  -4   6 -13  195.98   21.70
  -4  -6 -13  216.28   21.30
   4  -6  13  193.88   19.70
  -4  -6 -13  230.08   27.10
  -4  -6 -13  211.18   19.70
   4  -6  13  248.38   24.40
  -4   6 -14   11.40    8.80
   4  -6  14   17.90   10.60
  -4  -6 -14   28.00   10.20
  -4  -6 -14   15.00   13.20
  -4  -6 -14   12.90    7.20
   4  -6  14   21.60    9.30
  -4   6 -15  128.39   20.60
  -4  -6 -15  265.97   56.39
  -4  -6 -15  158.38   21.10
  -4  -6 -15  179.78   19.90
   4  -6  15  177.58   19.10
  -4   6 -16  100.79   23.70
  -4  -6 -16   52.99   12.50
   4  -6  16  100.99   17.30
  -4  -6 -16   60.09   13.50
  -4  -6 -17    2.30    5.90
  -4  -6 -17   -3.50    6.20
   4  -6  17   14.70    9.00
   4  -7 -18   -0.40    6.10
   4  -7 -18    4.50    6.30
   4  -7 -18   13.80   17.10
  -4  -7  18    0.80    4.60
   4   7 -17   20.90   10.90
   4  -7 -17   12.80    7.50
   4  -7 -17   18.90    7.30
   4  -7 -17   10.10    9.00
   4  -7 -17   12.70    9.90
  -4  -7  17   10.60    6.00
   4   7 -16   10.40   11.10
   4  -7 -16    3.70    9.70
  -4  -7  16   21.60    7.20
   4  -7 -16   11.70    5.30
  -4  -7  16   52.19   23.40
   4  -7 -16   16.30    9.60
   4  -7 -16   15.60    8.90
   4   7 -15  -10.40    5.40
   4  -7 -15    6.10    5.20
   4  -7 -15   -9.80    8.60
   4  -7 -15   -3.30    5.30
  -4  -7  15    6.80    7.60
  -4  -7  15    1.30    4.60
   4   7 -14   67.99   14.70
   4  -7 -14   66.49   10.50
  -4  -7  14   39.30    9.20
   4  -7 -14   52.69   13.10
   4  -7 -14   67.49   16.60
   4  -7 -14   53.99   12.90
  -4  -7  14   42.30   12.70
   4   7 -13   28.50   10.10
  -4  -7  13   47.60   12.90
   4  -7 -13   34.40   11.60
   4  -7 -13   29.40   10.40
   4  -7 -13   41.60   11.40
   4  -7 -13   33.90    8.10
   4   7 -12   22.30    8.80
  -4   7  12   42.60   13.00
  -4  -7  12   61.39   20.30
   4  -7 -12   10.00    8.90
   4  -7 -12   35.30   12.20
   4  -7 -12   42.50   12.00
   4  -7 -12   27.30    6.80
  -4   7  11  101.79   17.70
   4   7 -11   91.99   16.10
   4  -7 -11  125.59   21.50
  -4  -7  11   98.69   16.70
   4  -7 -11  111.69   19.30
  -4   7  10   11.10    8.00
   4   7 -10    2.10    9.00
   4  -7 -10   13.50    9.00
  -4  -7  10    7.20    6.00
   4  -7 -10    9.00    8.20
  -4   7   9   70.49   15.30
   4   7  -9   40.70   11.10
  -4  -7   9   30.80    9.80
   4  -7  -9   42.10   10.20
   4  -7  -9   44.60   12.60
  -4   7   8  423.26   28.50
   4   7  -8  418.46   26.50
   4  -7  -8  418.96   27.80
  -4  -7   8  440.66   27.00
   4  -7  -8  430.86   30.00
   4   7  -7  323.97   24.30
  -4   7   7  357.56   25.70
   4  -7  -7  366.96   27.10
  -4  -7   7  321.87   22.90
   4  -7  -7  383.56   25.90
   4   7  -6  609.74   32.10
  -4   7   6  567.54   32.10
  -4  -7   6  573.04   30.00
   4  -7  -6  557.14   33.40
   4  -7  -6  558.94   31.50
   4   7  -5   51.59   11.30
  -4   7   5   82.39   15.30
  -4  -7   5   68.49   11.30
   4  -7  -5   40.80   10.60
   4  -7  -5   65.39    8.80
   4   7  -4   56.89   12.20
  -4   7   4   65.89   14.20
   4  -7  -4   61.19    8.60
   4  -7  -4   62.39   13.90
  -4  -7   4   76.39   12.70
  -4   7   3   22.50    9.80
   4   7  -3   23.50    9.60
   4  -7  -3   34.00   10.30
   4  -7  -3   24.70    5.90
  -4  -7   3   19.00    6.30
   4   7  -2   57.69   10.90
  -4   7   2  173.08   18.20
   4  -7  -2  105.99   10.30
  -4  -7   2  130.59   17.90
   4  -7  -2   72.49   15.00
  -4   7   1  104.19   15.50
   4   7  -1  117.99   17.10
   4  -7  -1   96.29   14.80
   4  -7  -1  109.29   11.10
  -4  -7   1  110.99   12.50
  -4   7   0  349.47   24.30
   4   7   0  221.28   20.00
   4  -7   0  246.38   19.70
  -4  -7   0  224.58   23.30
   4  -7   0  293.67   17.30
   4   7   1   21.00    8.40
  -4   7  -1   17.10    5.90
  -4  -7  -1   27.20    9.40
   4  -7   1   15.20    7.80
  -4  -7  -1   10.80    6.50
   4  -7   1   12.10    5.50
   4   7   2   26.10    9.70
  -4   7  -2    7.90    5.90
  -4  -7  -2    9.40    7.70
  -4  -7  -2   15.90    6.80
   4  -7   2   14.90    6.10
   4  -7   2   17.20    7.40
  -4   7  -3  175.38   15.20
   4   7   3  153.08   17.40
   4  -7   3  162.48   14.80
  -4  -7  -3  150.98   17.10
   4  -7   3  146.79   14.80
  -4  -7  -3  139.59   16.60
  -4   7  -4   27.70    7.30
   4   7   4    5.90    8.00
   4  -7   4   20.30    7.50
  -4  -7  -4   10.40    6.10
   4  -7   4   18.60    7.20
  -4  -7  -4    7.80    6.00
   4   7   5    7.10    7.70
  -4   7  -5    9.00    5.80
   4  -7   5   25.80    7.30
  -4  -7  -5   -3.40    4.90
   4  -7   5   19.40    7.50
  -4  -7  -5   14.60    8.10
   4   7   6    1.20    5.90
  -4   7  -6   -1.20    5.10
   4  -7   6    4.90    6.30
  -4  -7  -6    5.40    6.30
   4  -7   6    6.60    7.10
  -4  -7  -6   -0.60    7.40
   4   7   7  347.47   27.80
  -4   7  -7  336.87   23.80
   4  -7   7  329.77   24.10
   4  -7   7  350.16   23.70
  -4  -7  -7  355.56   26.60
  -4  -7  -7  324.47   26.80
  -4   7  -8  180.88   18.50
  -4  -7  -8  153.28   21.50
   4  -7   8  187.98   18.90
  -4  -7  -8  189.48   25.50
   4  -7   8  167.78   18.00
  -4   7  -9  335.77   25.30
  -4  -7  -9  409.56   30.90
   4  -7   9  396.26   26.90
   4  -7   9  401.56   27.20
  -4  -7  -9  391.66   28.40
  -4   7 -10  350.96   26.70
  -4  -7 -10  354.86   29.90
   4  -7  10  398.46   27.50
  -4  -7 -10  428.76   29.70
   4  -7  10  311.37   24.80
  -4   7 -11   94.49   16.00
   4  -7  11  130.89   19.00
  -4  -7 -11  123.69   20.00
  -4  -7 -11  115.49   21.70
   4  -7  11  104.39   15.40
  -4   7 -12  100.19   17.70
  -4  -7 -12  120.19   20.80
   4  -7  12  147.19   21.60
  -4  -7 -12  156.98   22.30
   4  -7  12  126.49   17.50
  -4   7 -13   90.89   16.90
  -4  -7 -13   80.19   13.20
  -4  -7 -13   89.49   15.20
   4  -7  13  113.49   16.90
   4  -7  13  142.59   21.50
  -4  -7 -13   91.99   18.30
  -4   7 -14   -4.80    6.50
   4  -7  14  -13.90    5.60
  -4  -7 -14    3.30    6.80
  -4  -7 -14    2.00    7.10
  -4   7 -15  110.89   20.70
  -4  -7 -15   75.39   15.40
  -4  -7 -15   82.29   16.40
   4  -7  15   85.39   16.30
  -4   7 -16    1.30    8.10
  -4  -7 -16    4.00    7.60
   4  -7  16   13.30    9.60
  -4  -7 -16  -12.10    5.80
   4   8 -16   20.80   11.10
   4  -8 -16   20.00   12.40
  -4  -8  16   29.90    8.90
   4  -8 -16   30.40    8.30
   4  -8 -16   22.30    9.10
   4   8 -15   -3.90    7.20
   4  -8 -15   -1.70    5.40
   4  -8 -15    7.30   11.20
   4  -8 -15   10.00    5.40
   4  -8 -15   -3.30    9.40
   4   8 -14    6.60    7.90
   4  -8 -14   -4.50    4.00
  -4  -8  14   -3.10    8.40
   4  -8 -14    0.80    9.50
   4  -8 -14   -2.90    6.30
   4  -8 -14   -9.30   13.60
   4   8 -13   33.40   11.70
   4  -8 -13   15.50    6.30
   4  -8 -13   26.40   10.80
   4  -8 -13   -0.50   11.00
   4  -8 -13   23.90   12.40
  -4  -8  13   16.80    9.90
   4   8 -12  150.38   21.40
  -4   8  12  128.89   19.10
   4  -8 -12  142.49   19.70
  -4  -8  12  134.99   10.40
   4  -8 -12  102.89   17.50
  -4  -8  12  151.08   22.40
   4  -8 -12  115.19   18.50
  -4   8  11   34.90   11.70
   4   8 -11   20.50    9.20
   4  -8 -11   19.10   11.40
  -4  -8  11   39.10   11.60
   4  -8 -11   47.10   14.90
  -4   8  10   -0.90    7.00
   4   8 -10   -6.40   10.40
   4  -8 -10   -4.90    7.50
   4  -8 -10   -3.00    6.90
  -4  -8  10   -0.20    6.20
   4   8  -9   -0.30    4.80
  -4   8   9    5.40    7.60
   4  -8  -9    5.00    7.40
   4  -8  -9   15.50    8.40
  -4  -8   9    8.70    7.00
  -4   8   8   -8.30    5.10
   4   8  -8   -7.80    6.30
   4  -8  -8    0.30    5.00
  -4  -8   8   -2.10    5.50
   4  -8  -8    3.80    7.10
  -4   8   7  168.68   23.10
   4   8  -7  121.39   17.70
   4  -8  -7  117.69   17.70
   4  -8  -7  138.69   19.40
  -4  -8   7  140.09   19.30
  -4   8   6   20.30    9.30
   4   8  -6   27.30   12.30
  -4  -8   6    7.10    6.30
   4  -8  -6    6.90    5.20
   4  -8  -6   19.70    9.60
  -4   8   5   33.40   10.80
   4   8  -5   26.20   10.00
  -4  -8   5   24.40    8.00
   4  -8  -5   41.10    7.70
   4  -8  -5   42.80   11.00
   4   8  -4  165.38   19.40
  -4   8   4  174.88   20.20
   4  -8  -4  212.88   15.00
  -4  -8   4  209.48   18.50
   4  -8  -4  179.88   19.70
   4   8  -3   78.29   15.00
  -4   8   3   63.79   12.00
  -4  -8   3   69.49   11.30
   4  -8  -3   75.39   14.50
   4   8  -2    5.90    6.70
  -4   8   2    3.50    7.30
   4  -8  -2   -0.20    5.80
  -4  -8   2    6.50    5.70
   4  -8  -2    4.30    5.10
  -4   8   1   -6.80    5.70
   4   8  -1   -5.50    5.40
   4  -8  -1    0.90    5.60
  -4  -8   1    6.00    5.70
   4  -8  -1    1.60    4.30
  -4   8   0  425.06   29.20
   4   8   0  453.65   29.60
   4  -8   0  420.86   22.90
   4  -8   0  390.06   26.30
  -4  -8   0  411.06   24.90
   4   8   1    2.60    7.40
  -4   8  -1    5.60    8.20
   4  -8   1   -1.00    6.20
   4  -8   1    1.60    5.40
  -4  -8  -1    3.20    6.60
  -4  -8  -1    8.50    7.30
  -4   8  -2    0.20    5.00
   4   8   2    6.70    8.00
   4  -8   2    5.90    6.30
   4  -8   2    3.40    5.20
  -4  -8  -2   12.70    7.90
  -4  -8  -2   -0.40    5.70
   4   8   3   -4.00    6.60
  -4   8  -3   -0.80    4.60
   4  -8   3    2.10    5.70
  -4  -8  -3    7.20    7.00
  -4  -8  -3   -1.80    4.90
   4  -8   3    2.50    5.30
   4   8   4  192.68   22.00
  -4   8  -4  229.98   18.70
  -4  -8  -4  196.78   21.10
  -4  -8  -4  253.97   23.10
   4  -8   4  236.38   18.80
   4  -8   4  229.38   18.40
   4   8   5   73.29   16.80
  -4   8  -5   71.09   13.50
  -4  -8  -5   71.19   14.00
   4  -8   5   63.09   11.70
   4  -8   5   72.39   12.00
  -4  -8  -5   71.89   14.60
  -4   8  -6  357.36   24.80
   4   8   6  380.46   29.70
  -4  -8  -6  353.86   28.00
   4  -8   6  388.66   25.20
   4  -8   6  377.46   22.50
  -4  -8  -6  380.06   28.60
  -4   8  -7   72.19   12.40
   4   8   7   67.59   14.60
  -4  -8  -7  106.49   19.40
   4  -8   7   83.69   16.60
   4  -8   7  131.99   18.30
  -4  -8  -7  105.39   19.70
  -4   8  -8  411.26   27.80
   4   8   8  418.96   32.80
   4  -8   8  406.16   28.80
  -4  -8  -8  434.36   32.10
   4  -8   8  413.06   28.00
  -4  -8  -8  459.45   31.90
  -4   8  -9    8.90    7.40
  -4  -8  -9   -0.50    7.20
  -4  -8  -9   -1.90    5.90
   4  -8   9   18.30    9.60
   4  -8   9    4.60    6.90
  -4   8 -10   14.90    9.30
   4  -8  10   10.40    8.10
  -4  -8 -10   11.00   18.30
   4  -8  10    6.50    7.60
  -4  -8 -10   12.30    8.40
  -4   8 -11   -6.80    5.50
  -4  -8 -11    6.20   10.50
   4  -8  11   13.70    7.10
  -4  -8 -11    6.10    6.90
   4  -8  11    1.20    6.30
  -4   8 -12  133.79   17.90
  -4  -8 -12  204.98   22.20
  -4  -8 -12  181.98   28.90
   4  -8  12  185.58   24.40
   4  -8  12  222.98   26.60
  -4   8 -13   23.40   11.90
   4  -8  13   16.10   10.00
  -4  -8 -13   11.00    8.80
  -4  -8 -13    0.80    8.00
  -4   8 -14   90.59   16.60
   4  -8  14   81.19   16.70
  -4  -8 -14   88.19   14.40
  -4  -8 -14  107.49   18.60
  -4   8 -15   23.30   10.90
  -4  -8 -15   19.40    9.70
   4  -8  15   31.20   11.10
  -4  -8 -15   13.50    9.10
   4   9 -15    8.80    9.60
   4  -9 -15    9.20    8.00
   4  -9 -15   12.40    6.00
  -4  -9  15   13.70    7.00
   4   9 -14   -2.00    6.80
   4  -9 -14    5.60    5.90
   4  -9 -14   22.20    9.80
  -4  -9  14   11.30    7.70
   4  -9 -14    1.10   10.40
   4   9 -13   48.60   15.40
  -4   9  13   51.19   14.90
   4  -9 -13   42.30   15.70
   4  -9 -13   31.70   11.30
   4  -9 -13   26.80    7.70
   4  -9 -13   43.20   14.30
   4   9 -12    5.60    8.00
  -4   9  12   11.70   10.40
  -4  -9  12    9.30    5.10
  -4  -9  12    2.60    7.90
   4  -9 -12    7.30    8.20
   4  -9 -12    7.80   10.70
   4  -9 -12   16.00    9.80
  -4   9  11   17.10   10.70
   4   9 -11   10.20    8.80
   4  -9 -11   16.30   11.60
   4  -9 -11   21.30   13.70
  -4  -9  11    4.60    9.30
   4   9 -10    5.20    8.70
  -4   9  10   -0.20    7.50
  -4  -9  10   13.80   10.30
   4  -9 -10   10.30   11.10
   4  -9 -10    7.20    9.80
   4   9  -9   14.60   10.30
  -4   9   9   14.40    9.70
   4  -9  -9   20.70   11.60
   4  -9  -9    5.70    9.80
  -4  -9   9    5.10    7.70
  -4   9   8  191.08   26.90
   4   9  -8  223.18   23.50
  -4  -9   8  157.28   21.70
   4  -9  -8  183.68   26.60
   4  -9  -8  135.09   20.40
   4  -9  -8  197.08   15.30
   4   9  -7  201.38   22.60
  -4   9   7  178.08   25.20
   4  -9  -7  130.49   20.20
  -4  -9   7  278.67   31.60
   4  -9  -7  173.28   14.80
  -4   9   6    1.90    9.10
   4   9  -6   20.20   12.40
   4  -9  -6    7.50    5.70
  -4  -9   6   31.50   11.00
   4  -9  -6   12.20    8.70
   4   9  -5  348.97   28.00
  -4   9   5  348.17   28.60
   4  -9  -5  358.96   28.50
   4  -9  -5  347.97   20.60
  -4  -9   5  287.07   23.60
   4   9  -4   46.00   13.60
  -4   9   4   66.29   16.00
  -4  -9   4   59.79   13.10
   4  -9  -4   45.80    8.80
   4  -9  -4   55.49   12.30
  -4   9   3   16.70   10.00
   4   9  -3   -0.30    6.50
   4  -9  -3    1.60    4.90
   4  -9  -3    8.80    9.50
  -4  -9   3    7.80    6.30
   4   9  -2   -4.60    7.30
  -4   9   2   -2.50    7.30
   4  -9  -2    8.10    6.40
   4  -9  -2   -1.70    7.00
  -4  -9   2  -10.70    4.20
   4   9  -1  147.29   20.70
  -4   9   1  115.09   17.80
  -4  -9   1  164.78   17.40
   4  -9  -1  154.68   16.00
   4  -9  -1  152.18   22.30
   4   9   0   11.10   10.00
  -4  -9   0   20.80    8.10
   4  -9   0   18.80    7.90
  -4   9  -1   11.00    8.50
   4   9   1    9.20    8.30
   4  -9   1    6.80    8.20
  -4  -9  -1   14.80    9.60
  -4  -9  -1    6.20    8.60
   4  -9   1    7.60    7.30
  -4  -9  -1   25.20    8.60
  -4   9  -2   31.60   10.80
   4   9   2   32.40   11.70
  -4  -9  -2   15.60    9.90
  -4  -9  -2   21.20    8.90
   4  -9   2   52.99   10.40
   4  -9   2   36.10   11.40
  -4   9  -3   37.20   11.80
  -4   9  -3   42.40   10.70
   4   9   3   28.60   12.20
  -4  -9  -3   24.70    9.00
   4  -9   3   14.80    8.20
   4  -9   3   24.60    8.20
  -4  -9  -3   24.70    8.90
  -4   9  -4   10.10    7.10
   4   9   4    9.00    8.30
  -4  -9  -4   13.10    9.40
  -4  -9  -4    3.60    6.80
   4  -9   4    9.10    6.80
  -4   9  -5   -3.20    5.30
   4   9   5   -7.70    6.70
  -4  -9  -5    3.70   12.00
  -4  -9  -5   12.80    9.60
   4  -9   5   -9.30    4.90
   4  -9   5   -2.50    5.10
   4   9   6   -1.20    8.80
  -4   9  -6   -0.90    5.10
   4  -9   6   18.50    8.30
  -4  -9  -6   -7.00    4.90
  -4  -9  -6    2.90    8.30
   4  -9   6   -0.80    5.60
  -4   9  -7    8.70    6.70
   4   9   7    0.40    9.20
   4  -9   7   -2.90    5.80
   4  -9   7   15.40    7.60
  -4  -9  -7    3.80    8.10
  -4  -9  -7   18.30    9.70
   4   9   8   32.00   13.10
  -4   9  -8   36.90   10.70
  -4  -9  -8   47.70   21.20
  -4  -9  -8   17.30   10.70
   4  -9   8   10.70    9.10
   4  -9   8   36.00   11.10
  -4   9  -9   50.19   13.40
  -4  -9  -9   29.40   11.90
  -4  -9  -9   51.79   16.00
   4  -9   9   48.90   13.40
   4  -9   9   23.60   18.80
  -4   9 -10   76.29   16.70
  -4  -9 -10   88.29   20.00
   4  -9  10   83.29   16.40
  -4  -9 -10   48.40   13.40
   4  -9  10  100.19   18.40
  -4   9 -11   19.80    9.40
  -4  -9 -11    3.70    7.70
   4  -9  11   12.70    9.50
   4  -9  11    7.70    8.60
  -4   9 -12  199.38   27.60
  -4  -9 -12  106.89   18.60
   4  -9  12  138.79   20.50
  -4   9 -13  341.07   30.40
  -4  -9 -13  373.16   49.99
   4  -9  13  320.47   28.40
   4  10 -14    0.00    8.40
   4 -10 -14   -4.50    5.00
   4 -10 -14    0.10    7.00
  -4  10  13   -9.90    9.10
   4  10 -13    1.00    6.70
  -4 -10  13   -6.10    4.30
   4 -10 -13    6.20    7.50
  -4  10  12    4.20   10.60
   4  10 -12   -4.90    8.10
   4 -10 -12  -16.00    5.60
   4 -10 -12   -2.60   12.00
  -4 -10  12   -0.90    5.50
  -4  10  11  130.29   20.80
   4  10 -11  142.69   23.40
  -4 -10  11  125.19   14.30
   4 -10 -11  117.09   19.00
  -4  10  10    6.10   10.60
   4  10 -10    6.50    9.80
  -4 -10  10    5.50   10.00
   4 -10 -10    5.40    9.20
   4 -10 -10  -12.80   11.10
   4  10  -9   99.09   19.20
  -4  10   9   59.99   15.60
   4 -10  -9   49.70   14.80
   4 -10  -9   79.39   12.00
  -4 -10   9  104.99   17.90
  -4  10   8  101.39   20.80
   4  10  -8  101.99   19.10
   4 -10  -8  107.69   14.50
  -4 -10   8   92.99   16.60
   4 -10  -8  124.39   30.50
  -4  10   7   32.80   13.40
   4  10  -7   34.50   13.30
   4 -10  -7   18.20   16.90
  -4 -10   7    5.50   12.70
   4 -10  -7   17.20    6.90
  -4  10   6  120.79   18.90
   4  10  -6  133.09   21.00
  -4 -10   6  181.48   20.30
   4 -10  -6  145.19   19.80
   4 -10  -6  163.58   15.50
   4  10  -5    6.80    8.00
  -4  10   5    1.40   10.20
  -4 -10   5   -2.60    5.80
   4 -10  -5   -6.60    6.60
   4 -10  -5    1.20    5.40
   4  10  -4   -7.90    7.10
  -4  10   4    0.80    7.10
   4 -10  -4   -9.10    7.70
  -4 -10   4  -10.20    4.10
   4 -10  -4   -7.90    4.20
   4  10  -3   -3.50    7.40
  -4  10   3   -0.10    8.90
  -4 -10   3    3.10    6.90
   4 -10  -3    2.60    5.60
   4 -10  -3    0.00    7.70
   4  10  -2  245.58   25.60
  -4  10   2  225.78   25.50
   4 -10  -2  232.38   18.90
   4 -10  -2  243.78   25.20
  -4 -10   2  204.78   20.70
  -4  10   1   -0.30    9.40
   4  10  -1    2.40    7.90
   4 -10  -1    0.00    5.30
   4 -10  -1  -14.70    5.30
  -4 -10   1   -3.30    6.30
  -4  10   0  250.07   26.60
   4  10   0  264.67   26.70
  -4 -10   0  257.17   21.90
   4 -10   0  266.77   20.50
   4 -10   0  267.87   25.00
   4  10   1  321.67   29.40
  -4  10  -1  348.77   31.10
  -4 -10  -1  364.96   26.10
  -4 -10  -1  385.96   31.60
   4 -10   1  365.56   24.50
   4 -10   1  296.37   26.20
   4  10   2   22.30   11.90
  -4  10  -2   19.50   12.30
   4 -10   2   36.50   10.10
  -4 -10  -2   41.70   13.80
   4 -10   2   39.60   13.10
  -4 -10  -2   52.19   14.20
  -4 -10  -2   25.50   10.10
   4  10   3   43.50   14.40
  -4  10  -3   18.40   13.30
   4 -10   3   35.70   10.70
  -4 -10  -3   18.40   11.40
  -4 -10  -3    6.70    6.80
   4 -10   3    2.10    6.40
  -4  10  -4   -3.60    8.10
   4  10   4   24.30   12.30
  -4 -10  -4   11.20    9.40
  -4 -10  -4   23.30    9.80
   4 -10   4   22.40    9.70
   4 -10   4   15.90    8.80
  -4  10  -5  178.38   19.00
   4  10   5  216.68   29.80
  -4 -10  -5  159.78   42.60
   4 -10   5  183.98   19.20
  -4 -10  -5  180.48   27.00
   4 -10   5  178.38   19.80
   4  10   6    1.90    9.10
  -4  10  -6   -0.40    5.80
   4 -10   6   13.20    7.30
  -4 -10  -6  -10.40    5.70
  -4 -10  -6   -9.30    8.20
   4 -10   6   -9.40    6.30
  -4  10  -7  161.78   22.20
   4  10   7  187.88   29.00
   4 -10   7  179.88   24.80
  -4 -10  -7  190.18   27.80
   4 -10   7  143.79   19.00
  -4 -10  -7  190.68   27.90
   4  10   8    1.30    9.10
  -4  10  -8   -2.80    6.40
   4 -10   8    3.50    8.10
  -4 -10  -8   15.60    9.90
  -4 -10  -8   -0.20    8.80
   4 -10   8    2.50    7.20
  -4  10  -9   15.50    9.20
   4  10   9    8.30   17.60
   4 -10   9   33.90   12.40
   4 -10   9   19.60   14.90
  -4 -10  -9   11.10    9.20
  -4  10 -10    6.90   14.90
  -4 -10 -10   23.70   16.30
   4 -10  10    6.80    7.60
  -4  10 -11   38.70   13.20
  -4 -10 -11   37.30   14.70
   4 -10  11   29.00   11.00
  -4  10 -12   68.49   16.70
  -4 -10 -12   48.60   14.80
   4 -10  12   93.59   18.70
  -4  11  12   74.39   21.20
   4  11 -12   73.69   28.60
  -4 -11  12   82.19   13.40
   4 -11 -12  113.19   23.80
   4  11 -11  120.89   24.10
  -4  11  11  120.29   23.60
  -4 -11  11   86.69   14.50
   4 -11 -11  105.29   14.20
  -4  11  10    3.30   11.50
   4  11 -10    9.80   10.10
   4 -11 -10   10.80    8.50
  -4 -11  10    9.70    7.50
  -4  11   9   16.00   14.90
   4  11  -9   25.70   12.70
   4 -11  -9   30.00    9.50
   4  11  -8   42.10   14.50
  -4  11   8   32.30   15.00
   4 -11  -8   34.40    9.30
  -4  11   7   -2.30    8.90
   4  11  -7    4.90    9.90
  -4 -11   7    3.40    7.20
   4 -11  -7    9.10    8.10
   4 -11  -7   -3.50   10.80
   4  11  -6  313.37   30.10
  -4  11   6  303.97   30.60
   4 -11  -6  389.76   24.20
  -4 -11   6  331.77   28.70
   4  11  -5   15.50   12.20
  -4  11   5   16.20   13.10
   4 -11  -5   20.10   10.70
  -4 -11   5  -12.00    7.80
   4 -11  -5    6.90    6.90
   4  11  -4   94.99   17.60
  -4  11   4   90.39   20.40
   4 -11  -4  121.19   15.70
   4 -11  -4  131.29   26.50
  -4 -11   4  107.69   18.30
   4  11  -3    5.90   11.00
  -4  11   3   10.10   10.70
  -4 -11   3   -1.50    7.20
   4 -11  -3   -5.30    5.50
   4 -11  -3    2.40    7.00
  -4  11   2   49.00   13.50
   4  11  -2  104.69   21.10
   4 -11  -2   85.79   16.70
  -4 -11   2   27.90   15.50
   4 -11  -2   98.39   14.90
  -4  11   1   60.59   15.20
   4  11  -1   74.09   16.80
   4 -11  -1   63.39   12.90
   4 -11  -1   30.50   12.40
  -4 -11   1   89.49   20.20
  -4  11   0   -9.30    7.00
   4  11   0    5.20    8.80
   4 -11   0    5.20    7.30
   4 -11   0    0.30    7.20
  -4 -11   0    3.40    6.60
  -4 -11   0    7.80    8.50
   4  11   1   32.80   13.70
  -4  11  -1   22.10   11.10
  -4 -11  -1   17.50    9.60
  -4 -11  -1   32.00   10.80
   4 -11   1   31.80   12.20
   4 -11   1   21.20    9.10
   4  11   2   88.29   19.80
  -4  11  -2   60.09   17.80
  -4 -11  -2   83.09   20.50
   4 -11   2   53.79   11.80
   4 -11   2   56.19   14.20
  -4 -11  -2   40.20   11.10
   4  11   3   54.09   17.90
  -4  11  -3   36.90   13.80
   4 -11   3   52.59   15.10
  -4 -11  -3   37.70   13.60
   4 -11   3   40.00   11.20
  -4 -11  -3   52.79   16.50
   4  11   4  -10.50    7.70
  -4  11  -4   10.70   12.40
   4 -11   4   11.80    9.30
   4 -11   4   18.20    9.00
  -4 -11  -4   13.00    9.60
  -4 -11  -4    2.60    6.80
   4  11   5    5.50   10.50
  -4  11  -5   20.90   12.90
  -4 -11  -5   21.90   11.90
  -4 -11  -5   15.40   12.10
   4 -11   5   -3.30    7.90
   4 -11   5    2.60    8.70
  -4  11  -6   -8.60    5.90
   4 -11   6   16.40    9.20
   4 -11   6   10.00    7.10
  -4 -11  -6   17.40   19.00
   4  11   7   34.80   13.10
  -4  11  -7   31.90   10.80
   4 -11   7   26.00    9.80
   4 -11   7   18.90   10.90
  -4 -11  -7   27.30   13.40
  -4  11  -8   52.09   20.30
   4  11   8   75.59   19.60
   4 -11   8  108.89   20.90
   4 -11   8  158.48   32.90
  -4 -11  -8   94.39   21.40
   4  11   9   18.80   13.50
  -4  11  -9   39.50   13.40
  -4 -11  -9   41.90   15.70
   4 -11   9    9.80   11.00
  -4  11 -10   87.09   17.00
   4 -11  10   50.69   18.20
  -4 -11 -10  119.09   24.70
   4  12  -9  103.79   21.60
  -4  12   9   54.49   17.80
   4 -12  -9   84.29   13.80
  -4 -12   9  123.99   19.10
  -4  12   8   10.60   11.70
   4  12  -8   -3.10    9.80
  -4 -12   8    8.50    8.80
   4 -12  -8   -5.90    7.20
  -4  12   7  194.18   27.40
   4 -12  -7  272.87   23.00
   4  12  -6    6.40   12.70
  -4  12   6   11.70   10.60
   4 -12  -6    0.10    7.10
   4  12  -5  241.48   29.50
  -4  12   5  323.57   33.40
   4 -12  -5  252.77   22.60
   4  12  -4   21.90   11.90
  -4  12   4   22.00   12.50
   4 -12  -4   26.80    9.30
   4 -12  -4   47.40   16.40
  -4  12   3   15.80   12.20
   4  12  -3   28.90   14.80
   4 -12  -3   37.30   14.70
  -4 -12   3   27.00   12.20
   4 -12  -3   55.99   11.90
   4  12  -2    8.50   10.40
  -4  12   2    5.20    9.90
   4 -12  -2    3.30    8.20
  -4 -12   2   -2.00    7.20
   4 -12  -2   -1.00    8.00
   4  12  -1  232.68   32.80
  -4  12   1  189.48   31.10
   4 -12  -1  163.48   23.60
  -4 -12   1  231.98   42.80
  -4 -12   1  221.68   24.40
   4 -12  -1  212.38   22.20
  -4  12   0   43.30   17.50
   4  12   0   52.39   18.90
  -4 -12   0   43.00   21.90
   4 -12   0   56.19   13.50
  -4 -12   0   52.19   15.20
  -4  12  -1  118.99   21.60
   4 -12   1  154.98   21.50
  -4 -12  -1   86.79   17.40
   4 -12   1  160.68   26.60
  -4 -12  -1  146.99   19.80
   4  12   2   12.90   14.20
  -4  12  -2   37.40   16.50
   4 -12   2   17.50   10.90
   4 -12   2    8.20    9.10
  -4 -12  -2   44.90   15.60
  -4 -12  -2   31.60   11.40
   4  12   3   77.09   18.90
  -4  12  -3   53.59   14.80
   4 -12   3   60.29   14.80
  -4 -12  -3   58.59   16.10
   4 -12   3   60.29   13.80
  -4 -12  -3   89.29   16.10
   4  12   4    4.40    9.90
  -4  12  -4    1.90    9.60
  -4 -12  -4    6.30    9.20
   4 -12   4   -3.10    7.00
  -4 -12  -4  -12.90   12.10
   4 -12   4    4.10   10.00
  -4  12  -5    6.40   11.40
   4  12   5   -9.60   10.00
  -4 -12  -5   -3.90    8.80
   4 -12   5   11.60    9.40
   4 -12   5    3.60    8.20
  -4 -12  -5    6.50    7.90
   4  12   6    5.30   11.10
  -4  12  -6    4.10   10.10
   4 -12   6   10.90    8.80
  -4 -12  -6   13.10   12.10
   4  12   7    8.80   11.50
  -4  12  -7   -0.80    9.70
  -4 -12  -7   18.60   12.60
   4 -12   7   24.50   10.10
   4  13  -4   -1.30    9.90
  -4  13   4  -11.80   10.40
   4 -13  -4  -12.20    7.10
  -4  13   3   71.19   19.90
   4  13  -3  102.39   22.70
   4 -13  -3  123.39   18.60
  -4  13   2    4.90   10.40
   4  13  -2   23.90   15.60
  -4 -13   2   14.80   12.70
   4  13  -1  159.08   24.60
  -4  13   1  196.58   33.00
  -4 -13   1  195.88   32.50
   4 -13  -1  195.98   24.40
  -4  13   0   -5.50    8.80
   4  13   0  -12.60    8.50
  -4 -13   0    7.30    9.90
   4 -13   0   -2.80    8.10
   4 -13   0    0.90   11.70
  -4  13  -1  113.09   25.10
   4  13   1  112.99   22.70
   4 -13   1  168.68   27.10
   4 -13   1   85.39   18.10
  -4 -13  -1   92.19   19.30
   4  13   2    8.80   13.10
  -4  13  -2   -5.40   11.00
  -4 -13  -2   -4.70    7.70
   4 -13   2   -1.10   13.20
   4 -13   2   -7.90    8.70
   5   0 -21   -5.60    4.80
   5   0 -21  -17.80    7.80
   5   0 -20  172.48   22.40
  -5   0  20  183.18   19.20
   5   0 -20  177.58   19.40
  -5   0  19   -4.40    6.10
   5   0 -19   -1.00    4.90
   5   0 -19    1.00    7.50
   5   0 -18   49.80   12.60
   5   0 -18   37.80   11.80
  -5   0  18   49.40   11.60
   5   0 -17   14.70    6.60
   5   0 -17    7.20    5.20
  -5   0  17   -2.20    5.50
   5   0 -16   61.39   11.40
  -5   0  16   72.19   12.20
  -5   0  15    2.30    4.90
   5   0 -15   -3.70    4.10
  -5   0  14    3.50    4.50
   5   0 -14    5.80    5.00
  -5   0  13    2.30    3.90
   5   0 -13   -3.10    4.10
  -5   0  12   90.09   10.10
   5   0 -12   87.29   11.10
   5   0 -11   -5.10    2.50
  -5   0  11    2.70    3.60
  -5   0  11   -2.40    4.20
  -5   0  10    1.60    3.00
  -5   0  10    8.30    4.80
   5   0 -10   -1.30    3.20
   5   0  -9   -2.40    2.90
  -5   0   9   -2.70    3.70
  -5   0   9    1.10    2.90
  -5   0   8 1342.57   42.60
  -5   0   8 1279.87   38.50
   5   0  -8 1294.27   39.10
  -5   0   7   -0.30    2.40
   5   0  -7    2.70    2.80
  -5   0   7    1.10    3.80
  -5   0   6  501.95   17.10
   5   0  -6  471.35   15.30
   5   0  -6  427.56   15.30
   5   0  -6  508.85   17.40
  -5   0   6  484.55   21.10
  -5   0   5    0.20    2.00
   5   0  -5    0.40    2.00
  -5   0   5   -0.30    2.10
   5   0  -5    0.80    1.70
   5   0  -5   -4.30    1.90
   5   0  -4   78.39    6.20
  -5   0   4   76.89    5.60
  -5   0   4   84.29    6.30
  -5   0   3   -1.70    2.20
   5   0  -3   -0.70    2.70
  -5   0   2    6.80    3.20
   5   0  -2    4.20    3.10
   5   0  -1    0.10    3.30
  -5   0   1   -0.40    3.10
  -5   0   0 3514.85   90.79
   5   0   0 3539.65   90.89
   5   0   1   -2.80    3.20
  -5   0  -1   -1.30    3.70
  -5   0  -2    6.40    4.00
   5   0   2    3.30    3.20
  -5   0  -2   10.30    3.30
  -5   0  -3   -3.40    2.90
  -5   0  -3    4.10    3.10
   5   0   3    0.30    2.90
   5   0   4  142.89   11.70
  -5   0  -4  151.48   11.80
  -5   0  -4  138.69   10.30
   5   0   5    0.10    3.30
  -5   0  -5   -1.60    2.70
  -5   0  -5   -1.60    3.50
  -5   0  -6   19.90    5.00
  -5   0  -6   19.20    5.50
   5   0   6   11.90    5.10
  -5   0  -7    2.60    4.20
  -5   0  -7    2.00    3.90
   5   0   7   -1.50    3.40
  -5   0  -8   22.90    7.20
   5   0   8   32.50    8.20
  -5   0  -8   64.69   14.00
  -5   0  -9   -2.10    3.10
  -5   0  -9   -3.20    3.10
   5   0   9   -7.90    3.30
  -5   0 -10  695.03   31.50
   5   0  10  733.83   32.60
  -5   0 -10  545.75   41.80
  -5   0 -11   -1.30    3.80
   5   0  11   -0.50    3.90
  -5   0 -11   -2.80    3.60
   5   0  12   21.40    7.90
  -5   0 -12   16.60    7.20
  -5   0 -12    0.80    4.80
  -5   0 -13   -1.90    4.20
   5   0  13    0.60    5.80
  -5   0 -13   -5.30    4.10
   5   0  14  137.19   18.50
  -5   0 -14  115.59   17.10
  -5   0 -14  135.19   17.40
  -5   0 -15    2.40    5.80
   5   0  15  -10.50    5.30
  -5   0 -15    3.80    6.80
  -5   0 -16   75.19   13.30
  -5   0 -16   52.89   12.50
   5   0  16   74.19   13.60
  -5   0 -17    4.00    8.00
  -5   0 -17    3.00    7.10
   5   0  17   -5.50    6.70
   5   0  18  317.27   25.50
  -5   0 -18  226.18   20.80
  -5   0 -18  234.88   16.90
  -5   0 -18  254.67   25.30
   5   1 -21   15.00    8.20
   5  -1 -21    9.80    7.10
   5  -1 -21  -15.60    9.20
  -5  -1  21    7.90    8.50
   5   1 -20   -6.90    7.60
   5  -1 -20    2.60    6.20
   5  -1 -20   -1.60    8.30
  -5  -1  20   -4.70    6.90
   5   1 -19   -1.10    5.90
   5  -1 -19    1.00    8.10
  -5  -1  19   -3.40    6.50
   5  -1 -19   -4.00    5.30
   5   1 -18   26.60    9.50
   5  -1 -18   13.90    8.20
  -5  -1  18   13.90    6.80
   5  -1 -18    6.60    7.60
   5   1 -17    8.10    6.70
   5  -1 -17    5.50    6.70
  -5  -1  17   -0.20    6.30
   5  -1 -17   -2.90    4.70
   5   1 -16    3.30    5.60
  -5   1  16    2.10    4.30
   5  -1 -16   11.70    6.80
  -5  -1  16    0.80    5.30
   5  -1 -16   -4.50    4.70
  -5   1  15   -6.70    4.30
   5   1 -15   -3.00    4.50
   5  -1 -15   -1.20    5.20
   5  -1 -15    0.60    4.80
  -5  -1  15    5.40    6.40
   5   1 -14   11.00    5.70
  -5   1  14   14.30    6.00
   5  -1 -14    5.70    6.20
   5  -1 -14    5.80    6.00
  -5  -1  14   21.40    6.70
   5  -1 -14    7.80    5.80
  -5   1  13  239.38   15.10
   5   1 -13  249.18   18.00
   5  -1 -13  234.68   16.20
   5  -1 -13  224.08   17.10
   5  -1 -13  260.07   18.10
  -5  -1  13  244.18   17.20
  -5   1  12   47.00    7.60
  -5  -1  12   38.80    8.10
  -5  -1  12   50.99    8.70
   5  -1 -12   43.70    9.40
   5  -1 -12   49.00    9.60
   5  -1 -12   43.60    7.80
   5   1 -11  564.64   25.60
  -5   1  11  557.54   22.10
  -5  -1  11  538.35   23.30
   5  -1 -11  524.65   24.40
   5  -1 -11  611.74   24.10
   5  -1 -11  573.74   26.60
  -5  -1  11  580.14   25.10
  -5   1  10  247.08   12.90
   5   1 -10  229.88   15.20
  -5   1  10  239.78   16.70
  -5  -1  10  255.17   14.90
  -5  -1  10  238.78   14.90
   5  -1 -10  235.08   13.40
   5  -1 -10  221.78   15.80
   5  -1 -10  233.98   14.60
   5  -1 -10  241.58    9.20
  -5   1   9  442.56   22.20
   5   1  -9  399.46   19.40
  -5   1   9  429.56   16.80
   5  -1  -9  402.76   21.00
   5  -1  -9  437.76   17.80
   5  -1  -9  377.46   18.20
  -5  -1   9  426.96   19.40
  -5  -1   9  428.46   19.50
   5   1  -8  626.64   24.30
  -5   1   8  648.84   27.30
  -5   1   8  591.24   20.50
   5  -1  -8  668.43   27.30
  -5  -1   8  612.04   24.50
  -5  -1   8  606.64   23.80
   5  -1  -8  652.93   21.90
   5  -1  -8  647.44   23.20
  -5   1   7  143.39    7.80
   5   1  -7  129.19   10.00
  -5   1   7  145.49   12.70
   5  -1  -7  143.19    8.20
   5  -1  -7  139.59    9.20
  -5  -1   7  149.19   10.30
  -5  -1   7  142.39   11.20
   5  -1  -7  141.49   12.10
   5  -1  -7  130.69    7.40
  -5   1   6  468.55   21.70
   5   1  -6  475.05   18.20
   5   1  -6  398.66   15.50
  -5   1   6  473.45   14.60
  -5  -1   6  456.25   18.10
   5  -1  -6  444.26   16.30
   5  -1  -6  456.45   15.70
  -5  -1   6  459.05   14.10
   5  -1  -6  463.65   15.00
  -5   1   5  198.38    8.50
  -5   1   5  203.08   14.00
   5   1  -5  215.98   10.90
  -5   1   5  213.08    9.30
   5   1  -5  181.68    8.80
   5  -1  -5  197.18    9.20
  -5  -1   5  209.98   10.90
  -5  -1   5  205.88    8.90
   5  -1  -5  218.08   10.10
  -5   1   4   24.00    3.80
   5   1  -4   17.20    3.60
  -5   1   4   20.30    5.20
   5  -1  -4   15.20    3.90
  -5  -1   4   16.70    3.70
  -5  -1   4   17.60    3.80
  -5   1   3   50.89    5.00
   5   1  -3   51.89    6.00
  -5   1   3   55.39    8.10
   5  -1  -3   48.80    5.80
  -5  -1   3   57.69    6.20
   5   1  -2  761.42   25.20
  -5   1   2  782.02   25.60
  -5  -1   2  729.33   23.00
  -5  -1   2  790.62   25.30
   5  -1  -2  777.62   25.50
  -5   1   1  328.07   15.30
  -5   1   1  322.07   11.10
   5   1  -1  339.67   15.40
  -5  -1   1  340.97   13.20
  -5  -1   1  335.07   15.30
   5  -1  -1  347.07   15.40
   5   1   0  832.72   28.00
  -5   1   0  745.13   23.20
  -5   1   0  846.02   28.10
  -5  -1   0  806.92   27.70
   5  -1   0  826.72   27.80
  -5   1  -1  341.37   16.00
   5   1   1  302.97   15.60
  -5   1  -1  287.37   12.50
   5  -1   1  309.57   15.40
  -5  -1  -1  293.37   15.30
   5   1   2   11.00    4.70
  -5   1  -2    3.90    2.80
  -5   1  -2    4.80    3.20
   5  -1   2    3.30    3.70
  -5  -1  -2    2.40    3.50
   5  -1   2    2.80    2.30
  -5   1  -3   40.20    5.60
   5   1   3   31.70    5.50
  -5   1  -3   41.60    6.90
  -5  -1  -3   39.60    7.00
   5  -1   3   41.90    6.10
   5  -1   3   46.10    7.60
  -5   1  -4  847.22   31.00
  -5   1  -4  849.52   29.30
   5   1   4  850.01   31.90
   5  -1   4  812.92   28.40
   5  -1   4  847.42   31.30
  -5  -1  -4  860.11   31.40
  -5   1  -5   14.50    5.10
   5   1   5   11.40    4.40
  -5   1  -5    4.20    3.80
   5  -1   5   10.40    3.60
   5  -1   5    9.90    5.30
  -5  -1  -5    8.40    4.40
  -5  -1  -5   22.20    6.90
  -5   1  -6   29.50    6.30
   5   1   6   42.90    9.00
  -5   1  -6   26.10    6.70
  -5  -1  -6   30.30    7.20
   5  -1   6   20.60    4.70
   5  -1   6   24.40    7.10
  -5  -1  -6   27.20    6.10
   5   1   7  257.97   17.50
  -5   1  -7  336.87   26.60
  -5   1  -7  270.37   17.00
  -5  -1  -7  233.68   16.30
  -5  -1  -7  246.78   24.70
   5  -1   7  270.07   17.50
   5  -1   7  266.97   16.10
   5   1   8  552.14   27.40
  -5   1  -8  583.34   26.90
  -5   1  -8  552.94   26.00
  -5  -1  -8  530.25   25.20
  -5  -1  -8  561.44   26.50
   5  -1   8  579.44   27.00
   5  -1   8  573.74   25.70
  -5   1  -9    5.50    4.70
   5   1   9    3.00    4.90
  -5   1  -9    2.90    4.80
   5  -1   9    2.20    4.40
  -5  -1  -9    6.70    5.30
  -5  -1  -9    4.60    5.00
   5  -1   9    7.80    5.60
  -5   1 -10  562.34   28.70
  -5   1 -10  519.45   31.70
   5   1  10  566.54   29.20
  -5  -1 -10  573.34   29.10
   5  -1  10  584.44   27.80
   5  -1  10  580.84   28.70
  -5  -1 -10  609.34   28.50
  -5   1 -11  311.07   20.40
   5   1  11  333.17   22.60
  -5   1 -11  299.67   21.40
  -5  -1 -11  285.67   20.10
  -5  -1 -11  300.17   20.70
   5  -1  11  306.27   21.10
   5  -1  11  315.77   21.00
   5   1  12  371.26   30.50
  -5   1 -12  394.56   25.60
  -5   1 -12  416.56   23.90
  -5  -1 -12  393.36   23.90
  -5  -1 -12  406.16   25.10
   5  -1  12  410.16   24.70
   5  -1  12  419.26   25.20
  -5   1 -13   -2.50    4.60
   5   1  13   -1.00    5.90
  -5   1 -13    8.50    5.60
  -5  -1 -13   -4.50    4.70
  -5  -1 -13    5.10    4.70
   5  -1  13   -1.50    9.20
   5  -1  13    6.90    5.70
  -5   1 -14   17.30    9.20
  -5   1 -14   24.40    8.30
   5   1  14   30.90    9.70
   5  -1  14   18.80    8.10
  -5  -1 -14   18.40    8.00
  -5  -1 -14   11.70    5.90
  -5   1 -15   20.80    8.80
  -5   1 -15   18.20    7.70
   5   1  15    9.50    7.20
  -5  -1 -15    9.00    6.90
   5  -1  15   39.60   11.00
  -5  -1 -15   27.80    9.00
   5   1  16    6.00    7.60
  -5   1 -16   -3.60    7.20
  -5   1 -16    3.40    6.20
  -5  -1 -16    2.20    6.30
   5  -1  16   -4.00    4.50
  -5  -1 -16   -2.10    4.80
  -5   1 -17   13.00    7.00
  -5   1 -17   11.80   14.10
   5   1  17   16.70    8.70
  -5   1 -17    8.80    4.50
  -5  -1 -17    3.70    7.20
  -5  -1 -17    9.80    8.60
   5  -1  17   -3.60    7.70
  -5   1 -18    0.50    3.50
  -5   1 -18   -3.80    8.10
  -5   1 -18   -5.10    5.90
   5   1  18    2.70    7.70
  -5  -1 -18    2.70    6.60
  -5  -1 -18    7.40    7.00
  -5  -1 -18    5.20    7.20
   5  -1  18   -3.70    6.70
   5   2 -20    9.40    7.30
   5  -2 -20  -12.80    7.50
  -5  -2  20  -17.00    7.40
   5  -2 -20    6.10    6.60
   5   2 -19   20.70   10.10
   5  -2 -19   26.10   10.70
   5  -2 -19   32.20    9.70
  -5  -2  19   28.70   12.70
   5   2 -18    8.40    7.00
   5  -2 -18   17.10    8.70
   5  -2 -18   17.50    7.80
   5  -2 -18   18.20    9.40
  -5  -2  18   19.50    9.00
   5   2 -17   71.19   13.10
  -5  -2  17   92.09   13.90
   5  -2 -17  105.89   13.80
   5  -2 -17   92.59   15.20
   5  -2 -17   76.29   14.20
   5   2 -16    2.00    6.30
  -5  -2  16    6.10    7.30
   5  -2 -16   -5.00    5.60
   5  -2 -16    2.90    5.10
   5   2 -15   62.19   12.20
   5  -2 -15   61.59    6.30
   5  -2 -15   64.29   12.40
  -5  -2  15   69.39   13.00
   5  -2 -15   73.39   11.70
   5  -2 -15   63.19   12.50
   5   2 -14    7.70    6.80
   5  -2 -14   10.10    7.10
   5  -2 -14   12.00    3.90
   5  -2 -14   31.00    9.30
  -5  -2  14   14.90    7.20
   5  -2 -14   22.30    7.60
   5   2 -13   15.50    7.50
   5  -2 -13   12.80    6.50
   5  -2 -13   11.30    6.30
  -5  -2  13   22.50    7.90
   5  -2 -13   18.10    4.20
   5  -2 -13   15.60    5.90
   5   2 -12   49.20   10.80
  -5  -2  12   36.60    7.90
   5  -2 -12   66.39   11.90
   5  -2 -12   61.69    9.20
   5  -2 -12   66.69   11.20
  -5  -2  12   64.79    8.80
   5  -2 -12   58.09    6.90
  -5  -2  11  114.49   12.40
   5  -2 -11  135.49   12.50
   5  -2 -11  146.99   13.90
   5  -2 -11  122.99    8.70
   5  -2 -11  120.99   10.20
  -5  -2  11  126.49   10.50
   5   2 -10   31.30    6.80
   5  -2 -10   49.60    6.60
  -5  -2  10   58.49    8.40
   5  -2 -10   42.30    8.50
   5  -2 -10   56.89    9.30
  -5  -2  10   60.69   10.20
   5   2  -9  745.13   29.70
  -5   2   9  742.03   32.10
  -5  -2   9  753.02   27.30
   5  -2  -9  785.82   25.30
   5  -2  -9  738.03   31.80
  -5  -2   9  756.52   29.60
   5  -2  -9  771.32   28.90
  -5   2   8   79.59   10.90
   5   2  -8   92.69    9.80
  -5  -2   8   72.69    4.70
  -5  -2   8   82.59    9.30
   5  -2  -8   85.89    6.70
   5  -2  -8   79.69    8.90
   5  -2  -8   92.39   12.70
   5   2  -7  323.97   16.20
  -5   2   7  271.47   17.90
  -5   2   7  284.47   14.90
  -5  -2   7  274.77   15.40
   5  -2  -7  275.17   17.60
   5  -2  -7  299.47   11.30
  -5  -2   7  270.57   10.80
   5  -2  -7  267.57   14.40
  -5   2   6   25.30    7.20
   5   2  -6   14.80    4.50
  -5   2   6   23.50    5.10
   5  -2  -6   16.90    6.00
   5  -2  -6   29.50    5.70
  -5  -2   6   21.10    4.90
  -5   2   5  251.87   16.20
  -5   2   5  233.08   12.00
   5   2  -5  239.18   13.00
   5  -2  -5  236.18   15.60
  -5  -2   5  214.88   10.80
   5  -2  -5  231.18   11.90
  -5  -2   5  248.98   13.30
  -5   2   4  358.56   15.00
  -5   2   4  365.66   19.00
   5   2  -4  326.77   14.80
   5   2  -4  343.07   13.20
  -5  -2   4  364.66   15.90
  -5  -2   4  347.87   14.80
   5  -2  -4  349.87   18.90
   5   2  -3 2052.39   57.59
   5   2  -3 1951.90   54.39
  -5   2   3 2205.18   57.09
  -5   2   3 2244.08   62.69
  -5  -2   3 2109.79   57.79
   5  -2  -3 2143.09   58.69
   5  -2  -3 2134.69   62.19
   5   2  -2    4.10    3.20
   5   2  -2    0.60    3.00
  -5   2   2    5.50    5.10
   5  -2  -2    2.00    3.00
  -5  -2   2    3.40    3.20
  -5  -2   2    2.50    2.90
  -5   2   1  606.64   18.20
   5   2  -1  618.94   21.50
   5   2  -1  621.64   23.80
  -5   2   1  671.43   25.30
   5  -2  -1  621.74   23.60
  -5  -2   1  607.74   21.30
  -5  -2   1  597.34   23.40
   5  -2  -1  593.04   17.80
  -5   2   0   45.70    5.20
   5   2   0   46.40    7.80
  -5   2   0   44.30    7.60
  -5  -2   0   28.50    5.30
   5  -2   0   55.39    8.50
  -5  -2   0   58.49    7.50
   5  -2   0   44.00    5.00
  -5   2  -1  255.17   14.70
  -5   2  -1  248.88   11.80
   5   2   1  243.08   14.90
  -5  -2  -1  241.08   14.40
   5  -2   1  260.77   14.70
  -5  -2  -1  252.07   13.90
   5  -2   1  252.77   11.50
  -5   2  -2   77.99    9.30
  -5   2  -2   76.59    7.50
   5   2   2   88.39   11.20
  -5  -2  -2   84.69   11.20
   5  -2   2   93.99    7.80
  -5  -2  -2   76.49    9.10
   5  -2   2   93.29    9.60
   5   2   3  438.36   21.70
  -5   2  -3  425.26   18.70
  -5   2  -3  493.05   21.60
   5  -2   3  442.56   20.80
  -5  -2  -3  441.26   21.40
   5  -2   3  454.15   18.60
  -5  -2  -3  468.25   21.50
   5   2   4  494.45   23.40
  -5   2  -4  462.45   21.90
  -5   2  -4  414.46   19.60
   5  -2   4  471.25   19.90
  -5  -2  -4  483.25   22.40
  -5  -2  -4  455.75   22.90
   5  -2   4  465.55   21.90
  -5   2  -5   92.39   10.60
  -5   2  -5   85.59    9.70
   5   2   5   92.39   12.80
  -5  -2  -5   91.79   12.90
   5  -2   5  103.09   10.80
   5  -2   5   93.09    9.50
  -5   2  -6  651.63   27.50
  -5   2  -6  693.43   28.70
   5   2   6  640.14   29.60
   5  -2   6  670.23   28.60
  -5  -2  -6  649.54   28.60
  -5   2  -7   44.70    9.50
  -5   2  -7   44.40   11.40
   5   2   7   29.10    8.00
   5  -2   7   40.80    8.70
  -5  -2  -7   31.10    7.10
   5  -2   7   50.69   12.40
  -5  -2  -7   34.10    8.30
   5   2   8  641.44   30.40
  -5   2  -8  573.74   27.70
  -5   2  -8  592.84   27.80
   5  -2   8  579.44   28.00
  -5  -2  -8  642.84   29.10
  -5  -2  -8  643.24   27.60
   5  -2   8  604.64   28.10
  -5   2  -9    7.10    4.80
   5   2   9    7.50    5.40
  -5   2  -9    8.20    5.00
  -5  -2  -9    4.10    4.10
   5  -2   9   10.40    4.70
   5  -2   9   17.90    6.00
  -5  -2  -9    3.30    5.70
  -5   2 -10  223.98   19.70
  -5   2 -10  225.58   18.30
   5   2  10  263.57   19.90
  -5  -2 -10  247.68   17.90
   5  -2  10  234.38   18.50
   5  -2  10  229.58   17.40
  -5  -2 -10  256.97   18.70
   5   2  11   18.60   10.20
  -5   2 -11   19.90    7.60
  -5   2 -11   15.60    6.60
  -5  -2 -11    9.40    6.20
   5  -2  11   19.90    8.80
  -5  -2 -11   12.40    5.70
   5  -2  11   29.60    9.20
  -5   2 -12  117.39   15.70
  -5   2 -12  159.18   15.70
   5   2  12  152.68   16.90
   5  -2  12  149.19   16.00
  -5  -2 -12  151.18   16.10
   5  -2  12  146.39   16.00
  -5  -2 -12  131.19   15.10
  -5   2 -13    8.70    6.30
   5   2  13   -8.00    4.30
  -5   2 -13   12.80    7.60
  -5  -2 -13    6.80    6.50
  -5  -2 -13   -0.30    5.70
   5  -2  13   -0.70    4.60
   5  -2  13    1.80    5.30
  -5   2 -14  171.58   17.10
   5   2  14  161.48   18.70
  -5   2 -14  179.38   19.30
  -5  -2 -14  151.28   20.00
   5  -2  14  173.98   19.30
   5  -2  14  161.58   17.30
  -5  -2 -14  182.48   18.20
  -5   2 -15   22.30   10.10
   5   2  15    4.40    8.50
  -5   2 -15    9.60    6.90
  -5  -2 -15   -3.40    5.00
   5  -2  15   19.80    9.70
  -5  -2 -15   15.80    7.60
  -5  -2 -15    5.50    9.10
   5  -2  15   19.60    8.50
   5   2  16   58.29   13.50
  -5   2 -16   49.70   13.70
  -5  -2 -16   32.60    9.20
   5  -2  16   39.80   10.90
   5  -2  16   24.30    9.80
  -5  -2 -16   17.90    7.70
  -5  -2 -16   56.69   13.00
  -5   2 -17   -4.80    6.30
   5   2  17   -2.30    7.20
  -5  -2 -17   -9.30   10.70
   5  -2  17  -13.20    5.80
  -5  -2 -17   -3.30    5.40
  -5   2 -18   11.40    9.10
  -5  -2 -18   12.20    8.80
   5  -2  18   18.20    9.30
  -5  -2 -18    9.60    7.80
   5   3 -20   43.30   14.20
   5  -3 -20   48.10   11.70
   5  -3 -20   24.70    9.40
   5  -3 -20   97.79   19.00
  -5  -3  20   63.89   14.50
   5   3 -19   -1.20    6.20
   5  -3 -19   -1.40    5.70
   5  -3 -19    5.20    8.90
  -5  -3  19   -9.40    8.80
   5  -3 -19    1.80    5.30
   5   3 -18   65.39   13.10
   5  -3 -18   23.30   10.50
   5  -3 -18   47.00   11.40
  -5  -3  18   41.50   12.60
   5  -3 -18   52.49   11.10
   5  -3 -18   52.79    7.50
   5   3 -17   32.80   10.30
  -5  -3  17   28.20    9.70
   5  -3 -17   25.20    7.90
   5  -3 -17   42.60   11.70
   5  -3 -17   40.10    6.90
   5  -3 -17   41.70   11.10
   5   3 -16  110.19   15.10
   5  -3 -16  150.98   16.70
   5  -3 -16  128.09   13.60
  -5  -3  16  107.99   16.90
   5  -3 -16  127.89   10.40
   5  -3 -16  146.79   19.20
   5   3 -15   82.79   15.70
   5  -3 -15   72.09   10.90
   5  -3 -15   78.69   14.70
  -5  -3  15   74.19   13.00
   5  -3 -15   68.49   14.30
   5  -3 -15   79.89    9.00
   5   3 -14  115.59   14.90
   5  -3 -14  165.88   17.70
   5  -3 -14  210.58   27.30
   5  -3 -14  168.68   16.80
  -5  -3  14  143.29   16.30
   5  -3 -14  189.28   12.40
   5   3 -13  143.49   15.80
  -5  -3  13  159.58   15.90
   5  -3 -13  153.58   32.60
   5  -3 -13  148.99   12.40
   5  -3 -13  155.58   11.50
   5  -3 -13  157.98   16.00
   5   3 -12   82.99   12.90
  -5  -3  12  116.09   16.00
  -5  -3  12   78.39    8.00
   5  -3 -12  104.19    9.90
   5  -3 -12  105.39   12.70
   5  -3 -12   87.09    9.20
   5  -3 -12   98.29   15.20
   5   3 -11  494.95   25.70
  -5  -3  11  451.95   24.60
   5  -3 -11  463.65   26.40
   5  -3 -11  520.35   20.60
   5  -3 -11  465.85   24.50
  -5  -3  11  496.45   19.80
   5   3 -10  110.79   12.30
  -5  -3  10   91.49    8.90
   5  -3 -10   88.49    8.20
   5  -3 -10  102.89   11.60
  -5  -3  10  103.49    6.70
   5  -3 -10   94.99   13.80
  -5  -3  10  106.09   12.70
   5   3  -9   39.60    9.00
  -5  -3   9   27.00    7.30
   5  -3  -9   43.80    8.80
   5  -3  -9   37.00    5.40
   5  -3  -9   44.70   10.30
  -5  -3   9   41.50    5.50
  -5   3   8  114.89   11.50
   5   3  -8  135.09   12.30
  -5  -3   8  126.59   11.70
   5  -3  -8  113.89   11.10
   5  -3  -8  126.19    7.60
  -5  -3   8  121.19    8.40
   5  -3  -8  127.79   13.60
  -5   3   7  116.19   13.40
   5   3  -7  111.79   11.00
  -5   3   7  110.49   10.70
   5  -3  -7  114.99   10.70
   5  -3  -7  110.99    6.40
  -5  -3   7  102.09    8.30
  -5  -3   7  104.19   10.70
   5  -3  -7   90.59   12.20
   5   3  -6  408.26   19.70
  -5   3   6  401.06   22.50
  -5   3   6  444.56   19.90
  -5  -3   6  375.96   19.20
   5  -3  -6  425.36   19.40
  -5  -3   6  407.06   17.40
   5  -3  -6  412.46   22.80
  -5   3   5   24.80    7.30
  -5   3   5   38.60    7.10
   5   3  -5   23.80    5.40
   5  -3  -5   23.50    6.40
   5  -3  -5   32.70    6.70
  -5  -3   5   26.20    5.30
  -5  -3   5   34.10    6.60
  -5   3   4   37.40    6.70
   5   3  -4   35.60    6.40
  -5   3   4   30.50    7.30
  -5  -3   4   30.60    6.10
  -5  -3   4   29.80    5.00
   5  -3  -4   34.20    7.90
  -5   3   3  377.56   20.70
   5   3  -3  385.16   16.80
  -5   3   3  407.26   18.40
   5  -3  -3  378.16   20.30
  -5  -3   3  379.56   18.10
  -5  -3   3  375.86   17.50
   5   3  -2 1534.15   45.90
  -5   3   2 1655.43   41.20
  -5   3   2 1667.43   51.19
  -5  -3   2 1555.24   46.00
  -5  -3   2 1588.24   48.90
   5  -3  -2 1586.24   50.59
   5  -3  -2 1580.44   40.80
   5   3  -1  522.05   23.30
  -5   3   1  542.95   24.00
  -5   3   1  571.94   18.10
   5   3  -1  534.45   21.50
   5  -3  -1  539.15   17.50
  -5  -3   1  495.95   22.70
   5  -3  -1  570.24   24.50
  -5  -3   1  536.75   21.50
  -5   3   0  567.54   19.60
   5   3   0  538.05   24.30
  -5   3   0  587.54   24.40
   5   3   0  537.65   22.70
   5  -3   0  548.45   19.10
  -5  -3   0  584.04   23.30
  -5  -3   0  594.44   24.90
   5  -3   0  588.94   24.50
  -5   3  -1  108.19    8.40
   5   3   1   87.19   10.00
   5   3   1   90.49   11.90
  -5  -3  -1   95.09   10.40
  -5  -3  -1   82.19    9.70
   5  -3   1  128.39   11.40
   5  -3   1  125.09    8.60
   5   3   2   32.60    6.80
  -5   3  -2   47.50    8.50
  -5   3  -2   39.30    5.90
   5  -3   2   25.30    5.60
  -5  -3  -2   34.10    6.80
  -5  -3  -2   56.69    9.70
   5  -3   2   41.30    6.90
   5   3   3  246.28   17.10
  -5   3  -3  277.77   15.00
  -5   3  -3  262.57   14.50
   5  -3   3  250.77   16.20
   5  -3   3  251.57   14.10
  -5  -3  -3  262.77   17.00
  -5  -3  -3  266.37   17.10
   5   3   4  273.77   18.10
  -5   3  -4  241.88   14.80
  -5   3  -4  255.27   14.20
   5  -3   4  252.07   16.50
  -5  -3  -4  254.77   17.10
  -5  -3  -4  272.67   17.90
   5  -3   4  247.28   14.60
  -5   3  -5   12.20    5.00
  -5   3  -5   33.80    6.60
   5   3   5   23.60    6.90
[truncated: 14,991,065 more chars]
