# Supplementary material for: Conversion of Bestmann Ylide into Carbophosphinocarbene
Source: Angew Chem Int Ed Engl. 2025 Apr 7;64(22):e202501955. doi: 10.1002/anie.202501955 (PMC12105685; doi:10.1002/anie.202501955)
Supplement: Supplementary file 2 — Supporting Information [file ANIE-64-e202501955-s001.zip › 7.cif]

data_7
_audit_creation_date               2025-02-20
_audit_creation_method
;
Olex2 1.5
(compiled 2024.01.12 svn.r2f8d729c for OlexSys, GUI svn.r6928)
;
_shelx_SHELXL_version_number       2019/2
loop_
  _audit_author_name
  _audit_author_email
  _audit_author_address
 'Radacki, Krzysztof' ? ?
 'Ye, Qing' ? ?

_audit_contact_author_address      ?
_audit_contact_author_email        ?
_audit_contact_author_fax          +49-931-31-88611
# end Validation Reply Form
_audit_contact_author_name         ''
_audit_contact_author_phone        ?
_audit_update_record
;
 2025-02-19    CrysAlisPro 1.171.44.92a (Rigaku OD, 2025)
 2025-02-20    SHELXL-2019/2
;
_publ_contact_author_id_orcid      ?
_publ_section_references
;
 SHELXT - Integrated space-group and crystal-structure determination, G. M. Sheldrick, Acta Cryst. (2015) A71, 3-8
 Crystal structure refinement with SHELXL, G. M. Sheldrick, Acta Cryst. (2015) C71, 3-8
;
_chemical_formula_moiety          
 'C56 H91 B24 N2 O2 P2 Si4, C18 H B F15, C7 H8'
_chemical_formula_sum              'C81 H100 B25 F15 N2 O2 P2 Si4'
_chemical_formula_weight           1863.17
loop_
  _atom_type_symbol
  _atom_type_description
  _atom_type_scat_dispersion_real
  _atom_type_scat_dispersion_imag
  _atom_type_scat_source
 C C 0.0181 0.0091 'International Tables Vol C Tables 4.2.6.8 and 6.1.1.4'
 H H 0.0000 0.0000 'International Tables Vol C Tables 4.2.6.8 and 6.1.1.4'
 B B 0.0090 0.0039 'International Tables Vol C Tables 4.2.6.8 and 6.1.1.4'
 N N 0.0311 0.0180 'International Tables Vol C Tables 4.2.6.8 and 6.1.1.4'
 O O 0.0492 0.0322 'International Tables Vol C Tables 4.2.6.8 and 6.1.1.4'
 F F 0.0727 0.0534 'International Tables Vol C Tables 4.2.6.8 and 6.1.1.4'
 Si Si 0.2541 0.3302 'International Tables Vol C Tables 4.2.6.8 and 6.1.1.4'
 P P 0.2955 0.4335 'International Tables Vol C Tables 4.2.6.8 and 6.1.1.4'

_shelx_space_group_comment
;
 The symmetry employed for this shelxl refinement is uniquely defined by the
 following loop, which should always be used as a source of symmetry
 information in preference to the above space-group names. They are only
 intended as comments.
;
_space_group_crystal_system        'triclinic'
_space_group_IT_number             2
_space_group_name_H-M_alt          'P -1'
_space_group_name_Hall             '-P 1'
loop_
  _space_group_symop_operation_xyz
 'x, y, z'
 '-x, -y, -z'

_cell_length_a                     14.5360(4)
_cell_length_b                     15.4157(3)
_cell_length_c                     23.7127(6)
_cell_angle_alpha                  79.034(2)
_cell_angle_beta                   72.898(2)
_cell_angle_gamma                  69.550(2)
_cell_volume                       4735.8(2)
_cell_formula_units_Z              2
_cell_measurement_reflns_used      20319
_cell_measurement_temperature      100(2)
_cell_measurement_theta_max        72.1070
_cell_measurement_theta_min        3.0450
_shelx_estimated_absorpt_T_max     0.933
_shelx_estimated_absorpt_T_min     0.790
_exptl_absorpt_coefficient_mu      1.539
_exptl_absorpt_correction_T_max    1.00000
_exptl_absorpt_correction_T_min    0.82903
_exptl_absorpt_correction_type     multi-scan
_exptl_absorpt_process_details
;
 CrysAlisPro 1.171.44.92a (Rigaku Oxford Diffraction, 2025) Empirical
 absorption correction using spherical harmonics, implemented in SCALE3
 ABSPACK scaling algorithm.
;
_exptl_crystal_colour              colourless
_exptl_crystal_colour_primary      colourless
_exptl_crystal_density_diffrn      1.307
_exptl_crystal_description         plate
_exptl_crystal_F_000               1924
loop_
  _exptl_crystal_face_index_h
  _exptl_crystal_face_index_k
  _exptl_crystal_face_index_l
  _exptl_crystal_face_perp_dist
 0 0 1 0.0222
 1 1 0 0.0532
 -1 -1 0 0.0869
 -1 -1 -1 0.0877
 0 1 0 0.0668
 -1 1 -1 0.0751
 1 -1 1 0.0688
 -1 1 -1 0.0755
 1 -1 0 0.0682
 -1 1 0 0.0737
 -1 0 0 0.0788
 -1 0 -2 0.0701
 1 0 2 0.0550
 0 -2 1 0.0797
 -1 -2 -1 0.0916
 0 2 -1 0.0674
 1 1 2 0.0559
 1 2 2 0.0622
 1 -2 1 0.0684
 -1 2 -1 0.0721
 1 0 0 0.0494
 -1 0 0 0.0720
 -2 -1 -2 0.0894
 2 1 2 0.0627
 0 -1 -1 0.0702
 0 1 1 0.0566
 0 0 -1 0.0242

_exptl_crystal_preparation
;
 Crystals were grown at RT from saturated solution in toluene. For data
 collection the crystal was immersed in a film of perfluoropolyether oil,
 mounted on a polyimide loop and transferred to stream of cold nitrogen
 (Oxford Cryostream 800).
;
_exptl_crystal_size_max            0.161
_exptl_crystal_size_mid            0.143
_exptl_crystal_size_min            0.046
_diffrn_reflns_av_R_equivalents    0.0877
_diffrn_reflns_av_unetI/netI       0.0251
_diffrn_reflns_Laue_measured_fraction_full  0.991
_diffrn_reflns_Laue_measured_fraction_max  0.944
_diffrn_reflns_limit_h_max         17
_diffrn_reflns_limit_h_min         -17
_diffrn_reflns_limit_k_max         19
_diffrn_reflns_limit_k_min         -19
_diffrn_reflns_limit_l_max         29
_diffrn_reflns_limit_l_min         -29
_diffrn_reflns_number              20631
_diffrn_reflns_point_group_measured_fraction_full  0.991
_diffrn_reflns_point_group_measured_fraction_max  0.944
_diffrn_reflns_theta_full          67.684
_diffrn_reflns_theta_max           74.805
_diffrn_reflns_theta_min           3.074
_diffrn_ambient_environment        N~2~
_diffrn_ambient_temperature        100(2)
_diffrn_detector                   HPA
_diffrn_detector_area_resol_mean   10.0
_diffrn_detector_type              'HyPix Arc150'
_diffrn_measured_fraction_theta_full  0.991
_diffrn_measured_fraction_theta_max  0.944
_diffrn_measurement_details
;
 List of Runs (angles in degrees, time in seconds):
 --------------------------------------------------------------------------
  1  \w    -95.00 -60.95   0.15    0.79    --  -46.00 -50.00-163.55  227
  2  \w    -95.00 -59.00   0.15    0.79    --  -46.00 -46.00 147.37  240
  3  \w    -98.00 -63.95   0.15    0.79    --  -50.00 -51.00 -55.11  227
  4  \w    -99.00 -64.95   0.15    0.79    --  -50.00 -48.00-131.67  227
  5  \w   -102.00 -67.95   0.15    0.79    --  -54.00 -51.00   8.49  227
  6  \w   -106.00 -71.95   0.15    0.79    --  -58.00 -52.00-105.02  227
  7  \w     15.00  66.00   0.15    0.79    --   58.14 -95.00-150.00  340
  8  \w   -111.00 -76.95   0.15    0.79    --  -62.00 -47.00 136.25  227
  9  \w   -110.00 -75.95   0.15    0.79    --  -62.00 -52.00  36.90  227
 10  \w   -111.00 -76.95   0.15    0.79    --  -62.00 -48.00 109.69  227
 11  \w   -116.00 -86.00   0.15    0.79    --  -70.00 -59.00 -61.13  200
 12  \w   -120.00 -82.95   0.15    0.79    --  -70.00 -41.00 -14.83  247
 13  \w   -120.00 -84.00   0.15    0.79    --  -70.00 -45.00  55.65  240
 14  \w   -116.00 -86.00   0.15    0.79    --  -70.00 -59.00-159.96  200
 15  \w   -121.00 -86.95   0.15    0.79    --  -74.00 -56.00  90.55  227
 16  \w    -97.00 -32.95   0.15    0.79    --  -78.00 114.00  82.35  427
 17  \w    -97.00 -32.95   0.15    0.79    --  -78.00 114.00  99.51  427
 18  \w    -97.00 -32.95   0.15    0.79    --  -78.00 114.00  32.34  427
 19  \w    -97.00 -32.95   0.15    0.79    --  -78.00 114.00 -84.09  427
 20  \w    -97.00 -32.95   0.15    0.79    --  -78.00 114.00 135.37  427
 21  \w   -124.00 -92.95   0.15    0.79    --  -79.50 -63.00-166.66  207
 22  \w   -126.00 -93.00   0.15    0.79    --  -79.50-123.00 -89.24  220
 23  \w    -96.00 -34.95   0.15    0.79    --  -79.50 114.00 -60.64  407
 24  \w   -126.00 -93.00   0.15    0.79    --  -79.50-123.00 -32.27  220
 25  \w    -97.00 -34.00   0.15    0.79    --  -79.50 116.00  59.84  420
 26  \w   -126.00 -93.00   0.15    0.79    --  -79.50-123.00 120.50  220
 27  \w   -126.00 -93.00   0.15    0.79    --  -79.50-123.00 109.31  220
 28  \w   -126.00 -93.00   0.15    0.79    --  -79.50-123.00  20.49  220
 29  \w    -98.00 -33.95   0.15    0.79    --  -79.50 119.00-128.00  427
 30  \w   -124.00 -94.00   0.15    0.79    --  -79.50 -64.00-135.35  200
 31  \w   -126.00 -93.00   0.15    0.79    --  -79.50-123.00 174.83  220
 32  \w   -128.00 -93.95   0.15    0.79    --  -79.50 -50.00  -7.76  227
 33  \w   -126.00 -93.00   0.15    0.79    --  -79.50-121.00-157.48  220
 34  \w    -97.00 -34.00   0.15    0.79    --  -79.50 115.00-149.42  420
 35  \w   -128.00 -93.95   0.15    0.79    --  -79.50 -49.00 109.96  227
 36  \w   -126.00 -93.00   0.15    0.79    --  -79.50-120.00  74.41  220
 37  \w   -130.00 -91.00   0.15    0.79    --  -79.50 -41.00 156.73  260
 38  \w    -97.00 -34.00   0.15    0.79    --  -79.50 115.00-149.42  420
 39  \w   -127.00 -91.00   0.15    0.79    --  -79.50 -56.00 -86.63  240
 40  \w   -125.00 -92.00   0.15    0.79    --  -79.50 -60.00  33.21  220
 41  \w   -126.00 -93.00   0.15    0.79    --  -79.50-120.00 -41.64  220
 42  \w   -101.00 -34.10   0.15    0.79    --  -79.50 125.00   3.39  446
 43  \w   -126.00 -93.00   0.15    0.79    --  -79.50-122.00-134.29  220
 44  \w    -97.00 -34.00   0.15    0.79    --  -79.50 115.00-178.51  420
 45  \w     37.00  92.05   0.15    0.79    --   82.26-112.00 120.00  367
 46  \w     40.00  89.05   0.15    0.79    --   82.26 -95.00 -30.00  327
 47  \w     40.00  89.05   0.15    0.79    --   82.26 -95.00 -90.00  327
 48  \w     40.00  89.05   0.15    0.79    --   82.26 -95.00-180.00  327
 49  \w     40.00  89.05   0.15    0.79    --   82.26 -95.00-150.00  327
 50  \w     42.00  93.00   0.15    0.79    --   85.25 -98.00  21.24  340
 51  \w    -54.00 -27.00   0.15    0.79    --  -14.00 -58.00  34.63  180
 52  \w    -54.00 -27.00   0.15    0.79    --  -14.00 -55.00-168.37  180
 53  \w    -54.00 -27.00   0.15    0.79    --  -14.00 -53.00-130.24  180
 54  \w    -54.00 -27.00   0.15    0.79    --  -14.00 -57.00 -16.16  180
 55  \w    -54.00 -27.00   0.15    0.79    --  -14.00 -59.00 -59.66  180
 56  \w    -54.00 -27.00   0.15    0.79    --  -14.00 -58.00 141.21  180
 57  \w    -70.00 -35.95   0.15    0.79    --  -22.00 -51.00  81.49  227
 58  \w   -117.00 -84.00   0.15    0.79    --  -70.00 -57.00-117.48  220
 59  \w   -118.00 -83.95   0.15    0.79    --  -70.00 -53.00 -41.72  227
;
_diffrn_measurement_device         'four-circle diffractometer'
_diffrn_measurement_device_type    'Rigaku XtaLAB Synergy-R'
_diffrn_measurement_method         '\w scans'
_diffrn_orient_matrix_type
;
 CrysAlisPro convention (1999,Acta A55,543-557)
;
_diffrn_orient_matrix_UB_11        0.0697184000
_diffrn_orient_matrix_UB_12        -0.1014403000
_diffrn_orient_matrix_UB_13        0.0038197000
_diffrn_orient_matrix_UB_21        0.0675382000
_diffrn_orient_matrix_UB_22        0.0191398000
_diffrn_orient_matrix_UB_23        -0.0614822000
_diffrn_orient_matrix_UB_31        0.0648564000
_diffrn_orient_matrix_UB_32        0.0287873000
_diffrn_orient_matrix_UB_33        0.0294994000
_diffrn_radiation_monochromator    'multi-layer mirror'
_diffrn_radiation_probe            x-ray
_diffrn_radiation_type             CuK\a
_diffrn_radiation_wavelength       1.54184
_diffrn_radiation_xray_symbol      K-L~2,3~
_diffrn_source                     'rotating-anode X-ray tube'
_diffrn_source_type                'PhotonJet-R X-ray Source'
_reflns_Friedel_coverage           0.000
_reflns_Friedel_fraction_full      .
_reflns_Friedel_fraction_max       .
_reflns_number_gt                  17060
_reflns_number_total               20631
_reflns_special_details
;
 _reflns_Friedel_fraction is defined as the number of unique Friedel pairs
 measured divided by the number that would be possible theoretically,
 ignoring centric projections and systematic absences. Completness statistics
 refer to single and composite reflections containing twin component 1 only.
;
_reflns_threshold_expression       'I > 2\s(I)'
_computing_cell_refinement         'CrysAlisPro 1.171.44.92a (Rigaku OD, 2025)'
_computing_data_collection
;
 CrysAlisPro system (CCD 43.119a 64-bit (release 08-04-2024))
;
_computing_data_reduction          'CrysAlisPro 1.171.44.92a (Rigaku OD, 2025)'
_computing_molecular_graphics      'Olex2 1.5 (Dolomanov et al., 2009)'
_computing_publication_material    'Olex2 1.5 (Dolomanov et al., 2009)'
_computing_structure_refinement    'SHELXL-2019/2 (Sheldrick, 2019)'
_computing_structure_solution      'SHELXT 2014/5 (Sheldrick, 2014)'
_refine_diff_density_max           2.162
_refine_diff_density_min           -0.816
_refine_diff_density_rms           0.132
_refine_ls_extinction_coef         .
_refine_ls_extinction_method       none
_refine_ls_goodness_of_fit_ref     1.033
_refine_ls_hydrogen_treatment      mixed
_refine_ls_matrix_type             full
_refine_ls_number_parameters       1146
_refine_ls_number_reflns           20631
_refine_ls_number_restraints       10
_refine_ls_R_factor_all            0.1554
_refine_ls_R_factor_gt             0.1398
_refine_ls_restrained_S_all        1.032
_refine_ls_shift/su_max            0.000
_refine_ls_shift/su_mean           0.000
_refine_ls_structure_factor_coef   Fsqd
_refine_ls_weighting_details
;
 w=1/[\s^2^(Fo^2^)+(0.2146P)^2^+25.0000P] where P=(Fo^2^+2Fc^2^)/3
;
_refine_ls_weighting_scheme        calc
_refine_ls_wR_factor_gt            0.3710
_refine_ls_wR_factor_ref           0.3855
_refine_special_details
;
 Refined as a 2-component twin. The BASF parameter was refined to 39%. Bad
 quality crystal. The hydrides on the central B2 couldn't be localized. They
 were set manually, and their position was restrained using DFIX command with
 values from chemically similar compound (B~2~H~5~(IMe)~2~, Chem. Eur. J.
 2017, 23, 8180).
;
_olex2_refinement_description
;
1. Twinned data refinement
 Scales: 0.61063
 0.38937
2. Restrained distances
 B1_1-H3C_1 = B2_1-H3C_1
 1.36 with sigma of 0.003
 B1_1-H1A_1 = B1_1-H1B_1 = B2_1-H2A_1 = B2_1-H2B_1
 1.06 with sigma of 0.003
 C2_2-H1A_1 = C2_2-H1B_1 = C2_9-H2A_1 = C2_9-H2B_1
 2.22 with sigma of 0.003
3. Others
 Uiso(C1)=Uiso(C2)=Uiso(C3)=Uiso(C4)=Uiso(C5)=Uiso(C6)=Uiso(C7)=FVAR(1)
4.a Free rotating group:
 C1(C2,C3,C4,C5,C6,C7)
4.b Ternary CH refined with riding coordinates:
 B1(H1)
4.c Me refined with riding coordinates:
 C1(H1A,H1B,H1C), C2(H2A,H2B,H2C), C3(H3A,H3B,H3C), C1(H1A,H1B,H1C), C2(H2A,
 H2B,H2C), C3(H3A,H3B,H3C), C7(H7A,H7B,H7C)
4.d Aromatic/amide H refined with riding coordinates:
 C2(H2), C3(H3), C4(H4), C5(H5), C6(H6), C2(H2), C3(H3), C4(H4), C5(H5),
 C6(H6), C2(H2), C3(H3), C4(H4), C5(H5), C6(H6), C2(H2), C3(H3), C4(H4), C5(H5),
  C6(H6), C2(H2), C3(H3), C4(H4), C5(H5), C6(H6), C2(H2), C3(H3), C4(H4),
 C5(H5), C6(H6), C2(H2), C3(H3), C4(H4), C5(H5), C6(H6)
4.e Idealised Me refined as rotating group:
 C1(H1A,H1B,H1C), C2(H2A,H2B,H2C), C3(H3A,H3B,H3C), C4(H4A,H4B,H4C), C5(H5A,
 H5B,H5C), C6(H6A,H6B,H6C)
4.f Boron cage BH refined with riding coordinates:
 B3(H3), B4(H4), B5(H5), B6(H6), B7(H7), B8(H8), B9(H9), B10(H10), B11(H11),
 B12(H12), B3(H3), B4(H4), B5(H5), B6(H6), B7(H7), B8(H8), B9(H9), B10(H10),
 B11(H11), B12(H12)
;
_atom_sites_solution_hydrogens     mixed
_atom_sites_solution_primary       dual
_atom_sites_solution_secondary     difmap
loop_
  _atom_site_label
  _atom_site_type_symbol
  _atom_site_fract_x
  _atom_site_fract_y
  _atom_site_fract_z
  _atom_site_U_iso_or_equiv
  _atom_site_adp_type
  _atom_site_occupancy
  _atom_site_site_symmetry_order
  _atom_site_calc_flag
  _atom_site_refinement_flags_posn
  _atom_site_refinement_flags_adp
  _atom_site_refinement_flags_occupancy
  _atom_site_disorder_assembly
  _atom_site_disorder_group
 B1_1 B 0.6414(8) 0.3022(7) 0.6838(6) 0.050(3) Uani 1 1 d D . . . .
 H1A_1 H 0.643(5) 0.342(5) 0.6421(19) 0.075 Uiso 1 1 d D U . . .
 H1B_1 H 0.577(3) 0.297(7) 0.7178(11) 0.075 Uiso 1 1 d D U . . .
 B2_1 B 0.7009(9) 0.1351(7) 0.6875(5) 0.048(2) Uani 1 1 d D . . . .
 H2A_1 H 0.744(3) 0.122(6) 0.7191(14) 0.072 Uiso 1 1 d D U . . .
 H2B_1 H 0.734(4) 0.118(7) 0.6432(16) 0.072 Uiso 1 1 d D U . . .
 H3C_1 H 0.671(8) 0.2214(6) 0.6588(16) 0.072 Uiso 1 1 d D U . . .
 P1_2 P 0.84521(16) 0.31108(14) 0.66831(10) 0.0394(5) Uani 1 1 d . . . . .
 C2_2 C 0.7201(6) 0.3215(6) 0.7139(4) 0.0396(18) Uani 1 1 d D . . . .
 C3_2 C 0.6976(6) 0.3500(5) 0.7672(4) 0.0382(18) Uani 1 1 d . . . . .
 O4_2 O 0.7721(4) 0.3639(4) 0.7878(3) 0.0405(13) Uani 1 1 d . . . . .
 B5_2 B 0.7375(8) 0.4013(7) 0.8417(5) 0.047(2) Uani 1 1 d . . . . .
 N6_2 N 0.8057(6) 0.4139(5) 0.8702(4) 0.0511(19) Uani 1 1 d . . . . .
 C1_3 C 0.8548(6) 0.2980(6) 0.5938(5) 0.045(2) Uani 1 1 d . . . . .
 C2_3 C 0.8392(7) 0.3689(6) 0.5511(4) 0.048(2) Uani 1 1 d . . . . .
 H2_3 H 0.823180 0.430347 0.560915 0.058 Uiso 1 1 calc R U . . .
 C3_3 C 0.8454(9) 0.3567(7) 0.4933(5) 0.061(3) Uani 1 1 d . . . . .
 H3_3 H 0.831872 0.409286 0.465098 0.073 Uiso 1 1 calc R U . . .
 C4_3 C 0.8710(8) 0.2693(7) 0.4767(5) 0.051(2) Uani 1 1 d . . . . .
 H4_3 H 0.877057 0.260782 0.436999 0.061 Uiso 1 1 calc R U . . .
 C5_3 C 0.8876(7) 0.1948(7) 0.5180(4) 0.048(2) Uani 1 1 d . . . . .
 H5_3 H 0.905608 0.133821 0.506877 0.058 Uiso 1 1 calc R U . . .
 C6_3 C 0.8782(7) 0.2072(6) 0.5766(4) 0.046(2) Uani 1 1 d . . . . .
 H6_3 H 0.887600 0.154752 0.605258 0.055 Uiso 1 1 calc R U . . .
 C1_4 C 0.9393(7) 0.2122(6) 0.6923(4) 0.0437(19) Uani 1 1 d . . . . .
 C2_4 C 1.0374(8) 0.1842(7) 0.6551(5) 0.051(2) Uani 1 1 d . . . . .
 H2_4 H 1.056035 0.221913 0.619787 0.061 Uiso 1 1 calc R U . . .
 C3_4 C 1.1072(7) 0.1009(7) 0.6703(5) 0.053(2) Uani 1 1 d . . . . .
 H3_4 H 1.173453 0.081352 0.645167 0.064 Uiso 1 1 calc R U . . .
 C4_4 C 1.0805(7) 0.0467(6) 0.7216(5) 0.049(2) Uani 1 1 d . . . . .
 H4_4 H 1.128395 -0.010516 0.731140 0.059 Uiso 1 1 calc R U . . .
 C5_4 C 0.9854(7) 0.0740(6) 0.7595(5) 0.046(2) Uani 1 1 d . . . . .
 H5_4 H 0.968989 0.037275 0.795631 0.055 Uiso 1 1 calc R U . . .
 C6_4 C 0.9126(7) 0.1572(6) 0.7440(4) 0.046(2) Uani 1 1 d . . . . .
 H6_4 H 0.845779 0.175231 0.768728 0.055 Uiso 1 1 calc R U . . .
 C1_5 C 0.8720(7) 0.4201(5) 0.6620(4) 0.0413(18) Uani 1 1 d . . . . .
 C2_5 C 0.7927(8) 0.5035(7) 0.6615(5) 0.056(2) Uani 1 1 d . . . . .
 H2_5 H 0.725301 0.503287 0.667341 0.067 Uiso 1 1 calc R U . . .
 C3_5 C 0.8143(10) 0.5878(7) 0.6523(5) 0.065(3) Uani 1 1 d . . . . .
 H3_5 H 0.761049 0.645256 0.653025 0.077 Uiso 1 1 calc R U . . .
 C4_5 C 0.9100(10) 0.5870(8) 0.6424(5) 0.064(3) Uani 1 1 d . . . . .
 H4_5 H 0.925025 0.643954 0.635264 0.077 Uiso 1 1 calc R U . . .
 C5_5 C 0.9867(11) 0.5038(8) 0.6426(6) 0.074(3) Uani 1 1 d . . . . .
 H5_5 H 1.054810 0.503732 0.634174 0.088 Uiso 1 1 calc R U . . .
 C6_5 C 0.9667(8) 0.4231(7) 0.6544(5) 0.058(3) Uani 1 1 d . . . . .
 H6_5 H 1.020168 0.366631 0.657452 0.069 Uiso 1 1 calc R U . . .
 C1_6 C 0.5963(7) 0.3794(6) 0.8118(4) 0.0434(19) Uani 1 1 d . . . . .
 C2_6 C 0.6215(6) 0.4223(6) 0.8631(4) 0.043(2) Uani 1 1 d . . . . .
 B3_6 B 0.6000(8) 0.3158(7) 0.8803(5) 0.045(2) Uani 1 1 d . . . . .
 H3_6 H 0.658709 0.247892 0.888285 0.054 Uiso 1 1 calc R U . . .
 B4_6 B 0.5081(8) 0.3247(7) 0.8412(6) 0.048(2) Uani 1 1 d . . . . .
 H4_6 H 0.506315 0.262541 0.824180 0.058 Uiso 1 1 calc R U . . .
 B5_6 B 0.4780(9) 0.4366(7) 0.8003(6) 0.054(3) Uani 1 1 d . . . . .
 H5_6 H 0.456074 0.447772 0.757393 0.065 Uiso 1 1 calc R U . . .
 B6_6 B 0.3994(9) 0.4132(9) 0.8698(6) 0.058(3) Uani 1 1 d . . . . .
 H6_6 H 0.322784 0.409034 0.872466 0.069 Uiso 1 1 calc R U . . .
 B7_6 B 0.4269(10) 0.5225(9) 0.8535(6) 0.060(3) Uani 1 1 d . . . . .
 H7_6 H 0.369655 0.591301 0.845385 0.071 Uiso 1 1 calc R U . . .
 B8_6 B 0.5525(9) 0.4988(8) 0.8148(6) 0.055(3) Uani 1 1 d . . . . .
 H8_6 H 0.580505 0.550735 0.780410 0.065 Uiso 1 1 calc R U . . .
 B9_6 B 0.5187(9) 0.5104(8) 0.8908(6) 0.053(3) Uani 1 1 d . . . . .
 H9_6 H 0.523458 0.571743 0.907269 0.064 Uiso 1 1 calc R U . . .
 B10_6 B 0.5489(9) 0.4000(8) 0.9328(6) 0.053(3) Uani 1 1 d . . . . .
 H10_6 H 0.572914 0.388163 0.975114 0.064 Uiso 1 1 calc R U . . .
 B11_6 B 0.4718(9) 0.3410(9) 0.9193(6) 0.056(3) Uani 1 1 d . . . . .
 H11_6 H 0.443326 0.290185 0.954477 0.068 Uiso 1 1 calc R U . . .
 B12_6 B 0.4219(10) 0.4622(10) 0.9252(6) 0.063(3) Uani 1 1 d . . . . .
 H12_6 H 0.359684 0.491653 0.964065 0.076 Uiso 1 1 calc R U . . .
 Si1_7 Si 0.8341(2) 0.52012(18) 0.85452(13) 0.0510(6) Uani 1 1 d . . . . .
 C1_7 C 0.7389(8) 0.6059(6) 0.8163(5) 0.052(2) Uani 1 1 d . . . . .
 H1A_7 H 0.744695 0.668156 0.813454 0.079 Uiso 1 1 calc R U . . .
 H1B_7 H 0.670583 0.606017 0.838893 0.079 Uiso 1 1 calc R U . . .
 H1C_7 H 0.751519 0.588650 0.776331 0.079 Uiso 1 1 calc R U . . .
 C2_7 C 0.8285(11) 0.5671(8) 0.9217(6) 0.069(3) Uani 1 1 d . . . . .
 H2A_7 H 0.839539 0.627975 0.910839 0.104 Uiso 1 1 calc R U . . .
 H2B_7 H 0.881252 0.524448 0.940650 0.104 Uiso 1 1 calc R U . . .
 H2C_7 H 0.761869 0.573980 0.949277 0.104 Uiso 1 1 calc R U . . .
 C3_7 C 0.9608(11) 0.5037(10) 0.8003(6) 0.080(4) Uani 1 1 d . . . . .
 H3A_7 H 0.963158 0.563258 0.777364 0.121 Uiso 1 1 calc R U . . .
 H3B_7 H 0.971360 0.458213 0.773439 0.121 Uiso 1 1 calc R U . . .
 H3C_7 H 1.014177 0.481192 0.821872 0.121 Uiso 1 1 calc R U . . .
 Si1_8 Si 0.8724(2) 0.32067(19) 0.91575(15) 0.0583(7) Uani 1 1 d . . . . .
 C4_8 C 0.8701(10) 0.2081(8) 0.9001(6) 0.071(3) Uani 1 1 d . . . . .
 H4A_8 H 0.929044 0.158070 0.909337 0.106 Uiso 1 1 calc R U . . .
 H4B_8 H 0.872321 0.210899 0.858127 0.106 Uiso 1 1 calc R U . . .
 H4C_8 H 0.807872 0.195926 0.924623 0.106 Uiso 1 1 calc R U . . .
 C5_8 C 0.8105(9) 0.3328(8) 0.9954(5) 0.065(3) Uani 1 1 d . . . . .
 H5A_8 H 0.823299 0.271113 1.017654 0.097 Uiso 1 1 calc R U . . .
 H5B_8 H 0.737322 0.362432 1.000491 0.097 Uiso 1 1 calc R U . . .
 H5C_8 H 0.838070 0.371168 1.010118 0.097 Uiso 1 1 calc R U . . .
 C6_8 C 1.0043(9) 0.3187(8) 0.9043(5) 0.061(3) Uani 1 1 d . . . . .
 H6A_8 H 1.038995 0.265508 0.928576 0.092 Uiso 1 1 calc R U . . .
 H6B_8 H 1.004382 0.376454 0.915832 0.092 Uiso 1 1 calc R U . . .
 H6C_8 H 1.039659 0.313140 0.862375 0.092 Uiso 1 1 calc R U . . .
 P1_9 P 0.51292(17) 0.12972(14) 0.66826(10) 0.0398(5) Uani 1 1 d . . . . .
 C2_9 C 0.5981(6) 0.1102(5) 0.7153(4) 0.0403(18) Uani 1 1 d D . . . .
 C3_9 C 0.5706(6) 0.0651(5) 0.7674(4) 0.0400(18) Uani 1 1 d . . . . .
 O4_9 O 0.4786(4) 0.0487(4) 0.7872(3) 0.0388(13) Uani 1 1 d . . . . .
 B5_9 B 0.4658(7) -0.0160(7) 0.8383(5) 0.041(2) Uani 1 1 d . . . . .
 N6_9 N 0.3737(6) -0.0317(6) 0.8645(4) 0.0473(18) Uani 1 1 d . . . . .
 C1_10 C 0.3940(7) 0.2187(6) 0.6905(4) 0.045(2) Uani 1 1 d . . . . .
 C2_10 C 0.3695(6) 0.2622(6) 0.7404(4) 0.0414(19) Uani 1 1 d . . . . .
 H2_10 H 0.413694 0.240978 0.766192 0.050 Uiso 1 1 calc R U . . .
 C3_10 C 0.2824(8) 0.3362(7) 0.7544(5) 0.057(3) Uani 1 1 d . . . . .
 H3_10 H 0.266643 0.366200 0.789035 0.069 Uiso 1 1 calc R U . . .
 C4_10 C 0.2186(7) 0.3655(7) 0.7163(5) 0.057(3) Uani 1 1 d . . . . .
 H4_10 H 0.158278 0.416558 0.724900 0.069 Uiso 1 1 calc R U . . .
 C5_10 C 0.2420(7) 0.3211(8) 0.6659(5) 0.058(3) Uani 1 1 d . . . . .
 H5_10 H 0.197434 0.342143 0.640284 0.069 Uiso 1 1 calc R U . . .
 C6_10 C 0.3282(7) 0.2474(6) 0.6525(5) 0.048(2) Uani 1 1 d . . . . .
 H6_10 H 0.343293 0.216226 0.618420 0.058 Uiso 1 1 calc R U . . .
 C1_11 C 0.5675(7) 0.1691(7) 0.5928(4) 0.047(2) Uani 1 1 d . . . . .
 C2_11 C 0.5492(7) 0.2667(7) 0.5764(4) 0.047(2) Uani 1 1 d . . . . .
 H2_11 H 0.512326 0.310039 0.605051 0.056 Uiso 1 1 calc R U . . .
 C3_11 C 0.5856(7) 0.2960(6) 0.5194(5) 0.049(2) Uani 1 1 d . . . . .
 H3_11 H 0.572780 0.360887 0.508207 0.059 Uiso 1 1 calc R U . . .
 C4_11 C 0.6413(10) 0.2342(7) 0.4765(5) 0.060(3) Uani 1 1 d . . . . .
 H4_11 H 0.667368 0.256317 0.436801 0.072 Uiso 1 1 calc R U . . .
 C5_11 C 0.6578(9) 0.1394(6) 0.4930(5) 0.056(3) Uani 1 1 d . . . . .
 H5_11 H 0.692599 0.096449 0.464011 0.067 Uiso 1 1 calc R U . . .
 C6_11 C 0.6249(8) 0.1084(6) 0.5498(5) 0.054(2) Uani 1 1 d . . . . .
 H6_11 H 0.641221 0.043277 0.560819 0.065 Uiso 1 1 calc R U . . .
 C1_12 C 0.4997(7) 0.0181(7) 0.6642(4) 0.046(2) Uani 1 1 d . . . . .
 C2_12 C 0.5834(8) -0.0567(6) 0.6567(5) 0.052(2) Uani 1 1 d . . . . .
 H2_12 H 0.645651 -0.051368 0.658454 0.063 Uiso 1 1 calc R U . . .
 C3_12 C 0.5806(10) -0.1407(7) 0.6466(5) 0.064(3) Uani 1 1 d . . . . .
 H3_12 H 0.641038 -0.191898 0.639256 0.076 Uiso 1 1 calc R U . . .
 C4_12 C 0.4890(13) -0.1500(8) 0.6473(5) 0.080(4) Uani 1 1 d . . . . .
 H4_12 H 0.486458 -0.207536 0.640022 0.096 Uiso 1 1 calc R U . . .
 C5_12 C 0.4033(10) -0.0774(8) 0.6581(5) 0.065(3) Uani 1 1 d . . . . .
 H5_12 H 0.340146 -0.085150 0.660611 0.078 Uiso 1 1 calc R U . . .
 C6_12 C 0.4064(8) 0.0105(8) 0.6660(5) 0.055(2) Uani 1 1 d . . . . .
 H6_12 H 0.346621 0.062489 0.672221 0.066 Uiso 1 1 calc R U . . .
 Si1_13 Si 0.26121(18) 0.06258(18) 0.87901(12) 0.0460(6) Uani 1 1 d . . . . .
 C1_13 C 0.2922(7) 0.1604(7) 0.8960(5) 0.058(3) Uani 1 1 d . . . . .
 H1A_13 H 0.230516 0.213634 0.904216 0.087 Uiso 1 1 calc R U . . .
 H1B_13 H 0.320693 0.140875 0.930741 0.087 Uiso 1 1 calc R U . . .
 H1C_13 H 0.341899 0.178236 0.861913 0.087 Uiso 1 1 calc R U . . .
 C2_13 C 0.2046(8) 0.0991(8) 0.8137(5) 0.058(2) Uani 1 1 d . . . . .
 H2A_13 H 0.142213 0.151513 0.822569 0.087 Uiso 1 1 calc R U . . .
 H2B_13 H 0.252930 0.118039 0.779234 0.087 Uiso 1 1 calc R U . . .
 H2C_13 H 0.189025 0.046910 0.804914 0.087 Uiso 1 1 calc R U . . .
 C3_13 C 0.1716(8) 0.0294(8) 0.9478(5) 0.059(3) Uani 1 1 d . . . . .
 H3A_13 H 0.108873 0.081643 0.956110 0.089 Uiso 1 1 calc R U . . .
 H3B_13 H 0.156202 -0.024745 0.941948 0.089 Uiso 1 1 calc R U . . .
 H3C_13 H 0.203005 0.014086 0.981277 0.089 Uiso 1 1 calc R U . . .
 Si1_14 Si 0.3744(2) -0.15055(18) 0.87431(13) 0.0501(6) Uani 1 1 d . . . . .
 C1_14 C 0.4763(9) -0.2120(7) 0.8163(5) 0.058(3) Uani 1 1 d . . . . .
 H1A_14 H 0.478040 -0.277071 0.820847 0.088 Uiso 1 1 calc R U . . .
 H1B_14 H 0.464652 -0.182727 0.777491 0.088 Uiso 1 1 calc R U . . .
 H1C_14 H 0.541022 -0.209425 0.819362 0.088 Uiso 1 1 calc R U . . .
 C2_14 C 0.3860(9) -0.2017(7) 0.9481(6) 0.064(3) Uani 1 1 d . . . . .
 H2A_14 H 0.386316 -0.266375 0.953042 0.097 Uiso 1 1 calc R U . . .
 H2B_14 H 0.449396 -0.200017 0.953863 0.097 Uiso 1 1 calc R U . . .
 H2C_14 H 0.328601 -0.166455 0.977418 0.097 Uiso 1 1 calc R U . . .
 C3_14 C 0.2570(8) -0.1601(9) 0.8610(7) 0.073(3) Uani 1 1 d . . . . .
 H3A_14 H 0.260029 -0.225632 0.866764 0.109 Uiso 1 1 calc R U . . .
 H3B_14 H 0.197071 -0.124912 0.889001 0.109 Uiso 1 1 calc R U . . .
 H3C_14 H 0.252766 -0.134810 0.820361 0.109 Uiso 1 1 calc R U . . .
 C1_15 C 0.6331(6) 0.0154(5) 0.8115(4) 0.0396(18) Uani 1 1 d . . . . .
 C2_15 C 0.5694(7) -0.0484(5) 0.8580(4) 0.0404(18) Uani 1 1 d . . . . .
 B3_15 B 0.5759(9) 0.0466(8) 0.8825(5) 0.050(2) Uani 1 1 d . . . . .
 H3_15 H 0.509752 0.110188 0.894644 0.060 Uiso 1 1 calc R U . . .
 B4_15 B 0.5867(9) -0.0599(7) 0.9276(5) 0.049(2) Uani 1 1 d . . . . .
 H4_15 H 0.528217 -0.067570 0.969554 0.059 Uiso 1 1 calc R U . . .
 B5_15 B 0.6482(8) -0.1492(7) 0.8823(5) 0.047(2) Uani 1 1 d . . . . .
 H5_15 H 0.629721 -0.216136 0.894820 0.056 Uiso 1 1 calc R U . . .
 B6_15 B 0.6767(7) -0.1023(6) 0.8066(5) 0.038(2) Uani 1 1 d . . . . .
 H6_15 H 0.677355 -0.136993 0.768991 0.046 Uiso 1 1 calc R U . . .
 B7_15 B 0.7605(7) -0.0381(6) 0.7985(5) 0.040(2) Uani 1 1 d . . . . .
 H7_15 H 0.816251 -0.030036 0.755284 0.048 Uiso 1 1 calc R U . . .
 B8_15 B 0.7878(8) -0.0487(8) 0.8682(5) 0.046(2) Uani 1 1 d . . . . .
 H8_15 H 0.863316 -0.049040 0.871368 0.056 Uiso 1 1 calc R U . . .
 B9_15 B 0.7733(8) -0.1458(7) 0.8454(6) 0.050(3) Uani 1 1 d . . . . .
 H9_15 H 0.838753 -0.210121 0.833808 0.060 Uiso 1 1 calc R U . . .
 B10_15 B 0.7179(9) -0.1189(8) 0.9204(6) 0.052(3) Uani 1 1 d . . . . .
 H10_15 H 0.747152 -0.165073 0.958025 0.063 Uiso 1 1 calc R U . . .
 B11_15 B 0.6722(9) 0.0059(8) 0.9200(6) 0.052(3) Uani 1 1 d . . . . .
 H11_15 H 0.671055 0.042024 0.957112 0.063 Uiso 1 1 calc R U . . .
 B12_15 B 0.6990(9) 0.0528(7) 0.8454(5) 0.049(2) Uani 1 1 d . . . . .
 H12_15 H 0.714952 0.120868 0.832861 0.059 Uiso 1 1 calc R U . . .
 B1_15 B 0.1724(9) 0.7441(7) 0.7256(6) 0.057(3) Uani 1 1 d . . . . .
 H1_15 H 0.202157 0.791434 0.729635 0.068 Uiso 1 1 calc R U . . .
 C1_16 C 0.2657(8) 0.6630(8) 0.6903(5) 0.053(2) Uani 1 1 d . . . . .
 C2_16 C 0.3629(8) 0.6561(6) 0.6896(5) 0.053(2) Uani 1 1 d . . . . .
 C3_16 C 0.4482(8) 0.5973(7) 0.6556(5) 0.060(3) Uani 1 1 d . . . . .
 C4_16 C 0.4362(10) 0.5451(7) 0.6201(5) 0.064(3) Uani 1 1 d . . . . .
 C5_16 C 0.3433(10) 0.5493(6) 0.6186(5) 0.061(3) Uani 1 1 d . . . . .
 C6_16 C 0.2630(7) 0.6085(7) 0.6535(5) 0.051(2) Uani 1 1 d . . . . .
 F7_16 F 0.3854(5) 0.7047(4) 0.7247(3) 0.0681(17) Uani 1 1 d . . . . .
 F8_16 F 0.5444(5) 0.5917(5) 0.6560(4) 0.078(2) Uani 1 1 d . . . . .
 F9_16 F 0.5168(6) 0.4896(5) 0.5833(3) 0.083(2) Uani 1 1 d . . . . .
 F10_16 F 0.3273(5) 0.4983(4) 0.5837(3) 0.0713(18) Uani 1 1 d . . . . .
 F11_16 F 0.1663(5) 0.6099(4) 0.6513(3) 0.0633(15) Uani 1 1 d . . . . .
 C1_17 C 0.0883(8) 0.7975(7) 0.6884(4) 0.053(2) Uani 1 1 d . . . . .
 C2_17 C -0.0041(8) 0.7840(7) 0.6932(5) 0.054(2) Uani 1 1 d . . . . .
 C3_17 C -0.0727(7) 0.8380(7) 0.6604(5) 0.053(2) Uani 1 1 d . . . . .
 C4_17 C -0.0491(8) 0.9077(7) 0.6178(5) 0.057(3) Uani 1 1 d . . . . .
 C5_17 C 0.0418(9) 0.9260(8) 0.6119(5) 0.057(3) Uani 1 1 d . . . . .
 C6_17 C 0.1033(9) 0.8696(7) 0.6458(5) 0.057(3) Uani 1 1 d . . . . .
 F7_17 F -0.0300(5) 0.7168(4) 0.7322(3) 0.0630(16) Uani 1 1 d . . . . .
 F8_17 F -0.1595(5) 0.8190(5) 0.6680(4) 0.084(2) Uani 1 1 d . . . . .
 F9_17 F -0.1144(6) 0.9582(5) 0.5845(3) 0.085(2) Uani 1 1 d . . . . .
 F10_17 F 0.0623(6) 0.9922(4) 0.5705(3) 0.0757(19) Uani 1 1 d . . . . .
 F11_17 F 0.1910(5) 0.8910(4) 0.6343(3) 0.0634(16) Uani 1 1 d . . . . .
 C1_18 C 0.1216(7) 0.7076(7) 0.7927(4) 0.0440(18) Uani 1 1 d . . . . .
 C2_18 C 0.0654(7) 0.7692(7) 0.8367(5) 0.053(2) Uani 1 1 d . . . . .
 C3_18 C 0.0301(8) 0.7459(9) 0.8934(5) 0.057(3) Uani 1 1 d . . . . .
 C4_18 C 0.0437(7) 0.6499(8) 0.9142(4) 0.051(2) Uani 1 1 d . . . . .
 C5_18 C 0.0943(8) 0.5896(8) 0.8746(5) 0.060(3) Uani 1 1 d . . . . .
 C6_18 C 0.1309(8) 0.6157(7) 0.8178(5) 0.051(2) Uani 1 1 d . . . . .
 F7_18 F 0.0543(5) 0.8611(5) 0.8203(3) 0.0725(18) Uani 1 1 d . . . . .
 F8_18 F -0.0206(5) 0.8078(5) 0.9337(3) 0.0758(19) Uani 1 1 d . . . . .
 F9_18 F 0.0053(5) 0.6243(6) 0.9704(3) 0.0769(19) Uani 1 1 d . . . . .
 F10_18 F 0.1098(5) 0.4957(4) 0.8930(3) 0.0717(19) Uani 1 1 d . . . . .
 F11_18 F 0.1840(5) 0.5457(4) 0.7801(3) 0.0695(17) Uani 1 1 d . . . . .
 C1_19 C 0.2828(7) 0.2889(6) 0.4969(4) 0.111(2) Uiso 1 1 d G U . . .
 C2_19 C 0.3511(7) 0.1997(7) 0.5036(5) 0.111(2) Uiso 1 1 d G U . . .
 H2_19 H 0.417935 0.192270 0.505366 0.133 Uiso 1 1 calc R U . . .
 C3_19 C 0.3210(9) 0.1213(6) 0.5077(5) 0.111(2) Uiso 1 1 d G U . . .
 H3_19 H 0.367365 0.060729 0.512323 0.133 Uiso 1 1 calc R U . . .
 C4_19 C 0.2225(10) 0.1322(7) 0.5051(5) 0.111(2) Uiso 1 1 d G U . . .
 H4_19 H 0.202101 0.079010 0.507955 0.133 Uiso 1 1 calc R U . . .
 C5_19 C 0.1542(7) 0.2214(9) 0.4984(5) 0.111(2) Uiso 1 1 d G U . . .
 H5_19 H 0.087414 0.228845 0.496647 0.133 Uiso 1 1 calc R U . . .
 C6_19 C 0.1843(7) 0.2998(7) 0.4943(5) 0.111(2) Uiso 1 1 d G U . . .
 H6_19 H 0.137984 0.360375 0.489687 0.133 Uiso 1 1 calc R U . . .
 C7_19 C 0.3155(11) 0.3740(8) 0.4924(6) 0.111(2) Uiso 1 1 d G U . . .
 H7A_19 H 0.386089 0.354118 0.494956 0.167 Uiso 1 1 calc R U . . .
 H7B_19 H 0.309516 0.410941 0.454358 0.167 Uiso 1 1 calc R U . . .
 H7C_19 H 0.272023 0.411787 0.524882 0.167 Uiso 1 1 calc R U . . .

loop_
  _atom_site_aniso_label
  _atom_site_aniso_U_11
  _atom_site_aniso_U_22
  _atom_site_aniso_U_33
  _atom_site_aniso_U_23
  _atom_site_aniso_U_13
  _atom_site_aniso_U_12
 B1_1 0.031(5) 0.031(5) 0.101(9) -0.009(5) -0.030(5) -0.013(4)
 B2_1 0.049(6) 0.027(5) 0.069(7) -0.001(4) -0.020(5) -0.010(4)
 P1_2 0.0345(10) 0.0258(9) 0.0584(13) -0.0045(9) -0.0131(9) -0.0084(8)
 C2_2 0.027(4) 0.029(4) 0.063(5) -0.001(4) -0.015(4) -0.008(3)
 C3_2 0.032(4) 0.027(4) 0.055(5) 0.001(3) -0.011(3) -0.012(3)
 O4_2 0.026(3) 0.035(3) 0.063(4) -0.011(3) -0.009(2) -0.010(2)
 B5_2 0.033(5) 0.029(5) 0.068(7) -0.002(4) -0.009(4) -0.002(4)
 N6_2 0.054(5) 0.030(4) 0.066(5) -0.013(3) -0.009(4) -0.009(3)
 C1_3 0.023(4) 0.028(4) 0.080(6) -0.008(4) -0.011(4) -0.001(3)
 C2_3 0.047(5) 0.036(5) 0.064(6) -0.009(4) -0.020(4) -0.008(4)
 C3_3 0.068(7) 0.038(5) 0.066(7) 0.003(4) -0.021(5) -0.005(5)
 C4_3 0.054(6) 0.045(5) 0.057(6) -0.011(4) -0.013(4) -0.018(5)
 C5_3 0.040(5) 0.046(5) 0.061(6) -0.007(4) -0.015(4) -0.013(4)
 C6_3 0.039(5) 0.025(4) 0.069(6) -0.009(4) -0.007(4) -0.007(3)
 C1_4 0.035(4) 0.037(4) 0.051(5) -0.003(4) -0.010(4) -0.003(4)
 C2_4 0.051(5) 0.037(5) 0.061(6) -0.012(4) -0.002(4) -0.017(4)
 C3_4 0.036(5) 0.055(6) 0.076(7) -0.021(5) -0.022(4) -0.008(4)
 C4_4 0.042(5) 0.029(4) 0.073(6) -0.011(4) -0.026(4) 0.005(4)
 C5_4 0.044(5) 0.024(4) 0.068(6) -0.006(4) -0.016(4) -0.007(4)
 C6_4 0.035(4) 0.039(5) 0.074(6) -0.009(4) -0.020(4) -0.017(4)
 C1_5 0.039(4) 0.023(4) 0.057(5) -0.002(3) -0.009(4) -0.006(3)
 C2_5 0.050(6) 0.046(5) 0.067(6) -0.009(5) -0.001(5) -0.019(5)
 C3_5 0.078(8) 0.033(5) 0.077(7) -0.005(5) -0.012(6) -0.017(5)
 C4_5 0.083(8) 0.044(6) 0.081(7) -0.004(5) -0.020(6) -0.042(6)
 C5_5 0.086(9) 0.045(6) 0.101(9) 0.003(6) -0.029(7) -0.035(6)
 C6_5 0.045(5) 0.045(5) 0.094(8) -0.002(5) -0.024(5) -0.025(4)
 C1_6 0.038(5) 0.032(4) 0.056(5) -0.007(4) -0.003(4) -0.012(4)
 C2_6 0.033(4) 0.024(4) 0.069(6) -0.006(4) -0.015(4) -0.003(3)
 B3_6 0.039(5) 0.034(5) 0.053(6) -0.001(4) -0.007(4) -0.007(4)
 B4_6 0.032(5) 0.032(5) 0.080(8) 0.002(5) -0.017(5) -0.011(4)
 B5_6 0.041(6) 0.028(5) 0.083(8) 0.004(5) -0.020(5) -0.001(4)
 B6_6 0.040(6) 0.048(6) 0.075(8) -0.004(5) -0.010(5) -0.008(5)
 B7_6 0.053(7) 0.041(6) 0.079(8) -0.004(5) -0.019(6) -0.007(5)
 B8_6 0.040(6) 0.030(5) 0.088(8) -0.008(5) -0.008(5) -0.011(4)
 B9_6 0.041(6) 0.048(6) 0.074(8) -0.019(5) -0.006(5) -0.019(5)
 B10_6 0.053(6) 0.037(5) 0.064(7) -0.008(5) 0.004(5) -0.020(5)
 B11_6 0.041(6) 0.046(6) 0.079(8) -0.003(5) -0.014(5) -0.012(5)
 B12_6 0.053(7) 0.058(7) 0.067(8) -0.021(6) 0.005(6) -0.012(6)
 Si1_7 0.0524(15) 0.0346(12) 0.0697(17) -0.0034(11) -0.0172(12) -0.0172(11)
 C1_7 0.053(6) 0.029(4) 0.082(7) -0.004(4) -0.025(5) -0.015(4)
 C2_7 0.085(9) 0.052(6) 0.092(9) -0.005(6) -0.042(7) -0.032(6)
 C3_7 0.077(9) 0.081(9) 0.090(9) -0.002(7) -0.002(7) -0.051(8)
 Si1_8 0.0468(15) 0.0378(14) 0.092(2) -0.0069(13) -0.0227(14) -0.0108(11)
 C4_8 0.070(7) 0.046(6) 0.107(10) -0.014(6) -0.041(7) -0.013(5)
 C5_8 0.055(6) 0.059(7) 0.092(8) 0.017(6) -0.037(6) -0.028(5)
 C6_8 0.065(7) 0.052(6) 0.072(7) -0.004(5) -0.025(5) -0.020(5)
 P1_9 0.0367(11) 0.0289(10) 0.0537(12) -0.0025(9) -0.0097(9) -0.0120(8)
 C2_9 0.034(4) 0.021(4) 0.062(5) -0.002(3) -0.010(4) -0.006(3)
 C3_9 0.035(4) 0.024(4) 0.058(5) -0.011(3) -0.008(4) -0.003(3)
 O4_9 0.028(3) 0.026(3) 0.058(3) 0.004(2) -0.012(2) -0.006(2)
 B5_9 0.030(4) 0.031(5) 0.068(6) -0.010(4) -0.015(4) -0.010(4)
 N6_9 0.033(4) 0.047(4) 0.063(5) 0.003(3) -0.011(3) -0.019(3)
 C1_10 0.040(5) 0.040(5) 0.056(5) 0.007(4) -0.012(4) -0.022(4)
 C2_10 0.032(4) 0.036(4) 0.056(5) -0.001(4) -0.009(4) -0.013(3)
 C3_10 0.046(5) 0.038(5) 0.071(7) -0.009(4) -0.006(5) 0.001(4)
 C4_10 0.026(4) 0.048(5) 0.085(7) -0.010(5) -0.009(4) 0.001(4)
 C5_10 0.034(5) 0.061(6) 0.069(6) 0.000(5) -0.014(4) -0.006(4)
 C6_10 0.039(5) 0.036(4) 0.065(6) -0.004(4) -0.013(4) -0.007(4)
 C1_11 0.045(5) 0.051(5) 0.046(5) -0.004(4) -0.009(4) -0.019(4)
 C2_11 0.046(5) 0.046(5) 0.050(5) -0.005(4) -0.014(4) -0.014(4)
 C3_11 0.049(5) 0.027(4) 0.071(6) 0.000(4) -0.019(4) -0.011(4)
 C4_11 0.081(8) 0.039(5) 0.053(6) 0.001(4) -0.001(5) -0.027(5)
 C5_11 0.063(7) 0.029(4) 0.068(6) -0.011(4) -0.002(5) -0.013(4)
 C6_11 0.056(6) 0.029(4) 0.068(6) -0.013(4) -0.002(5) -0.009(4)
 C1_12 0.043(5) 0.046(5) 0.055(5) 0.003(4) -0.016(4) -0.022(4)
 C2_12 0.053(6) 0.027(4) 0.076(7) -0.005(4) -0.021(5) -0.008(4)
 C3_12 0.076(8) 0.031(5) 0.080(7) -0.009(5) -0.011(6) -0.017(5)
 C4_12 0.132(13) 0.047(6) 0.078(8) -0.003(5) -0.010(7) -0.063(8)
 C5_12 0.078(8) 0.051(6) 0.084(8) -0.009(5) -0.022(6) -0.040(6)
 C6_12 0.054(6) 0.058(6) 0.064(6) -0.009(5) -0.011(5) -0.032(5)
 Si1_13 0.0311(11) 0.0407(13) 0.0627(15) -0.0047(11) -0.0104(10) -0.0083(10)
 C1_13 0.036(5) 0.037(5) 0.082(7) -0.010(4) -0.008(4) 0.009(4)
 C2_13 0.050(6) 0.062(6) 0.060(6) -0.004(5) -0.023(5) -0.008(5)
 C3_13 0.039(5) 0.059(6) 0.082(7) -0.019(5) -0.011(5) -0.015(5)
 Si1_14 0.0435(13) 0.0358(12) 0.0739(17) -0.0020(11) -0.0136(12) -0.0183(11)
 C1_14 0.060(6) 0.042(5) 0.081(7) -0.003(5) -0.023(5) -0.022(5)
 C2_14 0.060(6) 0.033(5) 0.109(9) -0.005(5) -0.025(6) -0.023(5)
 C3_14 0.041(6) 0.057(7) 0.130(11) -0.022(7) -0.021(6) -0.022(5)
 C1_15 0.030(4) 0.026(4) 0.066(5) 0.000(3) -0.019(4) -0.008(3)
 C2_15 0.038(4) 0.022(4) 0.059(5) -0.004(3) -0.010(4) -0.009(3)
 B3_15 0.053(6) 0.042(6) 0.057(6) -0.010(5) -0.011(5) -0.017(5)
 B4_15 0.050(6) 0.037(5) 0.058(6) -0.005(4) -0.013(5) -0.012(5)
 B5_15 0.040(5) 0.032(5) 0.052(6) -0.004(4) -0.007(4) 0.004(4)
 B6_15 0.033(5) 0.029(4) 0.052(5) -0.003(4) -0.009(4) -0.009(4)
 B7_15 0.033(5) 0.028(4) 0.063(6) 0.002(4) -0.015(4) -0.013(4)
 B8_15 0.041(5) 0.046(6) 0.057(6) -0.006(5) -0.017(4) -0.015(5)
 B9_15 0.034(5) 0.033(5) 0.075(7) 0.005(5) -0.019(5) -0.002(4)
 B10_15 0.046(6) 0.044(6) 0.076(8) -0.002(5) -0.019(5) -0.023(5)
 B11_15 0.045(6) 0.042(6) 0.069(7) -0.017(5) -0.018(5) -0.003(5)
 B12_15 0.053(6) 0.031(5) 0.068(7) -0.010(4) -0.018(5) -0.014(5)
 B1_15 0.039(5) 0.027(5) 0.104(10) -0.007(5) -0.026(6) 0.000(4)
 C1_16 0.044(5) 0.057(6) 0.064(6) -0.003(5) -0.019(4) -0.018(5)
 C2_16 0.063(6) 0.029(4) 0.071(6) -0.002(4) -0.022(5) -0.014(4)
 C3_16 0.042(5) 0.047(5) 0.078(7) 0.012(5) -0.020(5) -0.003(4)
 C4_16 0.070(7) 0.032(5) 0.066(7) -0.003(4) 0.003(5) -0.005(5)
 C5_16 0.079(8) 0.023(4) 0.083(7) 0.008(4) -0.025(6) -0.020(5)
 C6_16 0.034(4) 0.049(5) 0.073(6) -0.001(5) -0.017(4) -0.016(4)
 F7_16 0.051(3) 0.053(4) 0.116(5) -0.007(3) -0.036(3) -0.024(3)
 F8_16 0.045(3) 0.061(4) 0.120(6) 0.010(4) -0.028(4) -0.012(3)
 F9_16 0.075(5) 0.054(4) 0.087(5) -0.007(3) -0.002(4) 0.005(3)
 F10_16 0.075(4) 0.047(3) 0.092(5) -0.011(3) -0.027(4) -0.012(3)
 F11_16 0.055(3) 0.046(3) 0.095(5) -0.011(3) -0.024(3) -0.016(3)
 C1_17 0.050(6) 0.047(5) 0.049(5) -0.010(4) -0.003(4) -0.004(4)
 C2_17 0.047(5) 0.039(5) 0.061(6) -0.016(4) -0.001(4) -0.001(4)
 C3_17 0.035(4) 0.037(5) 0.085(7) -0.016(5) -0.018(4) -0.002(4)
 C4_17 0.055(6) 0.040(5) 0.070(6) -0.010(4) -0.035(5) 0.011(4)
 C5_17 0.064(7) 0.059(6) 0.050(5) 0.004(5) -0.012(5) -0.027(5)
 C6_17 0.064(7) 0.049(6) 0.056(6) -0.015(4) -0.002(5) -0.022(5)
 F7_17 0.057(4) 0.044(3) 0.084(4) -0.004(3) -0.006(3) -0.021(3)
 F8_17 0.036(3) 0.088(5) 0.132(6) -0.050(5) -0.018(3) -0.007(3)
 F9_17 0.082(5) 0.059(4) 0.088(5) -0.014(3) -0.042(4) 0.031(4)
 F10_17 0.094(5) 0.040(3) 0.079(4) -0.005(3) -0.005(4) -0.017(3)
 F11_17 0.052(3) 0.055(4) 0.085(4) -0.024(3) -0.007(3) -0.017(3)
 C1_18 0.034(4) 0.041(4) 0.053(5) -0.011(4) -0.008(4) -0.007(3)
 C2_18 0.039(5) 0.040(5) 0.085(7) -0.007(5) -0.030(5) -0.006(4)
 C3_18 0.041(5) 0.077(7) 0.054(6) -0.028(5) -0.006(4) -0.015(5)
 C4_18 0.039(5) 0.069(7) 0.049(5) -0.003(5) -0.017(4) -0.017(5)
 C5_18 0.044(5) 0.067(7) 0.076(7) -0.010(5) -0.015(5) -0.025(5)
 C6_18 0.044(5) 0.039(5) 0.072(6) -0.011(4) -0.018(4) -0.011(4)
 F7_18 0.067(4) 0.052(4) 0.087(5) -0.012(3) -0.016(3) -0.004(3)
 F8_18 0.048(3) 0.068(4) 0.105(5) -0.033(4) -0.022(3) 0.004(3)
 F9_18 0.064(4) 0.101(6) 0.059(4) -0.004(3) -0.012(3) -0.022(4)
 F10_18 0.062(4) 0.041(3) 0.119(6) 0.010(3) -0.035(4) -0.022(3)
 F11_18 0.064(4) 0.041(3) 0.098(5) -0.019(3) -0.011(3) -0.011(3)

_geom_special_details
;
 All esds (except the esd in the dihedral angle between two l.s. planes)
 are estimated using the full covariance matrix.  The cell esds are taken
 into account individually in the estimation of esds in distances, angles
 and torsion angles; correlations between esds in cell parameters are only
 used when they are defined by crystal symmetry.  An approximate (isotropic)
 treatment of cell esds is used for estimating esds involving l.s. planes.
;
loop_
  _geom_bond_atom_site_label_1
  _geom_bond_atom_site_label_2
  _geom_bond_distance
  _geom_bond_site_symmetry_2
  _geom_bond_publ_flag
 B1_1 H1A_1 1.060(3) . ?
 B1_1 H1B_1 1.060(3) . ?
 B1_1 H3C_1 1.360(3) . ?
 B1_1 C2_2 1.645(12) . ?
 B2_1 H2A_1 1.060(3) . ?
 B2_1 H2B_1 1.060(3) . ?
 B2_1 H3C_1 1.360(3) . ?
 B2_1 C2_9 1.594(14) . ?
 P1_2 C2_2 1.791(8) . ?
 P1_2 C1_3 1.775(11) . ?
 P1_2 C1_4 1.786(9) . ?
 P1_2 C1_5 1.824(8) . ?
 C2_2 C3_2 1.328(13) . ?
 C3_2 O4_2 1.404(10) . ?
 C3_2 C1_6 1.515(12) . ?
 O4_2 B5_2 1.385(13) . ?
 B5_2 N6_2 1.434(14) . ?
 B5_2 C2_6 1.544(13) . ?
 N6_2 Si1_7 1.772(8) . ?
 N6_2 Si1_8 1.796(9) . ?
 C1_3 C2_3 1.347(13) . ?
 C1_3 C6_3 1.429(12) . ?
 C2_3 H2_3 0.9500 . ?
 C2_3 C3_3 1.393(15) . ?
 C3_3 H3_3 0.9500 . ?
 C3_3 C4_3 1.368(14) . ?
 C4_3 H4_3 0.9500 . ?
 C4_3 C5_3 1.361(14) . ?
 C5_3 H5_3 0.9500 . ?
 C5_3 C6_3 1.401(14) . ?
 C6_3 H6_3 0.9500 . ?
 C1_4 C2_4 1.405(13) . ?
 C1_4 C6_4 1.388(13) . ?
 C2_4 H2_4 0.9500 . ?
 C2_4 C3_4 1.392(14) . ?
 C3_4 H3_4 0.9500 . ?
 C3_4 C4_4 1.374(15) . ?
 C4_4 H4_4 0.9500 . ?
 C4_4 C5_4 1.378(14) . ?
 C5_4 H5_4 0.9500 . ?
 C5_4 C6_4 1.415(13) . ?
 C6_4 H6_4 0.9500 . ?
 C1_5 C2_5 1.396(13) . ?
 C1_5 C6_5 1.351(13) . ?
 C2_5 H2_5 0.9500 . ?
 C2_5 C3_5 1.403(14) . ?
 C3_5 H3_5 0.9500 . ?
 C3_5 C4_5 1.338(17) . ?
 C4_5 H4_5 0.9500 . ?
 C4_5 C5_5 1.374(18) . ?
 C5_5 H5_5 0.9500 . ?
 C5_5 C6_5 1.336(14) . ?
 C6_5 H6_5 0.9500 . ?
 C1_6 C2_6 1.670(13) . ?
 C1_6 B3_6 1.734(14) . ?
 C1_6 B4_6 1.687(13) . ?
 C1_6 B5_6 1.712(15) . ?
 C1_6 B8_6 1.733(14) . ?
 C2_6 B3_6 1.730(13) . ?
 C2_6 B8_6 1.745(16) . ?
 C2_6 B9_6 1.688(14) . ?
 C2_6 B10_6 1.724(15) . ?
 B3_6 H3_6 1.1200 . ?
 B3_6 B4_6 1.792(16) . ?
 B3_6 B10_6 1.785(16) . ?
 B3_6 B11_6 1.760(16) . ?
 B4_6 H4_6 1.1200 . ?
 B4_6 B5_6 1.786(15) . ?
 B4_6 B6_6 1.741(16) . ?
 B4_6 B11_6 1.811(19) . ?
 B5_6 H5_6 1.1200 . ?
 B5_6 B6_6 1.763(18) . ?
 B5_6 B7_6 1.814(18) . ?
 B5_6 B8_6 1.810(17) . ?
 B6_6 H6_6 1.1200 . ?
 B6_6 B7_6 1.812(18) . ?
 B6_6 B11_6 1.770(18) . ?
 B6_6 B12_6 1.79(2) . ?
 B7_6 H7_6 1.1200 . ?
 B7_6 B8_6 1.728(17) . ?
 B7_6 B9_6 1.748(18) . ?
 B7_6 B12_6 1.77(2) . ?
 B8_6 H8_6 1.1200 . ?
 B8_6 B9_6 1.751(18) . ?
 B9_6 H9_6 1.1200 . ?
 B9_6 B10_6 1.780(17) . ?
 B9_6 B12_6 1.738(17) . ?
 B10_6 H10_6 1.1200 . ?
 B10_6 B11_6 1.795(17) . ?
 B10_6 B12_6 1.804(19) . ?
 B11_6 H11_6 1.1200 . ?
 B11_6 B12_6 1.769(18) . ?
 B12_6 H12_6 1.1200 . ?
 Si1_7 C1_7 1.868(10) . ?
 Si1_7 C2_7 1.841(12) . ?
 Si1_7 C3_7 1.875(13) . ?
 C1_7 H1A_7 0.9800 . ?
 C1_7 H1B_7 0.9800 . ?
 C1_7 H1C_7 0.9800 . ?
 C2_7 H2A_7 0.9800 . ?
 C2_7 H2B_7 0.9800 . ?
 C2_7 H2C_7 0.9800 . ?
 C3_7 H3A_7 0.9800 . ?
 C3_7 H3B_7 0.9800 . ?
 C3_7 H3C_7 0.9800 . ?
 Si1_8 C4_8 1.855(11) . ?
 Si1_8 C5_8 1.851(13) . ?
 Si1_8 C6_8 1.846(12) . ?
 C4_8 H4A_8 0.9800 . ?
 C4_8 H4B_8 0.9800 . ?
 C4_8 H4C_8 0.9800 . ?
 C5_8 H5A_8 0.9800 . ?
 C5_8 H5B_8 0.9800 . ?
 C5_8 H5C_8 0.9800 . ?
 C6_8 H6A_8 0.9800 . ?
 C6_8 H6B_8 0.9800 . ?
 C6_8 H6C_8 0.9800 . ?
 P1_9 C2_9 1.814(9) . ?
 P1_9 C1_10 1.797(10) . ?
 P1_9 C1_11 1.813(9) . ?
 P1_9 C1_12 1.820(9) . ?
 C2_9 C3_9 1.320(12) . ?
 C3_9 O4_9 1.376(10) . ?
 C3_9 C1_15 1.510(12) . ?
 O4_9 B5_9 1.428(12) . ?
 B5_9 N6_9 1.384(12) . ?
 B5_9 C2_15 1.593(13) . ?
 N6_9 Si1_13 1.761(8) . ?
 N6_9 Si1_14 1.799(8) . ?
 C1_10 C2_10 1.364(13) . ?
 C1_10 C6_10 1.408(14) . ?
 C2_10 H2_10 0.9500 . ?
 C2_10 C3_10 1.378(13) . ?
 C3_10 H3_10 0.9500 . ?
 C3_10 C4_10 1.386(16) . ?
 C4_10 H4_10 0.9500 . ?
 C4_10 C5_10 1.388(16) . ?
 C5_10 H5_10 0.9500 . ?
 C5_10 C6_10 1.368(14) . ?
 C6_10 H6_10 0.9500 . ?
 C1_11 C2_11 1.430(13) . ?
 C1_11 C6_11 1.388(13) . ?
 C2_11 H2_11 0.9500 . ?
 C2_11 C3_11 1.351(14) . ?
 C3_11 H3_11 0.9500 . ?
 C3_11 C4_11 1.395(14) . ?
 C4_11 H4_11 0.9500 . ?
 C4_11 C5_11 1.393(13) . ?
 C5_11 H5_11 0.9500 . ?
 C5_11 C6_11 1.345(14) . ?
 C6_11 H6_11 0.9500 . ?
 C1_12 C2_12 1.346(14) . ?
 C1_12 C6_12 1.389(13) . ?
 C2_12 H2_12 0.9500 . ?
 C2_12 C3_12 1.379(13) . ?
 C3_12 H3_12 0.9500 . ?
 C3_12 C4_12 1.383(19) . ?
 C4_12 H4_12 0.9500 . ?
 C4_12 C5_12 1.348(19) . ?
 C5_12 H5_12 0.9500 . ?
 C5_12 C6_12 1.420(14) . ?
 C6_12 H6_12 0.9500 . ?
 Si1_13 C1_13 1.858(11) . ?
 Si1_13 C2_13 1.868(10) . ?
 Si1_13 C3_13 1.875(11) . ?
 C1_13 H1A_13 0.9800 . ?
 C1_13 H1B_13 0.9800 . ?
 C1_13 H1C_13 0.9800 . ?
 C2_13 H2A_13 0.9800 . ?
 C2_13 H2B_13 0.9800 . ?
 C2_13 H2C_13 0.9800 . ?
 C3_13 H3A_13 0.9800 . ?
 C3_13 H3B_13 0.9800 . ?
 C3_13 H3C_13 0.9800 . ?
 Si1_14 C1_14 1.816(12) . ?
 Si1_14 C2_14 1.808(13) . ?
 Si1_14 C3_14 1.883(11) . ?
 C1_14 H1A_14 0.9800 . ?
 C1_14 H1B_14 0.9800 . ?
 C1_14 H1C_14 0.9800 . ?
 C2_14 H2A_14 0.9800 . ?
 C2_14 H2B_14 0.9800 . ?
 C2_14 H2C_14 0.9800 . ?
 C3_14 H3A_14 0.9800 . ?
 C3_14 H3B_14 0.9800 . ?
 C3_14 H3C_14 0.9800 . ?
 C1_15 C2_15 1.632(11) . ?
 C1_15 B3_15 1.721(15) . ?
 C1_15 B6_15 1.714(12) . ?
 C1_15 B7_15 1.702(12) . ?
 C1_15 B12_15 1.706(14) . ?
 C2_15 B3_15 1.716(13) . ?
 C2_15 B4_15 1.708(15) . ?
 C2_15 B5_15 1.691(13) . ?
 C2_15 B6_15 1.723(13) . ?
 B3_15 H3_15 1.1200 . ?
 B3_15 B4_15 1.765(16) . ?
 B3_15 B11_15 1.746(17) . ?
 B3_15 B12_15 1.773(16) . ?
 B4_15 H4_15 1.1200 . ?
 B4_15 B5_15 1.729(15) . ?
 B4_15 B10_15 1.774(17) . ?
 B4_15 B11_15 1.812(16) . ?
 B5_15 H5_15 1.1200 . ?
 B5_15 B6_15 1.787(15) . ?
 B5_15 B9_15 1.786(16) . ?
 B5_15 B10_15 1.759(16) . ?
 B6_15 H6_15 1.1200 . ?
 B6_15 B7_15 1.770(13) . ?
 B6_15 B9_15 1.771(15) . ?
 B7_15 H7_15 1.1200 . ?
 B7_15 B8_15 1.777(15) . ?
 B7_15 B9_15 1.798(14) . ?
 B7_15 B12_15 1.771(15) . ?
 B8_15 H8_15 1.1200 . ?
 B8_15 B9_15 1.781(16) . ?
 B8_15 B10_15 1.803(16) . ?
 B8_15 B11_15 1.798(16) . ?
 B8_15 B12_15 1.757(16) . ?
 B9_15 H9_15 1.1200 . ?
 B9_15 B10_15 1.786(18) . ?
 B10_15 H10_15 1.1200 . ?
 B10_15 B11_15 1.801(16) . ?
 B11_15 H11_15 1.1200 . ?
 B11_15 B12_15 1.763(18) . ?
 B12_15 H12_15 1.1200 . ?
 B1_15 H1_15 1.0000 . ?
 B1_15 C1_16 1.627(15) . ?
 B1_15 C1_17 1.614(15) . ?
 B1_15 C1_18 1.629(17) . ?
 C1_16 C2_16 1.375(14) . ?
 C1_16 C6_16 1.339(15) . ?
 C2_16 C3_16 1.384(15) . ?
 C2_16 F7_16 1.390(12) . ?
 C3_16 C4_16 1.350(17) . ?
 C3_16 F8_16 1.374(12) . ?
 C4_16 C5_16 1.340(18) . ?
 C4_16 F9_16 1.361(12) . ?
 C5_16 C6_16 1.363(16) . ?
 C5_16 F10_16 1.358(13) . ?
 C6_16 F11_16 1.413(11) . ?
 C1_17 C2_17 1.399(15) . ?
 C1_17 C6_17 1.384(14) . ?
 C2_17 C3_17 1.386(15) . ?
 C2_17 F7_17 1.332(12) . ?
 C3_17 C4_17 1.391(16) . ?
 C3_17 F8_17 1.347(11) . ?
 C4_17 C5_17 1.406(16) . ?
 C4_17 F9_17 1.351(11) . ?
 C5_17 C6_17 1.348(16) . ?
 C5_17 F10_17 1.324(12) . ?
 C6_17 F11_17 1.365(12) . ?
 C1_18 C2_18 1.410(14) . ?
 C1_18 C6_18 1.404(14) . ?
 C2_18 C3_18 1.318(15) . ?
 C2_18 F7_18 1.361(12) . ?
 C3_18 C4_18 1.432(16) . ?
 C3_18 F8_18 1.344(12) . ?
 C4_18 C5_18 1.317(16) . ?
 C4_18 F9_18 1.326(12) . ?
 C5_18 C6_18 1.335(15) . ?
 C5_18 F10_18 1.387(13) . ?
 C6_18 F11_18 1.392(11) . ?
 C1_19 C2_19 1.4000 . ?
 C1_19 C6_19 1.3999 . ?
 C1_19 C7_19 1.5202 . ?
 C2_19 H2_19 0.9500 . ?
 C2_19 C3_19 1.4000 . ?
 C3_19 H3_19 0.9500 . ?
 C3_19 C4_19 1.4001 . ?
 C4_19 H4_19 0.9500 . ?
 C4_19 C5_19 1.4001 . ?
 C5_19 H5_19 0.9500 . ?
 C5_19 C6_19 1.3999 . ?
 C6_19 H6_19 0.9500 . ?
 C7_19 H7A_19 0.9800 . ?
 C7_19 H7B_19 0.9800 . ?
 C7_19 H7C_19 0.9800 . ?

loop_
  _geom_angle_atom_site_label_1
  _geom_angle_atom_site_label_2
  _geom_angle_atom_site_label_3
  _geom_angle
  _geom_angle_site_symmetry_1
  _geom_angle_site_symmetry_3
  _geom_angle_publ_flag
 H1A_1 B1_1 H1B_1 128(6) . . ?
 H1A_1 B1_1 H3C_1 92(5) . . ?
 H1B_1 B1_1 H3C_1 101(6) . . ?
 C2_2 B1_1 H1A_1 108.4(9) . . ?
 C2_2 B1_1 H1B_1 108.4(9) . . ?
 C2_2 B1_1 H3C_1 119(4) . . ?
 H2A_1 B2_1 H2B_1 123(5) . . ?
 H2A_1 B2_1 H3C_1 121(6) . . ?
 H2B_1 B2_1 H3C_1 81(6) . . ?
 C2_9 B2_1 H2A_1 111.9(11) . . ?
 C2_9 B2_1 H2B_1 112.0(11) . . ?
 C2_9 B2_1 H3C_1 103(5) . . ?
 C2_2 P1_2 C1_5 109.7(4) . . ?
 C1_3 P1_2 C2_2 111.5(4) . . ?
 C1_3 P1_2 C1_4 106.0(4) . . ?
 C1_3 P1_2 C1_5 103.1(4) . . ?
 C1_4 P1_2 C2_2 112.8(4) . . ?
 C1_4 P1_2 C1_5 113.3(4) . . ?
 B1_1 C2_2 P1_2 116.7(7) . . ?
 C3_2 C2_2 B1_1 126.1(8) . . ?
 C3_2 C2_2 P1_2 117.1(6) . . ?
 C2_2 C3_2 O4_2 120.5(7) . . ?
 C2_2 C3_2 C1_6 129.9(8) . . ?
 O4_2 C3_2 C1_6 109.4(7) . . ?
 B5_2 O4_2 C3_2 115.1(7) . . ?
 O4_2 B5_2 N6_2 121.5(8) . . ?
 O4_2 B5_2 C2_6 109.5(9) . . ?
 N6_2 B5_2 C2_6 129.1(9) . . ?
 B5_2 N6_2 Si1_7 119.3(7) . . ?
 B5_2 N6_2 Si1_8 121.4(6) . . ?
 Si1_7 N6_2 Si1_8 119.0(5) . . ?
 C2_3 C1_3 P1_2 124.5(7) . . ?
 C2_3 C1_3 C6_3 116.0(9) . . ?
 C6_3 C1_3 P1_2 119.6(7) . . ?
 C1_3 C2_3 H2_3 118.4 . . ?
 C1_3 C2_3 C3_3 123.2(9) . . ?
 C3_3 C2_3 H2_3 118.4 . . ?
 C2_3 C3_3 H3_3 119.8 . . ?
 C4_3 C3_3 C2_3 120.4(9) . . ?
 C4_3 C3_3 H3_3 119.8 . . ?
 C3_3 C4_3 H4_3 120.5 . . ?
 C5_3 C4_3 C3_3 119.1(10) . . ?
 C5_3 C4_3 H4_3 120.5 . . ?
 C4_3 C5_3 H5_3 119.7 . . ?
 C4_3 C5_3 C6_3 120.6(9) . . ?
 C6_3 C5_3 H5_3 119.7 . . ?
 C1_3 C6_3 H6_3 119.6 . . ?
 C5_3 C6_3 C1_3 120.7(9) . . ?
 C5_3 C6_3 H6_3 119.6 . . ?
 C2_4 C1_4 P1_2 119.4(7) . . ?
 C6_4 C1_4 P1_2 120.0(7) . . ?
 C6_4 C1_4 C2_4 120.1(9) . . ?
 C1_4 C2_4 H2_4 120.3 . . ?
 C3_4 C2_4 C1_4 119.5(9) . . ?
 C3_4 C2_4 H2_4 120.3 . . ?
 C2_4 C3_4 H3_4 119.9 . . ?
 C4_4 C3_4 C2_4 120.3(9) . . ?
 C4_4 C3_4 H3_4 119.9 . . ?
 C3_4 C4_4 H4_4 119.4 . . ?
 C3_4 C4_4 C5_4 121.2(8) . . ?
 C5_4 C4_4 H4_4 119.4 . . ?
 C4_4 C5_4 H5_4 120.3 . . ?
 C4_4 C5_4 C6_4 119.4(9) . . ?
 C6_4 C5_4 H5_4 120.3 . . ?
 C1_4 C6_4 C5_4 119.5(9) . . ?
 C1_4 C6_4 H6_4 120.2 . . ?
 C5_4 C6_4 H6_4 120.2 . . ?
 C2_5 C1_5 P1_2 118.7(7) . . ?
 C6_5 C1_5 P1_2 122.2(7) . . ?
 C6_5 C1_5 C2_5 119.0(9) . . ?
 C1_5 C2_5 H2_5 120.6 . . ?
 C1_5 C2_5 C3_5 118.9(10) . . ?
 C3_5 C2_5 H2_5 120.6 . . ?
 C2_5 C3_5 H3_5 120.1 . . ?
 C4_5 C3_5 C2_5 119.8(11) . . ?
 C4_5 C3_5 H3_5 120.1 . . ?
 C3_5 C4_5 H4_5 120.0 . . ?
 C3_5 C4_5 C5_5 120.0(10) . . ?
 C5_5 C4_5 H4_5 120.0 . . ?
 C4_5 C5_5 H5_5 119.6 . . ?
 C6_5 C5_5 C4_5 120.8(12) . . ?
 C6_5 C5_5 H5_5 119.6 . . ?
 C1_5 C6_5 H6_5 119.4 . . ?
 C5_5 C6_5 C1_5 121.3(11) . . ?
 C5_5 C6_5 H6_5 119.4 . . ?
 C3_2 C1_6 C2_6 103.5(7) . . ?
 C3_2 C1_6 B3_6 111.5(7) . . ?
 C3_2 C1_6 B4_6 130.6(8) . . ?
 C3_2 C1_6 B5_6 129.6(8) . . ?
 C3_2 C1_6 B8_6 111.1(7) . . ?
 C2_6 C1_6 B3_6 61.1(6) . . ?
 C2_6 C1_6 B4_6 112.4(7) . . ?
 C2_6 C1_6 B5_6 113.4(7) . . ?
 C2_6 C1_6 B8_6 61.7(6) . . ?
 B4_6 C1_6 B3_6 63.2(6) . . ?
 B4_6 C1_6 B5_6 63.4(6) . . ?
 B4_6 C1_6 B8_6 115.3(7) . . ?
 B5_6 C1_6 B3_6 115.9(7) . . ?
 B5_6 C1_6 B8_6 63.4(6) . . ?
 B8_6 C1_6 B3_6 114.0(8) . . ?
 B5_2 C2_6 C1_6 102.2(8) . . ?
 B5_2 C2_6 B3_6 106.3(7) . . ?
 B5_2 C2_6 B8_6 115.2(8) . . ?
 B5_2 C2_6 B9_6 138.4(8) . . ?
 B5_2 C2_6 B10_6 129.2(9) . . ?
 C1_6 C2_6 B3_6 61.3(6) . . ?
 C1_6 C2_6 B8_6 60.9(6) . . ?
 C1_6 C2_6 B9_6 108.8(7) . . ?
 C1_6 C2_6 B10_6 111.1(7) . . ?
 B3_6 C2_6 B8_6 113.6(7) . . ?
 B9_6 C2_6 B3_6 112.7(7) . . ?
 B9_6 C2_6 B8_6 61.3(7) . . ?
 B9_6 C2_6 B10_6 62.9(7) . . ?
 B10_6 C2_6 B3_6 62.2(6) . . ?
 B10_6 C2_6 B8_6 114.4(8) . . ?
 C1_6 B3_6 H3_6 125.3 . . ?
 C1_6 B3_6 B4_6 57.1(6) . . ?
 C1_6 B3_6 B10_6 105.3(7) . . ?
 C1_6 B3_6 B11_6 104.0(8) . . ?
 C2_6 B3_6 C1_6 57.7(5) . . ?
 C2_6 B3_6 H3_6 124.5 . . ?
 C2_6 B3_6 B4_6 104.8(7) . . ?
 C2_6 B3_6 B10_6 58.7(6) . . ?
 C2_6 B3_6 B11_6 104.8(7) . . ?
 B4_6 B3_6 H3_6 121.5 . . ?
 B10_6 B3_6 H3_6 120.9 . . ?
 B10_6 B3_6 B4_6 110.2(8) . . ?
 B11_6 B3_6 H3_6 122.7 . . ?
 B11_6 B3_6 B4_6 61.3(7) . . ?
 B11_6 B3_6 B10_6 60.8(7) . . ?
 C1_6 B4_6 B3_6 59.7(6) . . ?
 C1_6 B4_6 H4_6 124.9 . . ?
 C1_6 B4_6 B5_6 59.0(6) . . ?
 C1_6 B4_6 B6_6 103.7(8) . . ?
 C1_6 B4_6 B11_6 103.8(8) . . ?
 B3_6 B4_6 H4_6 121.4 . . ?
 B3_6 B4_6 B11_6 58.5(6) . . ?
 B5_6 B4_6 B3_6 109.4(8) . . ?
 B5_6 B4_6 H4_6 120.5 . . ?
 B5_6 B4_6 B11_6 108.3(8) . . ?
 B6_6 B4_6 B3_6 106.8(9) . . ?
 B6_6 B4_6 H4_6 123.2 . . ?
 B6_6 B4_6 B5_6 60.0(7) . . ?
 B6_6 B4_6 B11_6 59.8(7) . . ?
 B11_6 B4_6 H4_6 123.1 . . ?
 C1_6 B5_6 B4_6 57.6(5) . . ?
 C1_6 B5_6 H5_6 126.4 . . ?
 C1_6 B5_6 B6_6 101.8(8) . . ?
 C1_6 B5_6 B7_6 101.9(9) . . ?
 C1_6 B5_6 B8_6 58.8(6) . . ?
 B4_6 B5_6 H5_6 122.0 . . ?
 B4_6 B5_6 B7_6 107.1(9) . . ?
 B4_6 B5_6 B8_6 106.8(8) . . ?
 B6_6 B5_6 B4_6 58.8(7) . . ?
 B6_6 B5_6 H5_6 123.6 . . ?
 B6_6 B5_6 B7_6 60.9(7) . . ?
 B6_6 B5_6 B8_6 105.5(10) . . ?
 B7_6 B5_6 H5_6 123.5 . . ?
 B8_6 B5_6 H5_6 122.9 . . ?
 B8_6 B5_6 B7_6 56.9(7) . . ?
 B4_6 B6_6 B5_6 61.3(6) . . ?
 B4_6 B6_6 H6_6 120.1 . . ?
 B4_6 B6_6 B7_6 109.2(8) . . ?
 B4_6 B6_6 B11_6 62.1(7) . . ?
 B4_6 B6_6 B12_6 109.4(9) . . ?
 B5_6 B6_6 H6_6 119.7 . . ?
 B5_6 B6_6 B7_6 61.0(7) . . ?
 B5_6 B6_6 B11_6 111.2(9) . . ?
 B5_6 B6_6 B12_6 109.2(9) . . ?
 B7_6 B6_6 H6_6 122.2 . . ?
 B11_6 B6_6 H6_6 120.7 . . ?
 B11_6 B6_6 B7_6 107.6(9) . . ?
 B11_6 B6_6 B12_6 59.6(8) . . ?
 B12_6 B6_6 H6_6 122.0 . . ?
 B12_6 B6_6 B7_6 58.9(8) . . ?
 B5_6 B7_6 H7_6 121.4 . . ?
 B6_6 B7_6 B5_6 58.2(7) . . ?
 B6_6 B7_6 H7_6 123.5 . . ?
 B8_6 B7_6 B5_6 61.4(7) . . ?
 B8_6 B7_6 B6_6 106.9(8) . . ?
 B8_6 B7_6 H7_6 121.1 . . ?
 B8_6 B7_6 B9_6 60.5(7) . . ?
 B8_6 B7_6 B12_6 108.4(9) . . ?
 B9_6 B7_6 B5_6 108.8(9) . . ?
 B9_6 B7_6 B6_6 106.2(9) . . ?
 B9_6 B7_6 H7_6 122.0 . . ?
 B9_6 B7_6 B12_6 59.2(8) . . ?
 B12_6 B7_6 B5_6 107.8(9) . . ?
 B12_6 B7_6 B6_6 59.9(7) . . ?
 B12_6 B7_6 H7_6 121.8 . . ?
 C1_6 B8_6 C2_6 57.4(6) . . ?
 C1_6 B8_6 B5_6 57.8(6) . . ?
 C1_6 B8_6 H8_6 125.5 . . ?
 C1_6 B8_6 B9_6 103.3(8) . . ?
 C2_6 B8_6 B5_6 105.3(7) . . ?
 C2_6 B8_6 H8_6 124.3 . . ?
 C2_6 B8_6 B9_6 57.7(7) . . ?
 B5_6 B8_6 H8_6 121.3 . . ?
 B7_6 B8_6 C1_6 104.7(8) . . ?
 B7_6 B8_6 C2_6 105.4(9) . . ?
 B7_6 B8_6 B5_6 61.6(7) . . ?
 B7_6 B8_6 H8_6 122.1 . . ?
 B7_6 B8_6 B9_6 60.3(7) . . ?
 B9_6 B8_6 B5_6 108.8(8) . . ?
 B9_6 B8_6 H8_6 122.7 . . ?
 C2_6 B9_6 B7_6 107.0(8) . . ?
 C2_6 B9_6 B8_6 61.0(6) . . ?
 C2_6 B9_6 H9_6 123.2 . . ?
 C2_6 B9_6 B10_6 59.6(6) . . ?
 C2_6 B9_6 B12_6 106.6(8) . . ?
 B7_6 B9_6 B8_6 59.2(7) . . ?
 B7_6 B9_6 H9_6 121.2 . . ?
 B7_6 B9_6 B10_6 111.6(8) . . ?
 B8_6 B9_6 H9_6 120.6 . . ?
 B8_6 B9_6 B10_6 111.3(8) . . ?
 B10_6 B9_6 H9_6 118.9 . . ?
 B12_6 B9_6 B7_6 61.1(8) . . ?
 B12_6 B9_6 B8_6 108.8(9) . . ?
 B12_6 B9_6 H9_6 121.6 . . ?
 B12_6 B9_6 B10_6 61.7(7) . . ?
 C2_6 B10_6 B3_6 59.0(6) . . ?
 C2_6 B10_6 B9_6 57.6(6) . . ?
 C2_6 B10_6 H10_6 125.2 . . ?
 C2_6 B10_6 B11_6 103.6(9) . . ?
 C2_6 B10_6 B12_6 102.3(9) . . ?
 B3_6 B10_6 H10_6 122.5 . . ?
 B3_6 B10_6 B11_6 58.9(7) . . ?
 B3_6 B10_6 B12_6 105.4(9) . . ?
 B9_6 B10_6 B3_6 105.9(8) . . ?
 B9_6 B10_6 H10_6 123.5 . . ?
 B9_6 B10_6 B11_6 105.0(9) . . ?
 B9_6 B10_6 B12_6 58.0(7) . . ?
 B11_6 B10_6 H10_6 123.6 . . ?
 B11_6 B10_6 B12_6 58.9(7) . . ?
 B12_6 B10_6 H10_6 124.3 . . ?
 B3_6 B11_6 B4_6 60.2(6) . . ?
 B3_6 B11_6 B6_6 106.9(9) . . ?
 B3_6 B11_6 B10_6 60.3(6) . . ?
 B3_6 B11_6 H11_6 122.1 . . ?
 B3_6 B11_6 B12_6 107.9(8) . . ?
 B4_6 B11_6 H11_6 122.3 . . ?
 B6_6 B11_6 B4_6 58.2(7) . . ?
 B6_6 B11_6 B10_6 109.5(9) . . ?
 B6_6 B11_6 H11_6 122.0 . . ?
 B10_6 B11_6 B4_6 108.9(8) . . ?
 B10_6 B11_6 H11_6 120.3 . . ?
 B12_6 B11_6 B4_6 107.2(9) . . ?
 B12_6 B11_6 B6_6 60.8(8) . . ?
 B12_6 B11_6 B10_6 60.8(7) . . ?
 B12_6 B11_6 H11_6 121.5 . . ?
 B6_6 B12_6 B10_6 108.2(8) . . ?
 B6_6 B12_6 H12_6 121.8 . . ?
 B7_6 B12_6 B6_6 61.2(8) . . ?
 B7_6 B12_6 B10_6 109.4(9) . . ?
 B7_6 B12_6 H12_6 120.4 . . ?
 B9_6 B12_6 B6_6 107.6(9) . . ?
 B9_6 B12_6 B7_6 59.7(8) . . ?
 B9_6 B12_6 B10_6 60.3(7) . . ?
 B9_6 B12_6 B11_6 107.9(9) . . ?
 B9_6 B12_6 H12_6 122.3 . . ?
 B10_6 B12_6 H12_6 121.1 . . ?
 B11_6 B12_6 B6_6 59.6(7) . . ?
 B11_6 B12_6 B7_6 109.5(9) . . ?
 B11_6 B12_6 B10_6 60.3(7) . . ?
 B11_6 B12_6 H12_6 121.5 . . ?
 N6_2 Si1_7 C1_7 107.5(4) . . ?
 N6_2 Si1_7 C2_7 112.8(5) . . ?
 N6_2 Si1_7 C3_7 109.4(5) . . ?
 C1_7 Si1_7 C3_7 106.5(6) . . ?
 C2_7 Si1_7 C1_7 108.9(5) . . ?
 C2_7 Si1_7 C3_7 111.5(6) . . ?
 Si1_7 C1_7 H1A_7 109.5 . . ?
 Si1_7 C1_7 H1B_7 109.5 . . ?
 Si1_7 C1_7 H1C_7 109.5 . . ?
 H1A_7 C1_7 H1B_7 109.5 . . ?
 H1A_7 C1_7 H1C_7 109.5 . . ?
 H1B_7 C1_7 H1C_7 109.5 . . ?
 Si1_7 C2_7 H2A_7 109.5 . . ?
 Si1_7 C2_7 H2B_7 109.5 . . ?
 Si1_7 C2_7 H2C_7 109.5 . . ?
 H2A_7 C2_7 H2B_7 109.5 . . ?
 H2A_7 C2_7 H2C_7 109.5 . . ?
 H2B_7 C2_7 H2C_7 109.5 . . ?
 Si1_7 C3_7 H3A_7 109.5 . . ?
 Si1_7 C3_7 H3B_7 109.5 . . ?
 Si1_7 C3_7 H3C_7 109.5 . . ?
 H3A_7 C3_7 H3B_7 109.5 . . ?
 H3A_7 C3_7 H3C_7 109.5 . . ?
 H3B_7 C3_7 H3C_7 109.5 . . ?
 N6_2 Si1_8 C4_8 109.6(5) . . ?
 N6_2 Si1_8 C5_8 111.0(5) . . ?
 N6_2 Si1_8 C6_8 111.9(5) . . ?
 C5_8 Si1_8 C4_8 107.1(6) . . ?
 C6_8 Si1_8 C4_8 110.3(6) . . ?
 C6_8 Si1_8 C5_8 106.9(5) . . ?
 Si1_8 C4_8 H4A_8 109.5 . . ?
 Si1_8 C4_8 H4B_8 109.5 . . ?
 Si1_8 C4_8 H4C_8 109.5 . . ?
 H4A_8 C4_8 H4B_8 109.5 . . ?
 H4A_8 C4_8 H4C_8 109.5 . . ?
 H4B_8 C4_8 H4C_8 109.5 . . ?
 Si1_8 C5_8 H5A_8 109.5 . . ?
 Si1_8 C5_8 H5B_8 109.5 . . ?
 Si1_8 C5_8 H5C_8 109.5 . . ?
 H5A_8 C5_8 H5B_8 109.5 . . ?
 H5A_8 C5_8 H5C_8 109.5 . . ?
 H5B_8 C5_8 H5C_8 109.5 . . ?
 Si1_8 C6_8 H6A_8 109.5 . . ?
 Si1_8 C6_8 H6B_8 109.5 . . ?
 Si1_8 C6_8 H6C_8 109.5 . . ?
 H6A_8 C6_8 H6B_8 109.5 . . ?
 H6A_8 C6_8 H6C_8 109.5 . . ?
 H6B_8 C6_8 H6C_8 109.5 . . ?
 C2_9 P1_9 C1_12 107.8(4) . . ?
 C1_10 P1_9 C2_9 113.5(4) . . ?
 C1_10 P1_9 C1_11 105.0(4) . . ?
 C1_10 P1_9 C1_12 113.6(4) . . ?
 C1_11 P1_9 C2_9 111.0(4) . . ?
 C1_11 P1_9 C1_12 105.6(4) . . ?
 B2_1 C2_9 P1_9 118.5(7) . . ?
 C3_9 C2_9 B2_1 128.0(8) . . ?
 C3_9 C2_9 P1_9 112.9(6) . . ?
 C2_9 C3_9 O4_9 122.9(8) . . ?
 C2_9 C3_9 C1_15 128.4(8) . . ?
 O4_9 C3_9 C1_15 108.4(7) . . ?
 C3_9 O4_9 B5_9 117.4(7) . . ?
 O4_9 B5_9 C2_15 105.3(7) . . ?
 N6_9 B5_9 O4_9 121.8(8) . . ?
 N6_9 B5_9 C2_15 132.5(9) . . ?
 B5_9 N6_9 Si1_13 120.4(7) . . ?
 B5_9 N6_9 Si1_14 116.5(7) . . ?
 Si1_13 N6_9 Si1_14 122.7(4) . . ?
 C2_10 C1_10 P1_9 122.1(7) . . ?
 C2_10 C1_10 C6_10 120.0(9) . . ?
 C6_10 C1_10 P1_9 117.7(7) . . ?
 C1_10 C2_10 H2_10 119.1 . . ?
 C1_10 C2_10 C3_10 121.9(9) . . ?
 C3_10 C2_10 H2_10 119.1 . . ?
 C2_10 C3_10 H3_10 121.0 . . ?
 C2_10 C3_10 C4_10 118.1(10) . . ?
 C4_10 C3_10 H3_10 121.0 . . ?
 C3_10 C4_10 H4_10 119.7 . . ?
 C3_10 C4_10 C5_10 120.6(9) . . ?
 C5_10 C4_10 H4_10 119.7 . . ?
 C4_10 C5_10 H5_10 119.5 . . ?
 C6_10 C5_10 C4_10 120.9(10) . . ?
 C6_10 C5_10 H5_10 119.5 . . ?
 C1_10 C6_10 H6_10 120.8 . . ?
 C5_10 C6_10 C1_10 118.4(10) . . ?
 C5_10 C6_10 H6_10 120.8 . . ?
 C2_11 C1_11 P1_9 118.8(7) . . ?
 C6_11 C1_11 P1_9 122.7(8) . . ?
 C6_11 C1_11 C2_11 118.5(9) . . ?
 C1_11 C2_11 H2_11 120.7 . . ?
 C3_11 C2_11 C1_11 118.6(9) . . ?
 C3_11 C2_11 H2_11 120.7 . . ?
 C2_11 C3_11 H3_11 118.9 . . ?
 C2_11 C3_11 C4_11 122.2(9) . . ?
 C4_11 C3_11 H3_11 118.9 . . ?
 C3_11 C4_11 H4_11 120.7 . . ?
 C5_11 C4_11 C3_11 118.5(9) . . ?
 C5_11 C4_11 H4_11 120.7 . . ?
 C4_11 C5_11 H5_11 119.8 . . ?
 C6_11 C5_11 C4_11 120.4(9) . . ?
 C6_11 C5_11 H5_11 119.8 . . ?
 C1_11 C6_11 H6_11 119.2 . . ?
 C5_11 C6_11 C1_11 121.7(9) . . ?
 C5_11 C6_11 H6_11 119.2 . . ?
 C2_12 C1_12 P1_9 118.5(7) . . ?
 C2_12 C1_12 C6_12 120.4(9) . . ?
 C6_12 C1_12 P1_9 121.1(8) . . ?
 C1_12 C2_12 H2_12 119.3 . . ?
 C1_12 C2_12 C3_12 121.4(10) . . ?
 C3_12 C2_12 H2_12 119.3 . . ?
 C2_12 C3_12 H3_12 120.3 . . ?
 C2_12 C3_12 C4_12 119.4(11) . . ?
 C4_12 C3_12 H3_12 120.3 . . ?
 C3_12 C4_12 H4_12 120.0 . . ?
 C5_12 C4_12 C3_12 120.1(10) . . ?
 C5_12 C4_12 H4_12 120.0 . . ?
 C4_12 C5_12 H5_12 119.7 . . ?
 C4_12 C5_12 C6_12 120.7(11) . . ?
 C6_12 C5_12 H5_12 119.7 . . ?
 C1_12 C6_12 C5_12 117.9(11) . . ?
 C1_12 C6_12 H6_12 121.0 . . ?
 C5_12 C6_12 H6_12 121.0 . . ?
 N6_9 Si1_13 C1_13 108.2(4) . . ?
 N6_9 Si1_13 C2_13 110.6(5) . . ?
 N6_9 Si1_13 C3_13 109.1(5) . . ?
 C1_13 Si1_13 C2_13 110.1(5) . . ?
 C1_13 Si1_13 C3_13 106.3(5) . . ?
 C2_13 Si1_13 C3_13 112.3(5) . . ?
 Si1_13 C1_13 H1A_13 109.5 . . ?
 Si1_13 C1_13 H1B_13 109.5 . . ?
 Si1_13 C1_13 H1C_13 109.5 . . ?
 H1A_13 C1_13 H1B_13 109.5 . . ?
 H1A_13 C1_13 H1C_13 109.5 . . ?
 H1B_13 C1_13 H1C_13 109.5 . . ?
 Si1_13 C2_13 H2A_13 109.5 . . ?
 Si1_13 C2_13 H2B_13 109.5 . . ?
 Si1_13 C2_13 H2C_13 109.5 . . ?
 H2A_13 C2_13 H2B_13 109.5 . . ?
 H2A_13 C2_13 H2C_13 109.5 . . ?
 H2B_13 C2_13 H2C_13 109.5 . . ?
 Si1_13 C3_13 H3A_13 109.5 . . ?
 Si1_13 C3_13 H3B_13 109.5 . . ?
 Si1_13 C3_13 H3C_13 109.5 . . ?
 H3A_13 C3_13 H3B_13 109.5 . . ?
 H3A_13 C3_13 H3C_13 109.5 . . ?
 H3B_13 C3_13 H3C_13 109.5 . . ?
 N6_9 Si1_14 C1_14 108.1(4) . . ?
 N6_9 Si1_14 C2_14 110.1(4) . . ?
 N6_9 Si1_14 C3_14 111.8(5) . . ?
 C1_14 Si1_14 C3_14 103.8(6) . . ?
 C2_14 Si1_14 C1_14 113.1(5) . . ?
 C2_14 Si1_14 C3_14 109.9(6) . . ?
 Si1_14 C1_14 H1A_14 109.5 . . ?
 Si1_14 C1_14 H1B_14 109.5 . . ?
 Si1_14 C1_14 H1C_14 109.5 . . ?
 H1A_14 C1_14 H1B_14 109.5 . . ?
 H1A_14 C1_14 H1C_14 109.5 . . ?
 H1B_14 C1_14 H1C_14 109.5 . . ?
 Si1_14 C2_14 H2A_14 109.5 . . ?
 Si1_14 C2_14 H2B_14 109.5 . . ?
 Si1_14 C2_14 H2C_14 109.5 . . ?
 H2A_14 C2_14 H2B_14 109.5 . . ?
 H2A_14 C2_14 H2C_14 109.5 . . ?
 H2B_14 C2_14 H2C_14 109.5 . . ?
 Si1_14 C3_14 H3A_14 109.5 . . ?
 Si1_14 C3_14 H3B_14 109.5 . . ?
 Si1_14 C3_14 H3C_14 109.5 . . ?
 H3A_14 C3_14 H3B_14 109.5 . . ?
 H3A_14 C3_14 H3C_14 109.5 . . ?
 H3B_14 C3_14 H3C_14 109.5 . . ?
 C3_9 C1_15 C2_15 105.4(7) . . ?
 C3_9 C1_15 B3_15 114.0(7) . . ?
 C3_9 C1_15 B6_15 110.8(7) . . ?
 C3_9 C1_15 B7_15 128.5(8) . . ?
 C3_9 C1_15 B12_15 131.4(7) . . ?
 C2_15 C1_15 B3_15 61.5(6) . . ?
 C2_15 C1_15 B6_15 61.9(5) . . ?
 C2_15 C1_15 B7_15 112.1(6) . . ?
 C2_15 C1_15 B12_15 111.5(7) . . ?
 B6_15 C1_15 B3_15 114.3(7) . . ?
 B7_15 C1_15 B3_15 114.3(7) . . ?
 B7_15 C1_15 B6_15 62.4(5) . . ?
 B7_15 C1_15 B12_15 62.6(6) . . ?
 B12_15 C1_15 B3_15 62.3(6) . . ?
 B12_15 C1_15 B6_15 114.0(7) . . ?
 B5_9 C2_15 C1_15 102.8(7) . . ?
 B5_9 C2_15 B3_15 106.6(7) . . ?
 B5_9 C2_15 B4_15 128.5(8) . . ?
 B5_9 C2_15 B5_15 137.1(8) . . ?
 B5_9 C2_15 B6_15 115.9(8) . . ?
 C1_15 C2_15 B3_15 61.8(6) . . ?
 C1_15 C2_15 B4_15 111.4(7) . . ?
 C1_15 C2_15 B5_15 111.1(7) . . ?
 C1_15 C2_15 B6_15 61.4(5) . . ?
 B3_15 C2_15 B6_15 114.0(7) . . ?
 B4_15 C2_15 B3_15 62.1(6) . . ?
 B4_15 C2_15 B6_15 114.0(7) . . ?
 B5_15 C2_15 B3_15 112.3(8) . . ?
 B5_15 C2_15 B4_15 61.2(6) . . ?
 B5_15 C2_15 B6_15 63.1(6) . . ?
 C1_15 B3_15 H3_15 124.9 . . ?
 C1_15 B3_15 B4_15 104.7(7) . . ?
 C1_15 B3_15 B11_15 105.6(8) . . ?
 C1_15 B3_15 B12_15 58.4(6) . . ?
 C2_15 B3_15 C1_15 56.7(5) . . ?
 C2_15 B3_15 H3_15 124.3 . . ?
 C2_15 B3_15 B4_15 58.7(6) . . ?
 C2_15 B3_15 B11_15 106.8(8) . . ?
 C2_15 B3_15 B12_15 104.5(8) . . ?
 B4_15 B3_15 H3_15 121.3 . . ?
 B4_15 B3_15 B12_15 109.1(8) . . ?
 B11_15 B3_15 H3_15 121.3 . . ?
 B11_15 B3_15 B4_15 62.1(7) . . ?
 B11_15 B3_15 B12_15 60.1(7) . . ?
 B12_15 B3_15 H3_15 122.2 . . ?
 C2_15 B4_15 B3_15 59.2(6) . . ?
 C2_15 B4_15 H4_15 124.4 . . ?
 C2_15 B4_15 B5_15 58.9(6) . . ?
 C2_15 B4_15 B10_15 105.2(8) . . ?
 C2_15 B4_15 B11_15 104.3(8) . . ?
 B3_15 B4_15 H4_15 122.1 . . ?
 B3_15 B4_15 B10_15 107.2(8) . . ?
 B3_15 B4_15 B11_15 58.4(6) . . ?
 B5_15 B4_15 B3_15 108.2(8) . . ?
 B5_15 B4_15 H4_15 121.1 . . ?
 B5_15 B4_15 B10_15 60.2(7) . . ?
 B5_15 B4_15 B11_15 108.1(8) . . ?
 B10_15 B4_15 H4_15 122.2 . . ?
 B10_15 B4_15 B11_15 60.3(6) . . ?
 B11_15 B4_15 H4_15 122.9 . . ?
 C2_15 B5_15 B4_15 59.9(6) . . ?
 C2_15 B5_15 H5_15 123.8 . . ?
 C2_15 B5_15 B6_15 59.3(5) . . ?
 C2_15 B5_15 B9_15 105.5(7) . . ?
 C2_15 B5_15 B10_15 106.6(8) . . ?
 B4_15 B5_15 H5_15 119.8 . . ?
 B4_15 B5_15 B6_15 109.8(7) . . ?
 B4_15 B5_15 B9_15 109.8(9) . . ?
 B4_15 B5_15 B10_15 61.1(7) . . ?
 B6_15 B5_15 H5_15 121.2 . . ?
 B9_15 B5_15 H5_15 122.1 . . ?
 B9_15 B5_15 B6_15 59.4(6) . . ?
 B10_15 B5_15 H5_15 121.5 . . ?
 B10_15 B5_15 B6_15 108.6(8) . . ?
 B10_15 B5_15 B9_15 60.5(7) . . ?
 C1_15 B6_15 C2_15 56.7(5) . . ?
 C1_15 B6_15 B5_15 103.0(7) . . ?
 C1_15 B6_15 H6_15 125.3 . . ?
 C1_15 B6_15 B7_15 58.5(5) . . ?
 C1_15 B6_15 B9_15 104.9(7) . . ?
 C2_15 B6_15 B5_15 57.6(5) . . ?
 C2_15 B6_15 H6_15 124.9 . . ?
 C2_15 B6_15 B7_15 104.7(7) . . ?
 C2_15 B6_15 B9_15 104.8(7) . . ?
 B5_15 B6_15 H6_15 122.9 . . ?
 B7_15 B6_15 B5_15 108.2(8) . . ?
 B7_15 B6_15 H6_15 121.6 . . ?
 B7_15 B6_15 B9_15 61.0(6) . . ?
 B9_15 B6_15 B5_15 60.2(6) . . ?
 B9_15 B6_15 H6_15 122.3 . . ?
 C1_15 B7_15 B6_15 59.1(5) . . ?
 C1_15 B7_15 H7_15 124.7 . . ?
 C1_15 B7_15 B8_15 104.4(7) . . ?
 C1_15 B7_15 B9_15 104.2(7) . . ?
 C1_15 B7_15 B12_15 58.8(6) . . ?
 B6_15 B7_15 H7_15 121.3 . . ?
 B6_15 B7_15 B8_15 107.7(7) . . ?
 B6_15 B7_15 B9_15 59.5(6) . . ?
 B6_15 B7_15 B12_15 108.2(7) . . ?
 B8_15 B7_15 H7_15 122.7 . . ?
 B8_15 B7_15 B9_15 59.7(6) . . ?
 B9_15 B7_15 H7_15 123.0 . . ?
 B12_15 B7_15 H7_15 121.8 . . ?
 B12_15 B7_15 B8_15 59.3(6) . . ?
 B12_15 B7_15 B9_15 107.0(8) . . ?
 B7_15 B8_15 H8_15 121.3 . . ?
 B7_15 B8_15 B9_15 60.7(6) . . ?
 B7_15 B8_15 B10_15 108.2(7) . . ?
 B7_15 B8_15 B11_15 108.1(8) . . ?
 B9_15 B8_15 H8_15 121.3 . . ?
 B9_15 B8_15 B10_15 59.8(6) . . ?
 B9_15 B8_15 B11_15 108.2(8) . . ?
 B10_15 B8_15 H8_15 122.0 . . ?
 B11_15 B8_15 H8_15 121.8 . . ?
 B11_15 B8_15 B10_15 60.0(7) . . ?
 B12_15 B8_15 B7_15 60.1(6) . . ?
 B12_15 B8_15 H8_15 122.0 . . ?
 B12_15 B8_15 B9_15 108.4(7) . . ?
 B12_15 B8_15 B10_15 107.4(8) . . ?
 B12_15 B8_15 B11_15 59.5(7) . . ?
 B5_15 B9_15 B7_15 107.0(7) . . ?
 B5_15 B9_15 H9_15 122.5 . . ?
 B6_15 B9_15 B5_15 60.3(6) . . ?
 B6_15 B9_15 B7_15 59.4(5) . . ?
 B6_15 B9_15 B8_15 107.5(7) . . ?
 B6_15 B9_15 H9_15 121.7 . . ?
 B6_15 B9_15 B10_15 108.1(8) . . ?
 B7_15 B9_15 H9_15 122.2 . . ?
 B8_15 B9_15 B5_15 107.1(8) . . ?
 B8_15 B9_15 B7_15 59.6(6) . . ?
 B8_15 B9_15 H9_15 121.9 . . ?
 B8_15 B9_15 B10_15 60.7(6) . . ?
 B10_15 B9_15 B5_15 59.0(6) . . ?
 B10_15 B9_15 B7_15 108.0(8) . . ?
 B10_15 B9_15 H9_15 121.5 . . ?
 B4_15 B10_15 B8_15 108.2(8) . . ?
 B4_15 B10_15 B9_15 107.8(8) . . ?
 B4_15 B10_15 H10_15 121.7 . . ?
 B4_15 B10_15 B11_15 60.9(6) . . ?
 B5_15 B10_15 B4_15 58.6(6) . . ?
 B5_15 B10_15 B8_15 107.3(8) . . ?
 B5_15 B10_15 B9_15 60.5(6) . . ?
 B5_15 B10_15 H10_15 122.5 . . ?
 B5_15 B10_15 B11_15 107.3(8) . . ?
 B8_15 B10_15 H10_15 122.0 . . ?
 B9_15 B10_15 B8_15 59.5(6) . . ?
 B9_15 B10_15 H10_15 121.7 . . ?
 B9_15 B10_15 B11_15 107.8(8) . . ?
 B11_15 B10_15 B8_15 59.9(6) . . ?
 B11_15 B10_15 H10_15 121.6 . . ?
 B3_15 B11_15 B4_15 59.4(6) . . ?
 B3_15 B11_15 B8_15 107.5(8) . . ?
 B3_15 B11_15 B10_15 106.8(8) . . ?
 B3_15 B11_15 H11_15 121.9 . . ?
 B3_15 B11_15 B12_15 60.7(7) . . ?
 B4_15 B11_15 H11_15 122.7 . . ?
 B8_15 B11_15 B4_15 106.7(8) . . ?
 B8_15 B11_15 B10_15 60.1(6) . . ?
 B8_15 B11_15 H11_15 122.2 . . ?
 B10_15 B11_15 B4_15 58.8(6) . . ?
 B10_15 B11_15 H11_15 122.5 . . ?
 B12_15 B11_15 B4_15 107.4(8) . . ?
 B12_15 B11_15 B8_15 59.1(6) . . ?
 B12_15 B11_15 B10_15 107.2(8) . . ?
 B12_15 B11_15 H11_15 121.9 . . ?
 C1_15 B12_15 B3_15 59.3(6) . . ?
 C1_15 B12_15 B7_15 58.6(5) . . ?
 C1_15 B12_15 B8_15 105.1(7) . . ?
 C1_15 B12_15 B11_15 105.4(8) . . ?
 C1_15 B12_15 H12_15 124.6 . . ?
 B3_15 B12_15 H12_15 121.7 . . ?
 B7_15 B12_15 B3_15 108.5(7) . . ?
 B7_15 B12_15 H12_15 120.7 . . ?
 B8_15 B12_15 B3_15 108.2(8) . . ?
 B8_15 B12_15 B7_15 60.5(6) . . ?
 B8_15 B12_15 B11_15 61.4(6) . . ?
 B8_15 B12_15 H12_15 121.8 . . ?
 B11_15 B12_15 B3_15 59.2(7) . . ?
 B11_15 B12_15 B7_15 110.0(7) . . ?
 B11_15 B12_15 H12_15 121.4 . . ?
 C1_16 B1_15 H1_15 106.3 . . ?
 C1_16 B1_15 C1_18 113.2(8) . . ?
 C1_17 B1_15 H1_15 106.3 . . ?
 C1_17 B1_15 C1_16 112.3(10) . . ?
 C1_17 B1_15 C1_18 111.7(8) . . ?
 C1_18 B1_15 H1_15 106.3 . . ?
 C2_16 C1_16 B1_15 118.3(9) . . ?
 C6_16 C1_16 B1_15 128.3(9) . . ?
 C6_16 C1_16 C2_16 112.6(10) . . ?
 C1_16 C2_16 C3_16 123.3(10) . . ?
 C1_16 C2_16 F7_16 123.4(9) . . ?
 C3_16 C2_16 F7_16 113.3(10) . . ?
 C4_16 C3_16 C2_16 118.8(11) . . ?
 C4_16 C3_16 F8_16 119.2(11) . . ?
 F8_16 C3_16 C2_16 121.9(11) . . ?
 C3_16 C4_16 F9_16 121.7(12) . . ?
 C5_16 C4_16 C3_16 120.6(10) . . ?
 C5_16 C4_16 F9_16 117.6(12) . . ?
 C4_16 C5_16 C6_16 117.2(10) . . ?
 C4_16 C5_16 F10_16 122.8(11) . . ?
 F10_16 C5_16 C6_16 119.9(11) . . ?
 C1_16 C6_16 C5_16 127.4(10) . . ?
 C1_16 C6_16 F11_16 117.0(9) . . ?
 C5_16 C6_16 F11_16 115.6(9) . . ?
 C2_17 C1_17 B1_15 129.5(10) . . ?
 C6_17 C1_17 B1_15 119.2(10) . . ?
 C6_17 C1_17 C2_17 111.3(10) . . ?
 C3_17 C2_17 C1_17 124.0(10) . . ?
 F7_17 C2_17 C1_17 118.9(10) . . ?
 F7_17 C2_17 C3_17 117.0(10) . . ?
 C2_17 C3_17 C4_17 119.8(9) . . ?
 F8_17 C3_17 C2_17 119.5(10) . . ?
 F8_17 C3_17 C4_17 120.6(9) . . ?
 C3_17 C4_17 C5_17 118.7(9) . . ?
 F9_17 C4_17 C3_17 119.9(11) . . ?
 F9_17 C4_17 C5_17 121.4(11) . . ?
 C6_17 C5_17 C4_17 116.7(10) . . ?
 F10_17 C5_17 C4_17 117.0(10) . . ?
 F10_17 C5_17 C6_17 126.1(10) . . ?
 C5_17 C6_17 C1_17 129.2(11) . . ?
 C5_17 C6_17 F11_17 111.5(9) . . ?
 F11_17 C6_17 C1_17 119.2(11) . . ?
 C2_18 C1_18 B1_15 121.9(9) . . ?
 C6_18 C1_18 B1_15 128.5(8) . . ?
 C6_18 C1_18 C2_18 109.5(9) . . ?
 C3_18 C2_18 C1_18 126.5(10) . . ?
 C3_18 C2_18 F7_18 116.4(10) . . ?
 F7_18 C2_18 C1_18 116.8(10) . . ?
 C2_18 C3_18 C4_18 119.3(9) . . ?
 C2_18 C3_18 F8_18 123.8(11) . . ?
 F8_18 C3_18 C4_18 116.9(9) . . ?
 C5_18 C4_18 C3_18 116.6(10) . . ?
 C5_18 C4_18 F9_18 122.5(11) . . ?
 F9_18 C4_18 C3_18 120.9(9) . . ?
 C4_18 C5_18 C6_18 122.3(11) . . ?
 C4_18 C5_18 F10_18 118.4(10) . . ?
 C6_18 C5_18 F10_18 119.3(10) . . ?
 C5_18 C6_18 C1_18 125.8(10) . . ?
 C5_18 C6_18 F11_18 117.2(9) . . ?
 F11_18 C6_18 C1_18 117.0(9) . . ?
 C2_19 C1_19 C7_19 120.0 . . ?
 C6_19 C1_19 C2_19 120.0 . . ?
 C6_19 C1_19 C7_19 120.0 . . ?
 C1_19 C2_19 H2_19 120.0 . . ?
 C3_19 C2_19 C1_19 120.0 . . ?
 C3_19 C2_19 H2_19 120.0 . . ?
 C2_19 C3_19 H3_19 120.0 . . ?
 C2_19 C3_19 C4_19 120.0 . . ?
 C4_19 C3_19 H3_19 120.0 . . ?
 C3_19 C4_19 H4_19 120.0 . . ?
 C5_19 C4_19 C3_19 120.0 . . ?
 C5_19 C4_19 H4_19 120.0 . . ?
 C4_19 C5_19 H5_19 120.0 . . ?
 C6_19 C5_19 C4_19 120.0 . . ?
 C6_19 C5_19 H5_19 120.0 . . ?
 C1_19 C6_19 H6_19 120.0 . . ?
 C5_19 C6_19 C1_19 120.0 . . ?
 C5_19 C6_19 H6_19 120.0 . . ?
 C1_19 C7_19 H7A_19 109.5 . . ?
 C1_19 C7_19 H7B_19 109.5 . . ?
 C1_19 C7_19 H7C_19 109.5 . . ?
 H7A_19 C7_19 H7B_19 109.5 . . ?
 H7A_19 C7_19 H7C_19 109.5 . . ?
 H7B_19 C7_19 H7C_19 109.5 . . ?

loop_
  _geom_torsion_atom_site_label_1
  _geom_torsion_atom_site_label_2
  _geom_torsion_atom_site_label_3
  _geom_torsion_atom_site_label_4
  _geom_torsion
  _geom_torsion_site_symmetry_1
  _geom_torsion_site_symmetry_2
  _geom_torsion_site_symmetry_3
  _geom_torsion_site_symmetry_4
  _geom_torsion_publ_flag
 B1_1 C2_2 C3_2 O4_2 180.0(7) . . . . ?
 B1_1 C2_2 C3_2 C1_6 -5.4(14) . . . . ?
 B2_1 C2_9 C3_9 O4_9 179.0(8) . . . . ?
 B2_1 C2_9 C3_9 C1_15 -7.9(15) . . . . ?
 P1_2 C2_2 C3_2 O4_2 -4.9(11) . . . . ?
 P1_2 C2_2 C3_2 C1_6 169.8(7) . . . . ?
 P1_2 C1_3 C2_3 C3_3 -178.8(8) . . . . ?
 P1_2 C1_3 C6_3 C5_3 -179.2(7) . . . . ?
 P1_2 C1_4 C2_4 C3_4 -172.0(7) . . . . ?
 P1_2 C1_4 C6_4 C5_4 173.7(7) . . . . ?
 P1_2 C1_5 C2_5 C3_5 -175.3(8) . . . . ?
 P1_2 C1_5 C6_5 C5_5 171.7(10) . . . . ?
 C2_2 P1_2 C1_3 C2_3 91.6(8) . . . . ?
 C2_2 P1_2 C1_3 C6_3 -86.9(7) . . . . ?
 C2_2 P1_2 C1_4 C2_4 167.8(7) . . . . ?
 C2_2 P1_2 C1_4 C6_4 -4.5(9) . . . . ?
 C2_2 P1_2 C1_5 C2_5 -33.8(9) . . . . ?
 C2_2 P1_2 C1_5 C6_5 150.1(9) . . . . ?
 C2_2 C3_2 O4_2 B5_2 174.7(8) . . . . ?
 C2_2 C3_2 C1_6 C2_6 -171.1(8) . . . . ?
 C2_2 C3_2 C1_6 B3_6 125.0(10) . . . . ?
 C2_2 C3_2 C1_6 B4_6 52.5(15) . . . . ?
 C2_2 C3_2 C1_6 B5_6 -34.3(15) . . . . ?
 C2_2 C3_2 C1_6 B8_6 -106.6(11) . . . . ?
 C3_2 O4_2 B5_2 N6_2 176.0(8) . . . . ?
 C3_2 O4_2 B5_2 C2_6 -2.9(10) . . . . ?
 C3_2 C1_6 C2_6 B5_2 -5.3(8) . . . . ?
 C3_2 C1_6 C2_6 B3_6 -107.3(7) . . . . ?
 C3_2 C1_6 C2_6 B8_6 106.9(8) . . . . ?
 C3_2 C1_6 C2_6 B9_6 146.6(7) . . . . ?
 C3_2 C1_6 C2_6 B10_6 -146.1(7) . . . . ?
 C3_2 C1_6 B3_6 C2_6 94.0(8) . . . . ?
 C3_2 C1_6 B3_6 B4_6 -125.8(8) . . . . ?
 C3_2 C1_6 B3_6 B10_6 129.8(8) . . . . ?
 C3_2 C1_6 B3_6 B11_6 -167.1(8) . . . . ?
 C3_2 C1_6 B4_6 B3_6 96.2(11) . . . . ?
 C3_2 C1_6 B4_6 B5_6 -120.6(12) . . . . ?
 C3_2 C1_6 B4_6 B6_6 -162.2(10) . . . . ?
 C3_2 C1_6 B4_6 B11_6 136.1(10) . . . . ?
 C3_2 C1_6 B5_6 B4_6 122.1(10) . . . . ?
 C3_2 C1_6 B5_6 B6_6 162.6(9) . . . . ?
 C3_2 C1_6 B5_6 B7_6 -135.1(9) . . . . ?
 C3_2 C1_6 B5_6 B8_6 -96.2(10) . . . . ?
 C3_2 C1_6 B8_6 C2_6 -94.4(8) . . . . ?
 C3_2 C1_6 B8_6 B5_6 124.8(9) . . . . ?
 C3_2 C1_6 B8_6 B7_6 166.6(9) . . . . ?
 C3_2 C1_6 B8_6 B9_6 -131.1(8) . . . . ?
 O4_2 C3_2 C1_6 C2_6 4.0(8) . . . . ?
 O4_2 C3_2 C1_6 B3_6 -59.9(9) . . . . ?
 O4_2 C3_2 C1_6 B4_6 -132.4(10) . . . . ?
 O4_2 C3_2 C1_6 B5_6 140.8(9) . . . . ?
 O4_2 C3_2 C1_6 B8_6 68.5(9) . . . . ?
 O4_2 B5_2 N6_2 Si1_7 89.9(10) . . . . ?
 O4_2 B5_2 N6_2 Si1_8 -84.0(11) . . . . ?
 O4_2 B5_2 C2_6 C1_6 5.0(9) . . . . ?
 O4_2 B5_2 C2_6 B3_6 68.3(9) . . . . ?
 O4_2 B5_2 C2_6 B8_6 -58.4(10) . . . . ?
 O4_2 B5_2 C2_6 B9_6 -132.7(12) . . . . ?
 O4_2 B5_2 C2_6 B10_6 135.5(9) . . . . ?
 B5_2 N6_2 Si1_7 C1_7 14.2(9) . . . . ?
 B5_2 N6_2 Si1_7 C2_7 134.3(8) . . . . ?
 B5_2 N6_2 Si1_7 C3_7 -101.0(9) . . . . ?
 B5_2 N6_2 Si1_8 C4_8 17.3(10) . . . . ?
 B5_2 N6_2 Si1_8 C5_8 -100.7(8) . . . . ?
 B5_2 N6_2 Si1_8 C6_8 140.0(8) . . . . ?
 B5_2 C2_6 B3_6 C1_6 -95.2(8) . . . . ?
 B5_2 C2_6 B3_6 B4_6 -128.9(8) . . . . ?
 B5_2 C2_6 B3_6 B10_6 126.1(9) . . . . ?
 B5_2 C2_6 B3_6 B11_6 167.4(9) . . . . ?
 B5_2 C2_6 B8_6 C1_6 90.3(8) . . . . ?
 B5_2 C2_6 B8_6 B5_6 124.0(9) . . . . ?
 B5_2 C2_6 B8_6 B7_6 -171.8(8) . . . . ?
 B5_2 C2_6 B8_6 B9_6 -133.2(9) . . . . ?
 B5_2 C2_6 B9_6 B7_6 135.1(12) . . . . ?
 B5_2 C2_6 B9_6 B8_6 96.5(13) . . . . ?
 B5_2 C2_6 B9_6 B10_6 -119.4(14) . . . . ?
 B5_2 C2_6 B9_6 B12_6 -160.9(12) . . . . ?
 B5_2 C2_6 B10_6 B3_6 -88.9(10) . . . . ?
 B5_2 C2_6 B10_6 B9_6 131.7(11) . . . . ?
 B5_2 C2_6 B10_6 B11_6 -129.0(10) . . . . ?
 B5_2 C2_6 B10_6 B12_6 170.5(9) . . . . ?
 N6_2 B5_2 C2_6 C1_6 -173.8(9) . . . . ?
 N6_2 B5_2 C2_6 B3_6 -110.5(11) . . . . ?
 N6_2 B5_2 C2_6 B8_6 122.8(11) . . . . ?
 N6_2 B5_2 C2_6 B9_6 48.4(18) . . . . ?
 N6_2 B5_2 C2_6 B10_6 -43.3(15) . . . . ?
 C1_3 P1_2 C2_2 B1_1 8.7(8) . . . . ?
 C1_3 P1_2 C2_2 C3_2 -166.9(7) . . . . ?
 C1_3 P1_2 C1_4 C2_4 45.5(9) . . . . ?
 C1_3 P1_2 C1_4 C6_4 -126.8(8) . . . . ?
 C1_3 P1_2 C1_5 C2_5 85.1(8) . . . . ?
 C1_3 P1_2 C1_5 C6_5 -91.0(9) . . . . ?
 C1_3 C2_3 C3_3 C4_3 -1.8(17) . . . . ?
 C2_3 C1_3 C6_3 C5_3 2.3(13) . . . . ?
 C2_3 C3_3 C4_3 C5_3 1.7(17) . . . . ?
 C3_3 C4_3 C5_3 C6_3 0.3(15) . . . . ?
 C4_3 C5_3 C6_3 C1_3 -2.3(14) . . . . ?
 C6_3 C1_3 C2_3 C3_3 -0.3(14) . . . . ?
 C1_4 P1_2 C2_2 B1_1 -110.5(7) . . . . ?
 C1_4 P1_2 C2_2 C3_2 73.9(8) . . . . ?
 C1_4 P1_2 C1_3 C2_3 -145.4(8) . . . . ?
 C1_4 P1_2 C1_3 C6_3 36.2(8) . . . . ?
 C1_4 P1_2 C1_5 C2_5 -160.8(8) . . . . ?
 C1_4 P1_2 C1_5 C6_5 23.1(10) . . . . ?
 C1_4 C2_4 C3_4 C4_4 -0.5(15) . . . . ?
 C2_4 C1_4 C6_4 C5_4 1.5(14) . . . . ?
 C2_4 C3_4 C4_4 C5_4 -1.1(15) . . . . ?
 C3_4 C4_4 C5_4 C6_4 2.8(14) . . . . ?
 C4_4 C5_4 C6_4 C1_4 -3.0(13) . . . . ?
 C6_4 C1_4 C2_4 C3_4 0.2(15) . . . . ?
 C1_5 P1_2 C2_2 B1_1 122.3(7) . . . . ?
 C1_5 P1_2 C2_2 C3_2 -53.3(8) . . . . ?
 C1_5 P1_2 C1_3 C2_3 -26.1(9) . . . . ?
 C1_5 P1_2 C1_3 C6_3 155.5(7) . . . . ?
 C1_5 P1_2 C1_4 C2_4 -66.9(9) . . . . ?
 C1_5 P1_2 C1_4 C6_4 120.8(8) . . . . ?
 C1_5 C2_5 C3_5 C4_5 2.0(17) . . . . ?
 C2_5 C1_5 C6_5 C5_5 -4.4(17) . . . . ?
 C2_5 C3_5 C4_5 C5_5 -1.4(19) . . . . ?
 C3_5 C4_5 C5_5 C6_5 -2(2) . . . . ?
 C4_5 C5_5 C6_5 C1_5 5(2) . . . . ?
 C6_5 C1_5 C2_5 C3_5 0.9(16) . . . . ?
 C1_6 C3_2 O4_2 B5_2 -0.9(10) . . . . ?
 C1_6 C2_6 B3_6 B4_6 -33.8(7) . . . . ?
 C1_6 C2_6 B3_6 B10_6 -138.7(8) . . . . ?
 C1_6 C2_6 B3_6 B11_6 -97.4(8) . . . . ?
 C1_6 C2_6 B8_6 B5_6 33.7(7) . . . . ?
 C1_6 C2_6 B8_6 B7_6 97.8(8) . . . . ?
 C1_6 C2_6 B8_6 B9_6 136.5(7) . . . . ?
 C1_6 C2_6 B9_6 B7_6 -0.9(10) . . . . ?
 C1_6 C2_6 B9_6 B8_6 -39.5(7) . . . . ?
 C1_6 C2_6 B9_6 B10_6 104.6(8) . . . . ?
 C1_6 C2_6 B9_6 B12_6 63.2(10) . . . . ?
 C1_6 C2_6 B10_6 B3_6 38.3(7) . . . . ?
 C1_6 C2_6 B10_6 B9_6 -101.0(8) . . . . ?
 C1_6 C2_6 B10_6 B11_6 -1.7(10) . . . . ?
 C1_6 C2_6 B10_6 B12_6 -62.3(9) . . . . ?
 C1_6 B3_6 B4_6 B5_6 -33.0(7) . . . . ?
 C1_6 B3_6 B4_6 B6_6 -96.4(8) . . . . ?
 C1_6 B3_6 B4_6 B11_6 -133.0(8) . . . . ?
 C1_6 B3_6 B10_6 C2_6 -35.3(7) . . . . ?
 C1_6 B3_6 B10_6 B9_6 -0.5(10) . . . . ?
 C1_6 B3_6 B10_6 B11_6 97.7(8) . . . . ?
 C1_6 B3_6 B10_6 B12_6 60.0(9) . . . . ?
 C1_6 B3_6 B11_6 B4_6 39.3(7) . . . . ?
 C1_6 B3_6 B11_6 B6_6 3.3(10) . . . . ?
 C1_6 B3_6 B11_6 B10_6 -100.0(8) . . . . ?
 C1_6 B3_6 B11_6 B12_6 -60.8(10) . . . . ?
 C1_6 B4_6 B5_6 B6_6 -131.9(9) . . . . ?
 C1_6 B4_6 B5_6 B7_6 -93.4(9) . . . . ?
 C1_6 B4_6 B5_6 B8_6 -33.7(7) . . . . ?
 C1_6 B4_6 B6_6 B5_6 41.1(8) . . . . ?
 C1_6 B4_6 B6_6 B7_6 2.0(12) . . . . ?
 C1_6 B4_6 B6_6 B11_6 -98.2(8) . . . . ?
 C1_6 B4_6 B6_6 B12_6 -60.7(11) . . . . ?
 C1_6 B4_6 B11_6 B3_6 -40.5(7) . . . . ?
 C1_6 B4_6 B11_6 B6_6 98.0(8) . . . . ?
 C1_6 B4_6 B11_6 B10_6 -3.7(10) . . . . ?
 C1_6 B4_6 B11_6 B12_6 60.6(9) . . . . ?
 C1_6 B5_6 B6_6 B4_6 -39.9(7) . . . . ?
 C1_6 B5_6 B6_6 B7_6 97.2(9) . . . . ?
 C1_6 B5_6 B6_6 B11_6 -1.7(11) . . . . ?
 C1_6 B5_6 B6_6 B12_6 62.2(10) . . . . ?
 C1_6 B5_6 B7_6 B6_6 -96.9(8) . . . . ?
 C1_6 B5_6 B7_6 B8_6 39.8(8) . . . . ?
 C1_6 B5_6 B7_6 B9_6 0.9(11) . . . . ?
 C1_6 B5_6 B7_6 B12_6 -61.9(10) . . . . ?
 C1_6 B5_6 B8_6 C2_6 -33.5(7) . . . . ?
 C1_6 B5_6 B8_6 B7_6 -133.0(9) . . . . ?
 C1_6 B5_6 B8_6 B9_6 -94.1(9) . . . . ?
 C1_6 B8_6 B9_6 C2_6 36.5(6) . . . . ?
 C1_6 B8_6 B9_6 B7_6 -99.5(8) . . . . ?
 C1_6 B8_6 B9_6 B10_6 3.6(10) . . . . ?
 C1_6 B8_6 B9_6 B12_6 -62.5(10) . . . . ?
 C2_6 B5_2 N6_2 Si1_7 -91.4(11) . . . . ?
 C2_6 B5_2 N6_2 Si1_8 94.7(11) . . . . ?
 C2_6 C1_6 B3_6 B4_6 140.2(7) . . . . ?
 C2_6 C1_6 B3_6 B10_6 35.8(7) . . . . ?
 C2_6 C1_6 B3_6 B11_6 98.9(8) . . . . ?
 C2_6 C1_6 B4_6 B3_6 -37.3(7) . . . . ?
 C2_6 C1_6 B4_6 B5_6 105.9(8) . . . . ?
 C2_6 C1_6 B4_6 B6_6 64.4(10) . . . . ?
 C2_6 C1_6 B4_6 B11_6 2.7(9) . . . . ?
 C2_6 C1_6 B5_6 B4_6 -104.4(8) . . . . ?
 C2_6 C1_6 B5_6 B6_6 -63.8(9) . . . . ?
 C2_6 C1_6 B5_6 B7_6 -1.5(10) . . . . ?
 C2_6 C1_6 B5_6 B8_6 37.3(8) . . . . ?
 C2_6 C1_6 B8_6 B5_6 -140.8(8) . . . . ?
 C2_6 C1_6 B8_6 B7_6 -99.1(9) . . . . ?
 C2_6 C1_6 B8_6 B9_6 -36.7(7) . . . . ?
 C2_6 B3_6 B4_6 C1_6 34.0(6) . . . . ?
 C2_6 B3_6 B4_6 B5_6 1.0(10) . . . . ?
 C2_6 B3_6 B4_6 B6_6 -62.4(9) . . . . ?
 C2_6 B3_6 B4_6 B11_6 -99.1(8) . . . . ?
 C2_6 B3_6 B10_6 B9_6 34.8(7) . . . . ?
 C2_6 B3_6 B10_6 B11_6 133.0(9) . . . . ?
 C2_6 B3_6 B10_6 B12_6 95.3(8) . . . . ?
 C2_6 B3_6 B11_6 B4_6 99.0(8) . . . . ?
 C2_6 B3_6 B11_6 B6_6 63.0(10) . . . . ?
 C2_6 B3_6 B11_6 B10_6 -40.3(8) . . . . ?
 C2_6 B3_6 B11_6 B12_6 -1.1(11) . . . . ?
 C2_6 B8_6 B9_6 B7_6 -136.1(8) . . . . ?
 C2_6 B8_6 B9_6 B10_6 -32.9(7) . . . . ?
 C2_6 B8_6 B9_6 B12_6 -99.0(9) . . . . ?
 C2_6 B9_6 B10_6 B3_6 -35.5(7) . . . . ?
 C2_6 B9_6 B10_6 B11_6 -96.8(8) . . . . ?
 C2_6 B9_6 B10_6 B12_6 -133.9(9) . . . . ?
 C2_6 B9_6 B12_6 B6_6 -61.0(11) . . . . ?
 C2_6 B9_6 B12_6 B7_6 -100.6(9) . . . . ?
 C2_6 B9_6 B12_6 B10_6 40.4(8) . . . . ?
 C2_6 B9_6 B12_6 B11_6 2.0(12) . . . . ?
 C2_6 B10_6 B11_6 B3_6 40.1(7) . . . . ?
 C2_6 B10_6 B11_6 B4_6 3.3(10) . . . . ?
 C2_6 B10_6 B11_6 B6_6 -58.7(10) . . . . ?
 C2_6 B10_6 B11_6 B12_6 -96.3(9) . . . . ?
 C2_6 B10_6 B12_6 B6_6 61.8(10) . . . . ?
 C2_6 B10_6 B12_6 B7_6 -3.3(11) . . . . ?
 C2_6 B10_6 B12_6 B9_6 -38.5(7) . . . . ?
 C2_6 B10_6 B12_6 B11_6 98.6(9) . . . . ?
 B3_6 C1_6 C2_6 B5_2 102.1(7) . . . . ?
 B3_6 C1_6 C2_6 B8_6 -145.7(7) . . . . ?
 B3_6 C1_6 C2_6 B9_6 -106.1(8) . . . . ?
 B3_6 C1_6 C2_6 B10_6 -38.8(7) . . . . ?
 B3_6 C1_6 B4_6 B5_6 143.2(8) . . . . ?
 B3_6 C1_6 B4_6 B6_6 101.6(9) . . . . ?
 B3_6 C1_6 B4_6 B11_6 39.9(7) . . . . ?
 B3_6 C1_6 B5_6 B4_6 -36.5(8) . . . . ?
 B3_6 C1_6 B5_6 B6_6 4.1(11) . . . . ?
 B3_6 C1_6 B5_6 B7_6 66.4(10) . . . . ?
 B3_6 C1_6 B5_6 B8_6 105.2(9) . . . . ?
 B3_6 C1_6 B8_6 C2_6 32.6(7) . . . . ?
 B3_6 C1_6 B8_6 B5_6 -108.2(9) . . . . ?
 B3_6 C1_6 B8_6 B7_6 -66.4(11) . . . . ?
 B3_6 C1_6 B8_6 B9_6 -4.1(10) . . . . ?
 B3_6 C2_6 B8_6 C1_6 -32.6(7) . . . . ?
 B3_6 C2_6 B8_6 B5_6 1.0(10) . . . . ?
 B3_6 C2_6 B8_6 B7_6 65.2(10) . . . . ?
 B3_6 C2_6 B8_6 B9_6 103.9(8) . . . . ?
 B3_6 C2_6 B9_6 B7_6 -66.9(10) . . . . ?
 B3_6 C2_6 B9_6 B8_6 -105.4(8) . . . . ?
 B3_6 C2_6 B9_6 B10_6 38.6(8) . . . . ?
 B3_6 C2_6 B9_6 B12_6 -2.8(12) . . . . ?
 B3_6 C2_6 B10_6 B9_6 -139.4(8) . . . . ?
 B3_6 C2_6 B10_6 B11_6 -40.1(7) . . . . ?
 B3_6 C2_6 B10_6 B12_6 -100.7(8) . . . . ?
 B3_6 B4_6 B5_6 C1_6 33.3(7) . . . . ?
 B3_6 B4_6 B5_6 B6_6 -98.6(10) . . . . ?
 B3_6 B4_6 B5_6 B7_6 -60.2(10) . . . . ?
 B3_6 B4_6 B5_6 B8_6 -0.4(11) . . . . ?
 B3_6 B4_6 B6_6 B5_6 103.1(8) . . . . ?
 B3_6 B4_6 B6_6 B7_6 64.1(10) . . . . ?
 B3_6 B4_6 B6_6 B11_6 -36.1(8) . . . . ?
 B3_6 B4_6 B6_6 B12_6 1.3(11) . . . . ?
 B3_6 B4_6 B11_6 B6_6 138.6(9) . . . . ?
 B3_6 B4_6 B11_6 B10_6 36.9(7) . . . . ?
 B3_6 B4_6 B11_6 B12_6 101.2(9) . . . . ?
 B3_6 B10_6 B11_6 B4_6 -36.8(7) . . . . ?
 B3_6 B10_6 B11_6 B6_6 -98.8(9) . . . . ?
 B3_6 B10_6 B11_6 B12_6 -136.5(9) . . . . ?
 B3_6 B10_6 B12_6 B6_6 0.9(11) . . . . ?
 B3_6 B10_6 B12_6 B7_6 -64.2(10) . . . . ?
 B3_6 B10_6 B12_6 B9_6 -99.4(8) . . . . ?
 B3_6 B10_6 B12_6 B11_6 37.7(8) . . . . ?
 B3_6 B11_6 B12_6 B6_6 99.8(10) . . . . ?
 B3_6 B11_6 B12_6 B7_6 62.8(12) . . . . ?
 B3_6 B11_6 B12_6 B9_6 -0.6(13) . . . . ?
 B3_6 B11_6 B12_6 B10_6 -39.0(8) . . . . ?
 B4_6 C1_6 C2_6 B5_2 140.2(8) . . . . ?
 B4_6 C1_6 C2_6 B3_6 38.1(7) . . . . ?
 B4_6 C1_6 C2_6 B8_6 -107.6(8) . . . . ?
 B4_6 C1_6 C2_6 B9_6 -68.0(9) . . . . ?
 B4_6 C1_6 C2_6 B10_6 -0.6(10) . . . . ?
 B4_6 C1_6 B3_6 C2_6 -140.2(7) . . . . ?
 B4_6 C1_6 B3_6 B10_6 -104.4(8) . . . . ?
 B4_6 C1_6 B3_6 B11_6 -41.3(7) . . . . ?
 B4_6 C1_6 B5_6 B6_6 40.6(8) . . . . ?
 B4_6 C1_6 B5_6 B7_6 102.9(9) . . . . ?
 B4_6 C1_6 B5_6 B8_6 141.7(9) . . . . ?
 B4_6 C1_6 B8_6 C2_6 103.0(9) . . . . ?
 B4_6 C1_6 B8_6 B5_6 -37.8(9) . . . . ?
 B4_6 C1_6 B8_6 B7_6 4.0(12) . . . . ?
 B4_6 C1_6 B8_6 B9_6 66.3(10) . . . . ?
 B4_6 B3_6 B10_6 C2_6 -95.4(8) . . . . ?
 B4_6 B3_6 B10_6 B9_6 -60.6(9) . . . . ?
 B4_6 B3_6 B10_6 B11_6 37.6(8) . . . . ?
 B4_6 B3_6 B10_6 B12_6 -0.1(10) . . . . ?
 B4_6 B3_6 B11_6 B6_6 -36.0(8) . . . . ?
 B4_6 B3_6 B11_6 B10_6 -139.2(8) . . . . ?
 B4_6 B3_6 B11_6 B12_6 -100.0(9) . . . . ?
 B4_6 B5_6 B6_6 B7_6 137.1(9) . . . . ?
 B4_6 B5_6 B6_6 B11_6 38.2(9) . . . . ?
 B4_6 B5_6 B6_6 B12_6 102.2(10) . . . . ?
 B4_6 B5_6 B7_6 B6_6 -37.5(8) . . . . ?
 B4_6 B5_6 B7_6 B8_6 99.3(9) . . . . ?
 B4_6 B5_6 B7_6 B9_6 60.3(11) . . . . ?
 B4_6 B5_6 B7_6 B12_6 -2.4(11) . . . . ?
 B4_6 B5_6 B8_6 C1_6 33.1(7) . . . . ?
 B4_6 B5_6 B8_6 C2_6 -0.4(10) . . . . ?
 B4_6 B5_6 B8_6 B7_6 -99.8(10) . . . . ?
 B4_6 B5_6 B8_6 B9_6 -61.0(10) . . . . ?
 B4_6 B6_6 B7_6 B5_6 39.2(9) . . . . ?
 B4_6 B6_6 B7_6 B8_6 0.2(13) . . . . ?
 B4_6 B6_6 B7_6 B9_6 -63.2(11) . . . . ?
 B4_6 B6_6 B7_6 B12_6 -101.6(10) . . . . ?
 B4_6 B6_6 B11_6 B3_6 36.9(8) . . . . ?
 B4_6 B6_6 B11_6 B10_6 100.7(9) . . . . ?
 B4_6 B6_6 B11_6 B12_6 138.3(9) . . . . ?
 B4_6 B6_6 B12_6 B7_6 101.2(9) . . . . ?
 B4_6 B6_6 B12_6 B9_6 62.3(11) . . . . ?
 B4_6 B6_6 B12_6 B10_6 -1.4(12) . . . . ?
 B4_6 B6_6 B12_6 B11_6 -38.5(8) . . . . ?
 B4_6 B11_6 B12_6 B6_6 36.3(8) . . . . ?
 B4_6 B11_6 B12_6 B7_6 -0.7(12) . . . . ?
 B4_6 B11_6 B12_6 B9_6 -64.1(11) . . . . ?
 B4_6 B11_6 B12_6 B10_6 -102.5(8) . . . . ?
 B5_6 C1_6 C2_6 B5_2 -150.2(8) . . . . ?
 B5_6 C1_6 C2_6 B3_6 107.7(8) . . . . ?
 B5_6 C1_6 C2_6 B8_6 -38.0(8) . . . . ?
 B5_6 C1_6 C2_6 B9_6 1.6(10) . . . . ?
 B5_6 C1_6 C2_6 B10_6 69.0(9) . . . . ?
 B5_6 C1_6 B3_6 C2_6 -103.7(8) . . . . ?
 B5_6 C1_6 B3_6 B4_6 36.6(8) . . . . ?
 B5_6 C1_6 B3_6 B10_6 -67.9(10) . . . . ?
 B5_6 C1_6 B3_6 B11_6 -4.8(11) . . . . ?
 B5_6 C1_6 B4_6 B3_6 -143.2(8) . . . . ?
 B5_6 C1_6 B4_6 B6_6 -41.6(8) . . . . ?
 B5_6 C1_6 B4_6 B11_6 -103.3(9) . . . . ?
 B5_6 C1_6 B8_6 C2_6 140.8(8) . . . . ?
 B5_6 C1_6 B8_6 B7_6 41.8(9) . . . . ?
 B5_6 C1_6 B8_6 B9_6 104.1(9) . . . . ?
 B5_6 B4_6 B6_6 B7_6 -39.0(9) . . . . ?
 B5_6 B4_6 B6_6 B11_6 -139.2(9) . . . . ?
 B5_6 B4_6 B6_6 B12_6 -101.8(10) . . . . ?
 B5_6 B4_6 B11_6 B3_6 -102.0(8) . . . . ?
 B5_6 B4_6 B11_6 B6_6 36.5(8) . . . . ?
 B5_6 B4_6 B11_6 B10_6 -65.2(10) . . . . ?
 B5_6 B4_6 B11_6 B12_6 -0.9(10) . . . . ?
 B5_6 B6_6 B7_6 B8_6 -39.0(9) . . . . ?
 B5_6 B6_6 B7_6 B9_6 -102.4(9) . . . . ?
 B5_6 B6_6 B7_6 B12_6 -140.8(9) . . . . ?
 B5_6 B6_6 B11_6 B3_6 -1.0(12) . . . . ?
 B5_6 B6_6 B11_6 B4_6 -37.9(8) . . . . ?
 B5_6 B6_6 B11_6 B10_6 62.8(12) . . . . ?
 B5_6 B6_6 B11_6 B12_6 100.4(10) . . . . ?
 B5_6 B6_6 B12_6 B7_6 35.8(8) . . . . ?
 B5_6 B6_6 B12_6 B9_6 -3.1(12) . . . . ?
 B5_6 B6_6 B12_6 B10_6 -66.8(11) . . . . ?
 B5_6 B6_6 B12_6 B11_6 -103.9(9) . . . . ?
 B5_6 B7_6 B8_6 C1_6 -39.8(8) . . . . ?
 B5_6 B7_6 B8_6 C2_6 -99.4(8) . . . . ?
 B5_6 B7_6 B8_6 B9_6 -136.9(8) . . . . ?
 B5_6 B7_6 B9_6 C2_6 0.0(11) . . . . ?
 B5_6 B7_6 B9_6 B8_6 39.4(8) . . . . ?
 B5_6 B7_6 B9_6 B10_6 -63.3(11) . . . . ?
 B5_6 B7_6 B9_6 B12_6 -99.9(9) . . . . ?
 B5_6 B7_6 B12_6 B6_6 -34.4(8) . . . . ?
 B5_6 B7_6 B12_6 B9_6 101.7(9) . . . . ?
 B5_6 B7_6 B12_6 B10_6 66.3(11) . . . . ?
 B5_6 B7_6 B12_6 B11_6 1.9(12) . . . . ?
 B5_6 B8_6 B9_6 C2_6 96.6(8) . . . . ?
 B5_6 B8_6 B9_6 B7_6 -39.5(8) . . . . ?
 B5_6 B8_6 B9_6 B10_6 63.7(10) . . . . ?
 B5_6 B8_6 B9_6 B12_6 -2.4(11) . . . . ?
 B6_6 B4_6 B5_6 C1_6 131.9(9) . . . . ?
 B6_6 B4_6 B5_6 B7_6 38.4(8) . . . . ?
 B6_6 B4_6 B5_6 B8_6 98.2(10) . . . . ?
 B6_6 B4_6 B11_6 B3_6 -138.6(9) . . . . ?
 B6_6 B4_6 B11_6 B10_6 -101.7(9) . . . . ?
 B6_6 B4_6 B11_6 B12_6 -37.4(8) . . . . ?
 B6_6 B5_6 B7_6 B8_6 136.8(9) . . . . ?
 B6_6 B5_6 B7_6 B9_6 97.8(10) . . . . ?
 B6_6 B5_6 B7_6 B12_6 35.1(9) . . . . ?
 B6_6 B5_6 B8_6 C1_6 94.6(8) . . . . ?
 B6_6 B5_6 B8_6 C2_6 61.0(9) . . . . ?
 B6_6 B5_6 B8_6 B7_6 -38.4(8) . . . . ?
 B6_6 B5_6 B8_6 B9_6 0.5(10) . . . . ?
 B6_6 B7_6 B8_6 C1_6 -2.3(12) . . . . ?
 B6_6 B7_6 B8_6 C2_6 -61.9(11) . . . . ?
 B6_6 B7_6 B8_6 B5_6 37.5(8) . . . . ?
 B6_6 B7_6 B8_6 B9_6 -99.4(10) . . . . ?
 B6_6 B7_6 B9_6 C2_6 61.3(10) . . . . ?
 B6_6 B7_6 B9_6 B8_6 100.6(9) . . . . ?
 B6_6 B7_6 B9_6 B10_6 -2.1(11) . . . . ?
 B6_6 B7_6 B9_6 B12_6 -38.7(8) . . . . ?
 B6_6 B7_6 B12_6 B9_6 136.1(9) . . . . ?
 B6_6 B7_6 B12_6 B10_6 100.6(9) . . . . ?
 B6_6 B7_6 B12_6 B11_6 36.3(8) . . . . ?
 B6_6 B11_6 B12_6 B7_6 -36.9(9) . . . . ?
 B6_6 B11_6 B12_6 B9_6 -100.3(10) . . . . ?
 B6_6 B11_6 B12_6 B10_6 -138.7(9) . . . . ?
 B7_6 B5_6 B6_6 B4_6 -137.1(9) . . . . ?
 B7_6 B5_6 B6_6 B11_6 -98.9(10) . . . . ?
 B7_6 B5_6 B6_6 B12_6 -35.0(9) . . . . ?
 B7_6 B5_6 B8_6 C1_6 133.0(9) . . . . ?
 B7_6 B5_6 B8_6 C2_6 99.4(9) . . . . ?
 B7_6 B5_6 B8_6 B9_6 38.9(8) . . . . ?
 B7_6 B6_6 B11_6 B3_6 -66.0(11) . . . . ?
 B7_6 B6_6 B11_6 B4_6 -102.9(9) . . . . ?
 B7_6 B6_6 B11_6 B10_6 -2.2(12) . . . . ?
 B7_6 B6_6 B11_6 B12_6 35.5(8) . . . . ?
 B7_6 B6_6 B12_6 B9_6 -38.9(9) . . . . ?
 B7_6 B6_6 B12_6 B10_6 -102.6(9) . . . . ?
 B7_6 B6_6 B12_6 B11_6 -139.7(9) . . . . ?
 B7_6 B8_6 B9_6 C2_6 136.1(8) . . . . ?
 B7_6 B8_6 B9_6 B10_6 103.2(9) . . . . ?
 B7_6 B8_6 B9_6 B12_6 37.1(9) . . . . ?
 B7_6 B9_6 B10_6 C2_6 97.6(9) . . . . ?
 B7_6 B9_6 B10_6 B3_6 62.1(10) . . . . ?
 B7_6 B9_6 B10_6 B11_6 0.7(11) . . . . ?
 B7_6 B9_6 B10_6 B12_6 -36.4(9) . . . . ?
 B7_6 B9_6 B12_6 B6_6 39.6(9) . . . . ?
 B7_6 B9_6 B12_6 B10_6 141.0(9) . . . . ?
 B7_6 B9_6 B12_6 B11_6 102.6(10) . . . . ?
 B8_6 C1_6 C2_6 B5_2 -112.2(8) . . . . ?
 B8_6 C1_6 C2_6 B3_6 145.7(7) . . . . ?
 B8_6 C1_6 C2_6 B9_6 39.6(7) . . . . ?
 B8_6 C1_6 C2_6 B10_6 107.0(8) . . . . ?
 B8_6 C1_6 B3_6 C2_6 -32.9(7) . . . . ?
 B8_6 C1_6 B3_6 B4_6 107.4(8) . . . . ?
 B8_6 C1_6 B3_6 B10_6 2.9(10) . . . . ?
 B8_6 C1_6 B3_6 B11_6 66.0(10) . . . . ?
 B8_6 C1_6 B4_6 B3_6 -105.4(9) . . . . ?
 B8_6 C1_6 B4_6 B5_6 37.8(9) . . . . ?
 B8_6 C1_6 B4_6 B6_6 -3.8(12) . . . . ?
 B8_6 C1_6 B4_6 B11_6 -65.5(10) . . . . ?
 B8_6 C1_6 B5_6 B4_6 -141.7(9) . . . . ?
 B8_6 C1_6 B5_6 B6_6 -101.1(9) . . . . ?
 B8_6 C1_6 B5_6 B7_6 -38.8(8) . . . . ?
 B8_6 C2_6 B3_6 C1_6 32.5(7) . . . . ?
 B8_6 C2_6 B3_6 B4_6 -1.3(10) . . . . ?
 B8_6 C2_6 B3_6 B10_6 -106.2(9) . . . . ?
 B8_6 C2_6 B3_6 B11_6 -64.9(10) . . . . ?
 B8_6 C2_6 B9_6 B7_6 38.5(8) . . . . ?
 B8_6 C2_6 B9_6 B10_6 144.0(8) . . . . ?
 B8_6 C2_6 B9_6 B12_6 102.6(9) . . . . ?
 B8_6 C2_6 B10_6 B3_6 104.9(8) . . . . ?
 B8_6 C2_6 B10_6 B9_6 -34.4(8) . . . . ?
 B8_6 C2_6 B10_6 B11_6 64.9(9) . . . . ?
 B8_6 C2_6 B10_6 B12_6 4.3(10) . . . . ?
 B8_6 B5_6 B6_6 B4_6 -100.6(8) . . . . ?
 B8_6 B5_6 B6_6 B7_6 36.6(8) . . . . ?
 B8_6 B5_6 B6_6 B11_6 -62.3(11) . . . . ?
 B8_6 B5_6 B6_6 B12_6 1.6(11) . . . . ?
 B8_6 B5_6 B7_6 B6_6 -136.8(9) . . . . ?
 B8_6 B5_6 B7_6 B9_6 -38.9(8) . . . . ?
 B8_6 B5_6 B7_6 B12_6 -101.7(10) . . . . ?
 B8_6 B7_6 B9_6 C2_6 -39.3(7) . . . . ?
 B8_6 B7_6 B9_6 B10_6 -102.7(9) . . . . ?
 B8_6 B7_6 B9_6 B12_6 -139.3(9) . . . . ?
 B8_6 B7_6 B12_6 B6_6 -99.3(9) . . . . ?
 B8_6 B7_6 B12_6 B9_6 36.7(8) . . . . ?
 B8_6 B7_6 B12_6 B10_6 1.3(12) . . . . ?
 B8_6 B7_6 B12_6 B11_6 -63.1(12) . . . . ?
 B8_6 B9_6 B10_6 C2_6 33.5(8) . . . . ?
 B8_6 B9_6 B10_6 B3_6 -2.0(11) . . . . ?
 B8_6 B9_6 B10_6 B11_6 -63.4(10) . . . . ?
 B8_6 B9_6 B10_6 B12_6 -100.5(9) . . . . ?
 B8_6 B9_6 B12_6 B6_6 3.3(12) . . . . ?
 B8_6 B9_6 B12_6 B7_6 -36.3(8) . . . . ?
 B8_6 B9_6 B12_6 B10_6 104.7(9) . . . . ?
 B8_6 B9_6 B12_6 B11_6 66.3(12) . . . . ?
 B9_6 C2_6 B3_6 C1_6 99.8(8) . . . . ?
 B9_6 C2_6 B3_6 B4_6 66.0(10) . . . . ?
 B9_6 C2_6 B3_6 B10_6 -38.9(9) . . . . ?
 B9_6 C2_6 B3_6 B11_6 2.4(11) . . . . ?
 B9_6 C2_6 B8_6 C1_6 -136.5(7) . . . . ?
 B9_6 C2_6 B8_6 B5_6 -102.9(8) . . . . ?
 B9_6 C2_6 B8_6 B7_6 -38.7(8) . . . . ?
 B9_6 C2_6 B10_6 B3_6 139.4(8) . . . . ?
 B9_6 C2_6 B10_6 B11_6 99.3(9) . . . . ?
 B9_6 C2_6 B10_6 B12_6 38.7(7) . . . . ?
 B9_6 B7_6 B8_6 C1_6 97.1(9) . . . . ?
 B9_6 B7_6 B8_6 C2_6 37.5(7) . . . . ?
 B9_6 B7_6 B8_6 B5_6 136.9(8) . . . . ?
 B9_6 B7_6 B12_6 B6_6 -136.1(9) . . . . ?
 B9_6 B7_6 B12_6 B10_6 -35.5(8) . . . . ?
 B9_6 B7_6 B12_6 B11_6 -99.8(10) . . . . ?
 B9_6 B10_6 B11_6 B3_6 99.7(8) . . . . ?
 B9_6 B10_6 B11_6 B4_6 62.9(9) . . . . ?
 B9_6 B10_6 B11_6 B6_6 0.9(11) . . . . ?
 B9_6 B10_6 B11_6 B12_6 -36.7(8) . . . . ?
 B9_6 B10_6 B12_6 B6_6 100.3(10) . . . . ?
 B9_6 B10_6 B12_6 B7_6 35.2(8) . . . . ?
 B9_6 B10_6 B12_6 B11_6 137.1(9) . . . . ?
 B10_6 C2_6 B3_6 C1_6 138.7(8) . . . . ?
 B10_6 C2_6 B3_6 B4_6 104.9(8) . . . . ?
 B10_6 C2_6 B3_6 B11_6 41.3(8) . . . . ?
 B10_6 C2_6 B8_6 C1_6 -101.5(8) . . . . ?
 B10_6 C2_6 B8_6 B5_6 -67.8(10) . . . . ?
 B10_6 C2_6 B8_6 B7_6 -3.7(10) . . . . ?
 B10_6 C2_6 B8_6 B9_6 35.0(8) . . . . ?
 B10_6 C2_6 B9_6 B7_6 -105.5(9) . . . . ?
 B10_6 C2_6 B9_6 B8_6 -144.0(8) . . . . ?
 B10_6 C2_6 B9_6 B12_6 -41.4(9) . . . . ?
 B10_6 B3_6 B4_6 C1_6 95.6(8) . . . . ?
 B10_6 B3_6 B4_6 B5_6 62.6(10) . . . . ?
 B10_6 B3_6 B4_6 B6_6 -0.7(10) . . . . ?
 B10_6 B3_6 B4_6 B11_6 -37.4(7) . . . . ?
 B10_6 B3_6 B11_6 B4_6 139.2(8) . . . . ?
 B10_6 B3_6 B11_6 B6_6 103.2(9) . . . . ?
 B10_6 B3_6 B11_6 B12_6 39.2(9) . . . . ?
 B10_6 B9_6 B12_6 B6_6 -101.3(9) . . . . ?
 B10_6 B9_6 B12_6 B7_6 -141.0(9) . . . . ?
 B10_6 B9_6 B12_6 B11_6 -38.4(9) . . . . ?
 B10_6 B11_6 B12_6 B6_6 138.7(9) . . . . ?
 B10_6 B11_6 B12_6 B7_6 101.8(10) . . . . ?
 B10_6 B11_6 B12_6 B9_6 38.4(9) . . . . ?
 B11_6 B3_6 B4_6 C1_6 133.0(8) . . . . ?
 B11_6 B3_6 B4_6 B5_6 100.0(9) . . . . ?
 B11_6 B3_6 B4_6 B6_6 36.7(8) . . . . ?
 B11_6 B3_6 B10_6 C2_6 -133.0(9) . . . . ?
 B11_6 B3_6 B10_6 B9_6 -98.2(9) . . . . ?
 B11_6 B3_6 B10_6 B12_6 -37.7(8) . . . . ?
 B11_6 B4_6 B5_6 C1_6 95.4(8) . . . . ?
 B11_6 B4_6 B5_6 B6_6 -36.5(8) . . . . ?
 B11_6 B4_6 B5_6 B7_6 2.0(10) . . . . ?
 B11_6 B4_6 B5_6 B8_6 61.8(10) . . . . ?
 B11_6 B4_6 B6_6 B5_6 139.2(9) . . . . ?
 B11_6 B4_6 B6_6 B7_6 100.2(10) . . . . ?
 B11_6 B4_6 B6_6 B12_6 37.4(8) . . . . ?
 B11_6 B6_6 B7_6 B5_6 105.0(9) . . . . ?
 B11_6 B6_6 B7_6 B8_6 66.0(12) . . . . ?
 B11_6 B6_6 B7_6 B9_6 2.6(11) . . . . ?
 B11_6 B6_6 B7_6 B12_6 -35.8(8) . . . . ?
 B11_6 B6_6 B12_6 B7_6 139.7(9) . . . . ?
 B11_6 B6_6 B12_6 B9_6 100.8(10) . . . . ?
 B11_6 B6_6 B12_6 B10_6 37.1(8) . . . . ?
 B11_6 B10_6 B12_6 B6_6 -36.8(8) . . . . ?
 B11_6 B10_6 B12_6 B7_6 -101.9(10) . . . . ?
 B11_6 B10_6 B12_6 B9_6 -137.1(9) . . . . ?
 B12_6 B6_6 B7_6 B5_6 140.8(9) . . . . ?
 B12_6 B6_6 B7_6 B8_6 101.8(10) . . . . ?
 B12_6 B6_6 B7_6 B9_6 38.4(8) . . . . ?
 B12_6 B6_6 B11_6 B3_6 -101.4(9) . . . . ?
 B12_6 B6_6 B11_6 B4_6 -138.3(9) . . . . ?
 B12_6 B6_6 B11_6 B10_6 -37.7(8) . . . . ?
 B12_6 B7_6 B8_6 C1_6 60.9(11) . . . . ?
 B12_6 B7_6 B8_6 C2_6 1.3(11) . . . . ?
 B12_6 B7_6 B8_6 B5_6 100.7(9) . . . . ?
 B12_6 B7_6 B8_6 B9_6 -36.2(8) . . . . ?
 B12_6 B7_6 B9_6 C2_6 99.9(9) . . . . ?
 B12_6 B7_6 B9_6 B8_6 139.3(9) . . . . ?
 B12_6 B7_6 B9_6 B10_6 36.6(8) . . . . ?
 B12_6 B9_6 B10_6 C2_6 133.9(9) . . . . ?
 B12_6 B9_6 B10_6 B3_6 98.4(9) . . . . ?
 B12_6 B9_6 B10_6 B11_6 37.1(8) . . . . ?
 B12_6 B10_6 B11_6 B3_6 136.5(9) . . . . ?
 B12_6 B10_6 B11_6 B4_6 99.6(9) . . . . ?
 B12_6 B10_6 B11_6 B6_6 37.7(8) . . . . ?
 Si1_7 N6_2 Si1_8 C4_8 -156.6(6) . . . . ?
 Si1_7 N6_2 Si1_8 C5_8 85.4(6) . . . . ?
 Si1_7 N6_2 Si1_8 C6_8 -33.9(7) . . . . ?
 Si1_8 N6_2 Si1_7 C1_7 -171.8(5) . . . . ?
 Si1_8 N6_2 Si1_7 C2_7 -51.7(7) . . . . ?
 Si1_8 N6_2 Si1_7 C3_7 73.0(7) . . . . ?
 P1_9 C2_9 C3_9 O4_9 -10.1(10) . . . . ?
 P1_9 C2_9 C3_9 C1_15 163.1(7) . . . . ?
 P1_9 C1_10 C2_10 C3_10 173.9(7) . . . . ?
 P1_9 C1_10 C6_10 C5_10 -173.8(8) . . . . ?
 P1_9 C1_11 C2_11 C3_11 -176.6(7) . . . . ?
 P1_9 C1_11 C6_11 C5_11 174.6(9) . . . . ?
 P1_9 C1_12 C2_12 C3_12 -172.6(9) . . . . ?
 P1_9 C1_12 C6_12 C5_12 175.4(8) . . . . ?
 C2_9 P1_9 C1_10 C2_10 -3.9(9) . . . . ?
 C2_9 P1_9 C1_10 C6_10 172.0(6) . . . . ?
 C2_9 P1_9 C1_11 C2_11 -89.3(8) . . . . ?
 C2_9 P1_9 C1_11 C6_11 91.9(9) . . . . ?
 C2_9 P1_9 C1_12 C2_12 -43.5(9) . . . . ?
 C2_9 P1_9 C1_12 C6_12 139.6(8) . . . . ?
 C2_9 C3_9 O4_9 B5_9 167.8(8) . . . . ?
 C2_9 C3_9 C1_15 C2_15 -165.6(8) . . . . ?
 C2_9 C3_9 C1_15 B3_15 129.1(9) . . . . ?
 C2_9 C3_9 C1_15 B6_15 -100.3(10) . . . . ?
 C2_9 C3_9 C1_15 B7_15 -29.6(14) . . . . ?
 C2_9 C3_9 C1_15 B12_15 55.7(14) . . . . ?
 C3_9 O4_9 B5_9 N6_9 174.7(8) . . . . ?
 C3_9 O4_9 B5_9 C2_15 1.6(10) . . . . ?
 C3_9 C1_15 C2_15 B5_9 -7.1(8) . . . . ?
 C3_9 C1_15 C2_15 B3_15 -109.3(8) . . . . ?
 C3_9 C1_15 C2_15 B4_15 -147.9(7) . . . . ?
 C3_9 C1_15 C2_15 B5_15 146.0(7) . . . . ?
 C3_9 C1_15 C2_15 B6_15 105.6(7) . . . . ?
 C3_9 C1_15 B3_15 C2_15 95.2(7) . . . . ?
 C3_9 C1_15 B3_15 B4_15 130.7(8) . . . . ?
 C3_9 C1_15 B3_15 B11_15 -164.7(7) . . . . ?
 C3_9 C1_15 B3_15 B12_15 -125.7(8) . . . . ?
 C3_9 C1_15 B6_15 C2_15 -96.9(7) . . . . ?
 C3_9 C1_15 B6_15 B5_15 -132.8(8) . . . . ?
 C3_9 C1_15 B6_15 B7_15 123.6(8) . . . . ?
 C3_9 C1_15 B6_15 B9_15 164.9(7) . . . . ?
 C3_9 C1_15 B7_15 B6_15 -95.5(9) . . . . ?
 C3_9 C1_15 B7_15 B8_15 162.3(8) . . . . ?
 C3_9 C1_15 B7_15 B9_15 -135.9(9) . . . . ?
 C3_9 C1_15 B7_15 B12_15 122.7(9) . . . . ?
 C3_9 C1_15 B12_15 B3_15 98.6(11) . . . . ?
 C3_9 C1_15 B12_15 B7_15 -118.6(11) . . . . ?
 C3_9 C1_15 B12_15 B8_15 -158.9(9) . . . . ?
 C3_9 C1_15 B12_15 B11_15 137.1(9) . . . . ?
 O4_9 C3_9 C1_15 C2_15 8.3(8) . . . . ?
 O4_9 C3_9 C1_15 B3_15 -56.9(9) . . . . ?
 O4_9 C3_9 C1_15 B6_15 73.6(8) . . . . ?
 O4_9 C3_9 C1_15 B7_15 144.3(8) . . . . ?
 O4_9 C3_9 C1_15 B12_15 -130.4(9) . . . . ?
 O4_9 B5_9 N6_9 Si1_13 -47.2(12) . . . . ?
 O4_9 B5_9 N6_9 Si1_14 125.9(8) . . . . ?
 O4_9 B5_9 C2_15 C1_15 3.6(9) . . . . ?
 O4_9 B5_9 C2_15 B3_15 67.7(9) . . . . ?
 O4_9 B5_9 C2_15 B4_15 134.8(8) . . . . ?
 O4_9 B5_9 C2_15 B5_15 -138.0(10) . . . . ?
 O4_9 B5_9 C2_15 B6_15 -60.5(9) . . . . ?
 B5_9 N6_9 Si1_13 C1_13 -32.2(9) . . . . ?
 B5_9 N6_9 Si1_13 C2_13 88.5(9) . . . . ?
 B5_9 N6_9 Si1_13 C3_13 -147.4(8) . . . . ?
 B5_9 N6_9 Si1_14 C1_14 -28.8(9) . . . . ?
 B5_9 N6_9 Si1_14 C2_14 95.2(8) . . . . ?
 B5_9 N6_9 Si1_14 C3_14 -142.4(8) . . . . ?
 B5_9 C2_15 B3_15 C1_15 -95.8(8) . . . . ?
 B5_9 C2_15 B3_15 B4_15 125.3(8) . . . . ?
 B5_9 C2_15 B3_15 B11_15 166.3(8) . . . . ?
 B5_9 C2_15 B3_15 B12_15 -131.0(8) . . . . ?
 B5_9 C2_15 B4_15 B3_15 -89.5(9) . . . . ?
 B5_9 C2_15 B4_15 B5_15 129.0(10) . . . . ?
 B5_9 C2_15 B4_15 B10_15 169.3(8) . . . . ?
 B5_9 C2_15 B4_15 B11_15 -128.2(9) . . . . ?
 B5_9 C2_15 B5_15 B4_15 -116.9(12) . . . . ?
 B5_9 C2_15 B5_15 B6_15 100.0(12) . . . . ?
 B5_9 C2_15 B5_15 B9_15 138.9(11) . . . . ?
 B5_9 C2_15 B5_15 B10_15 -157.9(10) . . . . ?
 B5_9 C2_15 B6_15 C1_15 90.8(8) . . . . ?
 B5_9 C2_15 B6_15 B5_15 -131.8(8) . . . . ?
 B5_9 C2_15 B6_15 B7_15 125.8(7) . . . . ?
 B5_9 C2_15 B6_15 B9_15 -170.9(7) . . . . ?
 N6_9 B5_9 C2_15 C1_15 -168.5(10) . . . . ?
 N6_9 B5_9 C2_15 B3_15 -104.5(11) . . . . ?
 N6_9 B5_9 C2_15 B4_15 -37.3(15) . . . . ?
 N6_9 B5_9 C2_15 B5_15 49.9(17) . . . . ?
 N6_9 B5_9 C2_15 B6_15 127.4(11) . . . . ?
 C1_10 P1_9 C2_9 B2_1 -114.1(7) . . . . ?
 C1_10 P1_9 C2_9 C3_9 74.1(7) . . . . ?
 C1_10 P1_9 C1_11 C2_11 33.7(9) . . . . ?
 C1_10 P1_9 C1_11 C6_11 -145.0(9) . . . . ?
 C1_10 P1_9 C1_12 C2_12 -170.2(8) . . . . ?
 C1_10 P1_9 C1_12 C6_12 12.8(10) . . . . ?
 C1_10 C2_10 C3_10 C4_10 0.6(15) . . . . ?
 C2_10 C1_10 C6_10 C5_10 2.2(13) . . . . ?
 C2_10 C3_10 C4_10 C5_10 0.3(16) . . . . ?
 C3_10 C4_10 C5_10 C6_10 0.1(17) . . . . ?
 C4_10 C5_10 C6_10 C1_10 -1.3(15) . . . . ?
 C6_10 C1_10 C2_10 C3_10 -1.8(13) . . . . ?
 C1_11 P1_9 C2_9 B2_1 3.9(8) . . . . ?
 C1_11 P1_9 C2_9 C3_9 -167.9(6) . . . . ?
 C1_11 P1_9 C1_10 C2_10 -125.3(7) . . . . ?
 C1_11 P1_9 C1_10 C6_10 50.6(8) . . . . ?
 C1_11 P1_9 C1_12 C2_12 75.2(9) . . . . ?
 C1_11 P1_9 C1_12 C6_12 -101.7(9) . . . . ?
 C1_11 C2_11 C3_11 C4_11 -0.9(15) . . . . ?
 C2_11 C1_11 C6_11 C5_11 -4.1(16) . . . . ?
 C2_11 C3_11 C4_11 C5_11 1.4(17) . . . . ?
 C3_11 C4_11 C5_11 C6_11 -3.2(18) . . . . ?
 C4_11 C5_11 C6_11 C1_11 4.7(18) . . . . ?
 C6_11 C1_11 C2_11 C3_11 2.2(14) . . . . ?
 C1_12 P1_9 C2_9 B2_1 119.2(7) . . . . ?
 C1_12 P1_9 C2_9 C3_9 -52.7(7) . . . . ?
 C1_12 P1_9 C1_10 C2_10 119.8(7) . . . . ?
 C1_12 P1_9 C1_10 C6_10 -64.4(8) . . . . ?
 C1_12 P1_9 C1_11 C2_11 154.1(8) . . . . ?
 C1_12 P1_9 C1_11 C6_11 -24.6(10) . . . . ?
 C1_12 C2_12 C3_12 C4_12 -3.5(17) . . . . ?
 C2_12 C1_12 C6_12 C5_12 -1.6(15) . . . . ?
 C2_12 C3_12 C4_12 C5_12 -0.5(18) . . . . ?
 C3_12 C4_12 C5_12 C6_12 3.3(19) . . . . ?
 C4_12 C5_12 C6_12 C1_12 -2.3(17) . . . . ?
 C6_12 C1_12 C2_12 C3_12 4.4(16) . . . . ?
 Si1_13 N6_9 Si1_14 C1_14 144.1(6) . . . . ?
 Si1_13 N6_9 Si1_14 C2_14 -91.9(7) . . . . ?
 Si1_13 N6_9 Si1_14 C3_14 30.5(8) . . . . ?
 Si1_14 N6_9 Si1_13 C1_13 155.2(6) . . . . ?
 Si1_14 N6_9 Si1_13 C2_13 -84.1(7) . . . . ?
 Si1_14 N6_9 Si1_13 C3_13 39.9(7) . . . . ?
 C1_15 C3_9 O4_9 B5_9 -6.6(10) . . . . ?
 C1_15 C2_15 B3_15 B4_15 -138.9(8) . . . . ?
 C1_15 C2_15 B3_15 B11_15 -97.9(8) . . . . ?
 C1_15 C2_15 B3_15 B12_15 -35.2(7) . . . . ?
 C1_15 C2_15 B4_15 B3_15 38.5(7) . . . . ?
 C1_15 C2_15 B4_15 B5_15 -103.0(8) . . . . ?
 C1_15 C2_15 B4_15 B10_15 -62.7(9) . . . . ?
 C1_15 C2_15 B4_15 B11_15 -0.2(9) . . . . ?
 C1_15 C2_15 B5_15 B4_15 103.6(8) . . . . ?
 C1_15 C2_15 B5_15 B6_15 -39.6(7) . . . . ?
 C1_15 C2_15 B5_15 B9_15 -0.7(10) . . . . ?
 C1_15 C2_15 B5_15 B10_15 62.5(9) . . . . ?
 C1_15 C2_15 B6_15 B5_15 137.4(8) . . . . ?
 C1_15 C2_15 B6_15 B7_15 34.9(6) . . . . ?
 C1_15 C2_15 B6_15 B9_15 98.3(7) . . . . ?
 C1_15 B3_15 B4_15 C2_15 -34.6(6) . . . . ?
 C1_15 B3_15 B4_15 B5_15 -0.4(10) . . . . ?
 C1_15 B3_15 B4_15 B10_15 63.1(10) . . . . ?
 C1_15 B3_15 B4_15 B11_15 100.1(8) . . . . ?
 C1_15 B3_15 B11_15 B4_15 -98.7(8) . . . . ?
 C1_15 B3_15 B11_15 B8_15 0.8(10) . . . . ?
 C1_15 B3_15 B11_15 B10_15 -62.4(10) . . . . ?
 C1_15 B3_15 B11_15 B12_15 38.2(7) . . . . ?
 C1_15 B3_15 B12_15 B7_15 -33.0(7) . . . . ?
 C1_15 B3_15 B12_15 B8_15 -97.1(8) . . . . ?
 C1_15 B3_15 B12_15 B11_15 -135.7(8) . . . . ?
 C1_15 B6_15 B7_15 B8_15 96.5(8) . . . . ?
 C1_15 B6_15 B7_15 B9_15 133.2(8) . . . . ?
 C1_15 B6_15 B7_15 B12_15 33.8(7) . . . . ?
 C1_15 B6_15 B9_15 B5_15 96.6(7) . . . . ?
 C1_15 B6_15 B9_15 B7_15 -40.0(7) . . . . ?
 C1_15 B6_15 B9_15 B8_15 -3.4(9) . . . . ?
 C1_15 B6_15 B9_15 B10_15 60.7(9) . . . . ?
 C1_15 B7_15 B8_15 B9_15 98.3(7) . . . . ?
 C1_15 B7_15 B8_15 B10_15 60.7(9) . . . . ?
 C1_15 B7_15 B8_15 B11_15 -2.8(9) . . . . ?
 C1_15 B7_15 B8_15 B12_15 -39.3(6) . . . . ?
 C1_15 B7_15 B9_15 B5_15 1.7(10) . . . . ?
 C1_15 B7_15 B9_15 B6_15 40.2(7) . . . . ?
 C1_15 B7_15 B9_15 B8_15 -98.5(8) . . . . ?
 C1_15 B7_15 B9_15 B10_15 -60.5(9) . . . . ?
 C1_15 B7_15 B12_15 B3_15 33.3(7) . . . . ?
 C1_15 B7_15 B12_15 B8_15 134.1(7) . . . . ?
 C1_15 B7_15 B12_15 B11_15 96.3(8) . . . . ?
 C2_15 B5_9 N6_9 Si1_13 123.9(9) . . . . ?
 C2_15 B5_9 N6_9 Si1_14 -63.0(13) . . . . ?
 C2_15 C1_15 B3_15 B4_15 35.5(7) . . . . ?
 C2_15 C1_15 B3_15 B11_15 100.2(8) . . . . ?
 C2_15 C1_15 B3_15 B12_15 139.1(8) . . . . ?
 C2_15 C1_15 B6_15 B5_15 -35.9(6) . . . . ?
 C2_15 C1_15 B6_15 B7_15 -139.5(7) . . . . ?
 C2_15 C1_15 B6_15 B9_15 -98.1(8) . . . . ?
 C2_15 C1_15 B7_15 B6_15 38.3(7) . . . . ?
 C2_15 C1_15 B7_15 B8_15 -64.0(8) . . . . ?
 C2_15 C1_15 B7_15 B9_15 -2.2(10) . . . . ?
 C2_15 C1_15 B7_15 B12_15 -103.6(8) . . . . ?
 C2_15 C1_15 B12_15 B3_15 -38.2(7) . . . . ?
 C2_15 C1_15 B12_15 B7_15 104.6(7) . . . . ?
 C2_15 C1_15 B12_15 B8_15 64.3(9) . . . . ?
 C2_15 C1_15 B12_15 B11_15 0.3(9) . . . . ?
 C2_15 B3_15 B4_15 B5_15 34.2(7) . . . . ?
 C2_15 B3_15 B4_15 B10_15 97.7(8) . . . . ?
 C2_15 B3_15 B4_15 B11_15 134.7(8) . . . . ?
 C2_15 B3_15 B11_15 B4_15 -39.4(7) . . . . ?
 C2_15 B3_15 B11_15 B8_15 60.1(10) . . . . ?
 C2_15 B3_15 B11_15 B10_15 -3.2(11) . . . . ?
 C2_15 B3_15 B11_15 B12_15 97.4(8) . . . . ?
 C2_15 B3_15 B12_15 C1_15 34.4(6) . . . . ?
 C2_15 B3_15 B12_15 B7_15 1.4(10) . . . . ?
 C2_15 B3_15 B12_15 B8_15 -62.7(9) . . . . ?
 C2_15 B3_15 B12_15 B11_15 -101.3(8) . . . . ?
 C2_15 B4_15 B5_15 B6_15 33.3(7) . . . . ?
 C2_15 B4_15 B5_15 B9_15 96.9(8) . . . . ?
 C2_15 B4_15 B5_15 B10_15 134.1(8) . . . . ?
 C2_15 B4_15 B10_15 B5_15 -39.6(7) . . . . ?
 C2_15 B4_15 B10_15 B8_15 60.0(9) . . . . ?
 C2_15 B4_15 B10_15 B9_15 -2.9(9) . . . . ?
 C2_15 B4_15 B10_15 B11_15 98.0(8) . . . . ?
 C2_15 B4_15 B11_15 B3_15 39.1(7) . . . . ?
 C2_15 B4_15 B11_15 B8_15 -61.7(9) . . . . ?
 C2_15 B4_15 B11_15 B10_15 -99.5(8) . . . . ?
 C2_15 B4_15 B11_15 B12_15 0.4(9) . . . . ?
 C2_15 B5_15 B6_15 C1_15 35.5(6) . . . . ?
 C2_15 B5_15 B6_15 B7_15 96.2(7) . . . . ?
 C2_15 B5_15 B6_15 B9_15 135.4(8) . . . . ?
 C2_15 B5_15 B9_15 B6_15 -38.8(7) . . . . ?
 C2_15 B5_15 B9_15 B7_15 -0.7(10) . . . . ?
 C2_15 B5_15 B9_15 B8_15 61.9(9) . . . . ?
 C2_15 B5_15 B9_15 B10_15 100.5(8) . . . . ?
 C2_15 B5_15 B10_15 B4_15 40.4(7) . . . . ?
 C2_15 B5_15 B10_15 B8_15 -60.7(9) . . . . ?
 C2_15 B5_15 B10_15 B9_15 -98.8(8) . . . . ?
 C2_15 B5_15 B10_15 B11_15 2.3(10) . . . . ?
 C2_15 B6_15 B7_15 C1_15 -34.2(6) . . . . ?
 C2_15 B6_15 B7_15 B8_15 62.3(8) . . . . ?
 C2_15 B6_15 B7_15 B9_15 99.0(8) . . . . ?
 C2_15 B6_15 B7_15 B12_15 -0.4(9) . . . . ?
 C2_15 B6_15 B9_15 B5_15 37.8(6) . . . . ?
 C2_15 B6_15 B9_15 B7_15 -98.9(7) . . . . ?
 C2_15 B6_15 B9_15 B8_15 -62.3(9) . . . . ?
 C2_15 B6_15 B9_15 B10_15 1.9(9) . . . . ?
 B3_15 C1_15 C2_15 B5_9 102.2(8) . . . . ?
 B3_15 C1_15 C2_15 B4_15 -38.6(7) . . . . ?
 B3_15 C1_15 C2_15 B5_15 -104.7(8) . . . . ?
 B3_15 C1_15 C2_15 B6_15 -145.1(8) . . . . ?
 B3_15 C1_15 B6_15 C2_15 33.5(7) . . . . ?
 B3_15 C1_15 B6_15 B5_15 -2.4(9) . . . . ?
 B3_15 C1_15 B6_15 B7_15 -105.9(8) . . . . ?
 B3_15 C1_15 B6_15 B9_15 -64.6(9) . . . . ?
 B3_15 C1_15 B7_15 B6_15 105.8(8) . . . . ?
 B3_15 C1_15 B7_15 B8_15 3.6(9) . . . . ?
 B3_15 C1_15 B7_15 B9_15 65.4(9) . . . . ?
 B3_15 C1_15 B7_15 B12_15 -36.0(7) . . . . ?
 B3_15 C1_15 B12_15 B7_15 142.8(8) . . . . ?
 B3_15 C1_15 B12_15 B8_15 102.4(8) . . . . ?
 B3_15 C1_15 B12_15 B11_15 38.5(7) . . . . ?
 B3_15 C2_15 B4_15 B5_15 -141.5(8) . . . . ?
 B3_15 C2_15 B4_15 B10_15 -101.2(8) . . . . ?
 B3_15 C2_15 B4_15 B11_15 -38.7(7) . . . . ?
 B3_15 C2_15 B5_15 B4_15 36.5(8) . . . . ?
 B3_15 C2_15 B5_15 B6_15 -106.6(8) . . . . ?
 B3_15 C2_15 B5_15 B9_15 -67.7(10) . . . . ?
 B3_15 C2_15 B5_15 B10_15 -4.5(10) . . . . ?
 B3_15 C2_15 B6_15 C1_15 -33.5(7) . . . . ?
 B3_15 C2_15 B6_15 B5_15 103.8(9) . . . . ?
 B3_15 C2_15 B6_15 B7_15 1.4(10) . . . . ?
 B3_15 C2_15 B6_15 B9_15 64.7(9) . . . . ?
 B3_15 B4_15 B5_15 C2_15 -34.3(7) . . . . ?
 B3_15 B4_15 B5_15 B6_15 -1.0(11) . . . . ?
 B3_15 B4_15 B5_15 B9_15 62.6(10) . . . . ?
 B3_15 B4_15 B5_15 B10_15 99.8(9) . . . . ?
 B3_15 B4_15 B10_15 B5_15 -101.5(9) . . . . ?
 B3_15 B4_15 B10_15 B8_15 -1.9(11) . . . . ?
 B3_15 B4_15 B10_15 B9_15 -64.8(9) . . . . ?
 B3_15 B4_15 B10_15 B11_15 36.1(8) . . . . ?
 B3_15 B4_15 B11_15 B8_15 -100.8(9) . . . . ?
 B3_15 B4_15 B11_15 B10_15 -138.6(9) . . . . ?
 B3_15 B4_15 B11_15 B12_15 -38.7(7) . . . . ?
 B3_15 B11_15 B12_15 C1_15 -38.5(7) . . . . ?
 B3_15 B11_15 B12_15 B7_15 -100.2(8) . . . . ?
 B3_15 B11_15 B12_15 B8_15 -137.6(8) . . . . ?
 B4_15 C2_15 B3_15 C1_15 138.9(8) . . . . ?
 B4_15 C2_15 B3_15 B11_15 41.0(8) . . . . ?
 B4_15 C2_15 B3_15 B12_15 103.7(9) . . . . ?
 B4_15 C2_15 B5_15 B6_15 -143.1(8) . . . . ?
 B4_15 C2_15 B5_15 B9_15 -104.2(9) . . . . ?
 B4_15 C2_15 B5_15 B10_15 -41.0(7) . . . . ?
 B4_15 C2_15 B6_15 C1_15 -102.2(7) . . . . ?
 B4_15 C2_15 B6_15 B5_15 35.1(7) . . . . ?
 B4_15 C2_15 B6_15 B7_15 -67.3(8) . . . . ?
 B4_15 C2_15 B6_15 B9_15 -4.0(9) . . . . ?
 B4_15 B3_15 B11_15 B8_15 99.5(8) . . . . ?
 B4_15 B3_15 B11_15 B10_15 36.2(8) . . . . ?
 B4_15 B3_15 B11_15 B12_15 136.8(8) . . . . ?
 B4_15 B3_15 B12_15 C1_15 95.9(8) . . . . ?
 B4_15 B3_15 B12_15 B7_15 62.9(10) . . . . ?
 B4_15 B3_15 B12_15 B8_15 -1.2(10) . . . . ?
 B4_15 B3_15 B12_15 B11_15 -39.8(8) . . . . ?
 B4_15 B5_15 B6_15 C1_15 2.0(10) . . . . ?
 B4_15 B5_15 B6_15 C2_15 -33.5(7) . . . . ?
 B4_15 B5_15 B6_15 B7_15 62.7(9) . . . . ?
 B4_15 B5_15 B6_15 B9_15 101.9(9) . . . . ?
 B4_15 B5_15 B9_15 B6_15 -101.9(8) . . . . ?
 B4_15 B5_15 B9_15 B7_15 -63.7(10) . . . . ?
 B4_15 B5_15 B9_15 B8_15 -1.1(10) . . . . ?
 B4_15 B5_15 B9_15 B10_15 37.5(8) . . . . ?
 B4_15 B5_15 B10_15 B8_15 -101.1(9) . . . . ?
 B4_15 B5_15 B10_15 B9_15 -139.2(8) . . . . ?
 B4_15 B5_15 B10_15 B11_15 -38.1(8) . . . . ?
 B4_15 B10_15 B11_15 B3_15 -36.5(8) . . . . ?
 B4_15 B10_15 B11_15 B8_15 -137.4(9) . . . . ?
 B4_15 B10_15 B11_15 B12_15 -100.3(9) . . . . ?
 B4_15 B11_15 B12_15 C1_15 -0.4(9) . . . . ?
 B4_15 B11_15 B12_15 B3_15 38.1(7) . . . . ?
 B4_15 B11_15 B12_15 B7_15 -62.0(10) . . . . ?
 B4_15 B11_15 B12_15 B8_15 -99.5(8) . . . . ?
 B5_15 C2_15 B3_15 C1_15 102.8(8) . . . . ?
 B5_15 C2_15 B3_15 B4_15 -36.1(8) . . . . ?
 B5_15 C2_15 B3_15 B11_15 4.9(10) . . . . ?
 B5_15 C2_15 B3_15 B12_15 67.6(9) . . . . ?
 B5_15 C2_15 B4_15 B3_15 141.5(8) . . . . ?
 B5_15 C2_15 B4_15 B10_15 40.2(7) . . . . ?
 B5_15 C2_15 B4_15 B11_15 102.8(8) . . . . ?
 B5_15 C2_15 B6_15 C1_15 -137.4(8) . . . . ?
 B5_15 C2_15 B6_15 B7_15 -102.4(8) . . . . ?
 B5_15 C2_15 B6_15 B9_15 -39.1(7) . . . . ?
 B5_15 B4_15 B10_15 B8_15 99.6(9) . . . . ?
 B5_15 B4_15 B10_15 B9_15 36.7(7) . . . . ?
 B5_15 B4_15 B10_15 B11_15 137.6(9) . . . . ?
 B5_15 B4_15 B11_15 B3_15 100.6(9) . . . . ?
 B5_15 B4_15 B11_15 B8_15 -0.2(11) . . . . ?
 B5_15 B4_15 B11_15 B10_15 -38.0(8) . . . . ?
 B5_15 B4_15 B11_15 B12_15 61.9(10) . . . . ?
 B5_15 B6_15 B7_15 C1_15 -94.3(7) . . . . ?
 B5_15 B6_15 B7_15 B8_15 2.1(9) . . . . ?
 B5_15 B6_15 B7_15 B9_15 38.8(7) . . . . ?
 B5_15 B6_15 B7_15 B12_15 -60.6(9) . . . . ?
 B5_15 B6_15 B9_15 B7_15 -136.7(8) . . . . ?
 B5_15 B6_15 B9_15 B8_15 -100.1(9) . . . . ?
 B5_15 B6_15 B9_15 B10_15 -36.0(7) . . . . ?
 B5_15 B9_15 B10_15 B4_15 -35.9(7) . . . . ?
 B5_15 B9_15 B10_15 B8_15 -136.9(8) . . . . ?
 B5_15 B9_15 B10_15 B11_15 -100.2(8) . . . . ?
 B5_15 B10_15 B11_15 B3_15 0.6(11) . . . . ?
 B5_15 B10_15 B11_15 B4_15 37.1(7) . . . . ?
 B5_15 B10_15 B11_15 B8_15 -100.3(9) . . . . ?
 B5_15 B10_15 B11_15 B12_15 -63.2(10) . . . . ?
 B6_15 C1_15 C2_15 B5_9 -112.7(7) . . . . ?
 B6_15 C1_15 C2_15 B3_15 145.1(8) . . . . ?
 B6_15 C1_15 C2_15 B4_15 106.5(8) . . . . ?
 B6_15 C1_15 C2_15 B5_15 40.3(7) . . . . ?
 B6_15 C1_15 B3_15 C2_15 -33.7(7) . . . . ?
 B6_15 C1_15 B3_15 B4_15 1.8(10) . . . . ?
 B6_15 C1_15 B3_15 B11_15 66.5(9) . . . . ?
 B6_15 C1_15 B3_15 B12_15 105.4(8) . . . . ?
 B6_15 C1_15 B7_15 B8_15 -102.3(7) . . . . ?
 B6_15 C1_15 B7_15 B9_15 -40.4(7) . . . . ?
 B6_15 C1_15 B7_15 B12_15 -141.9(8) . . . . ?
 B6_15 C1_15 B12_15 B3_15 -106.0(8) . . . . ?
 B6_15 C1_15 B12_15 B7_15 36.8(7) . . . . ?
 B6_15 C1_15 B12_15 B8_15 -3.5(10) . . . . ?
 B6_15 C1_15 B12_15 B11_15 -67.5(9) . . . . ?
 B6_15 C2_15 B3_15 C1_15 33.4(7) . . . . ?
 B6_15 C2_15 B3_15 B4_15 -105.5(8) . . . . ?
 B6_15 C2_15 B3_15 B11_15 -64.5(10) . . . . ?
 B6_15 C2_15 B3_15 B12_15 -1.8(10) . . . . ?
 B6_15 C2_15 B4_15 B3_15 105.6(8) . . . . ?
 B6_15 C2_15 B4_15 B5_15 -35.9(7) . . . . ?
 B6_15 C2_15 B4_15 B10_15 4.4(9) . . . . ?
 B6_15 C2_15 B4_15 B11_15 66.9(8) . . . . ?
 B6_15 C2_15 B5_15 B4_15 143.1(8) . . . . ?
 B6_15 C2_15 B5_15 B9_15 38.9(7) . . . . ?
 B6_15 C2_15 B5_15 B10_15 102.1(8) . . . . ?
 B6_15 B5_15 B9_15 B7_15 38.2(7) . . . . ?
 B6_15 B5_15 B9_15 B8_15 100.8(8) . . . . ?
 B6_15 B5_15 B9_15 B10_15 139.4(8) . . . . ?
 B6_15 B5_15 B10_15 B4_15 102.9(8) . . . . ?
 B6_15 B5_15 B10_15 B8_15 1.8(10) . . . . ?
 B6_15 B5_15 B10_15 B9_15 -36.3(7) . . . . ?
 B6_15 B5_15 B10_15 B11_15 64.8(9) . . . . ?
 B6_15 B7_15 B8_15 B9_15 36.6(7) . . . . ?
 B6_15 B7_15 B8_15 B10_15 -1.0(10) . . . . ?
 B6_15 B7_15 B8_15 B11_15 -64.5(9) . . . . ?
 B6_15 B7_15 B8_15 B12_15 -101.0(8) . . . . ?
 B6_15 B7_15 B9_15 B5_15 -38.6(7) . . . . ?
 B6_15 B7_15 B9_15 B8_15 -138.8(8) . . . . ?
 B6_15 B7_15 B9_15 B10_15 -100.7(8) . . . . ?
 B6_15 B7_15 B12_15 C1_15 -33.9(7) . . . . ?
 B6_15 B7_15 B12_15 B3_15 -0.6(10) . . . . ?
 B6_15 B7_15 B12_15 B8_15 100.2(8) . . . . ?
 B6_15 B7_15 B12_15 B11_15 62.4(10) . . . . ?
 B6_15 B9_15 B10_15 B4_15 0.7(10) . . . . ?
 B6_15 B9_15 B10_15 B5_15 36.5(7) . . . . ?
 B6_15 B9_15 B10_15 B8_15 -100.4(8) . . . . ?
 B6_15 B9_15 B10_15 B11_15 -63.7(9) . . . . ?
 B7_15 C1_15 C2_15 B5_9 -151.2(7) . . . . ?
 B7_15 C1_15 C2_15 B3_15 106.6(8) . . . . ?
 B7_15 C1_15 C2_15 B4_15 68.0(9) . . . . ?
 B7_15 C1_15 C2_15 B5_15 1.9(10) . . . . ?
 B7_15 C1_15 C2_15 B6_15 -38.5(7) . . . . ?
 B7_15 C1_15 B3_15 C2_15 -103.0(7) . . . . ?
 B7_15 C1_15 B3_15 B4_15 -67.5(9) . . . . ?
 B7_15 C1_15 B3_15 B11_15 -2.8(10) . . . . ?
 B7_15 C1_15 B3_15 B12_15 36.1(7) . . . . ?
 B7_15 C1_15 B6_15 C2_15 139.5(7) . . . . ?
 B7_15 C1_15 B6_15 B5_15 103.5(8) . . . . ?
 B7_15 C1_15 B6_15 B9_15 41.3(7) . . . . ?
 B7_15 C1_15 B12_15 B3_15 -142.8(8) . . . . ?
 B7_15 C1_15 B12_15 B8_15 -40.3(7) . . . . ?
 B7_15 C1_15 B12_15 B11_15 -104.3(8) . . . . ?
 B7_15 B6_15 B9_15 B5_15 136.7(8) . . . . ?
 B7_15 B6_15 B9_15 B8_15 36.6(7) . . . . ?
 B7_15 B6_15 B9_15 B10_15 100.7(8) . . . . ?
 B7_15 B8_15 B9_15 B5_15 -100.0(8) . . . . ?
 B7_15 B8_15 B9_15 B6_15 -36.5(7) . . . . ?
 B7_15 B8_15 B9_15 B10_15 -137.8(8) . . . . ?
 B7_15 B8_15 B10_15 B4_15 -62.3(10) . . . . ?
 B7_15 B8_15 B10_15 B5_15 -0.5(10) . . . . ?
 B7_15 B8_15 B10_15 B9_15 38.0(7) . . . . ?
 B7_15 B8_15 B10_15 B11_15 -100.8(8) . . . . ?
 B7_15 B8_15 B11_15 B3_15 1.3(10) . . . . ?
 B7_15 B8_15 B11_15 B4_15 63.8(9) . . . . ?
 B7_15 B8_15 B11_15 B10_15 101.0(8) . . . . ?
 B7_15 B8_15 B11_15 B12_15 -36.8(7) . . . . ?
 B7_15 B8_15 B12_15 C1_15 39.4(7) . . . . ?
 B7_15 B8_15 B12_15 B3_15 101.4(8) . . . . ?
 B7_15 B8_15 B12_15 B11_15 139.0(8) . . . . ?
 B7_15 B9_15 B10_15 B4_15 63.5(9) . . . . ?
 B7_15 B9_15 B10_15 B5_15 99.4(8) . . . . ?
 B7_15 B9_15 B10_15 B8_15 -37.5(7) . . . . ?
 B7_15 B9_15 B10_15 B11_15 -0.8(10) . . . . ?
 B8_15 B7_15 B9_15 B5_15 100.2(9) . . . . ?
 B8_15 B7_15 B9_15 B6_15 138.8(8) . . . . ?
 B8_15 B7_15 B9_15 B10_15 38.0(7) . . . . ?
 B8_15 B7_15 B12_15 C1_15 -134.1(7) . . . . ?
 B8_15 B7_15 B12_15 B3_15 -100.9(9) . . . . ?
 B8_15 B7_15 B12_15 B11_15 -37.8(7) . . . . ?
 B8_15 B9_15 B10_15 B4_15 101.0(8) . . . . ?
 B8_15 B9_15 B10_15 B5_15 136.9(8) . . . . ?
 B8_15 B9_15 B10_15 B11_15 36.7(7) . . . . ?
 B8_15 B10_15 B11_15 B3_15 100.9(9) . . . . ?
 B8_15 B10_15 B11_15 B4_15 137.4(9) . . . . ?
 B8_15 B10_15 B11_15 B12_15 37.1(7) . . . . ?
 B8_15 B11_15 B12_15 C1_15 99.1(8) . . . . ?
 B8_15 B11_15 B12_15 B3_15 137.6(8) . . . . ?
 B8_15 B11_15 B12_15 B7_15 37.4(7) . . . . ?
 B9_15 B5_15 B6_15 C1_15 -99.9(7) . . . . ?
 B9_15 B5_15 B6_15 C2_15 -135.4(8) . . . . ?
 B9_15 B5_15 B6_15 B7_15 -39.2(7) . . . . ?
 B9_15 B5_15 B10_15 B4_15 139.2(8) . . . . ?
 B9_15 B5_15 B10_15 B8_15 38.1(7) . . . . ?
 B9_15 B5_15 B10_15 B11_15 101.1(9) . . . . ?
 B9_15 B6_15 B7_15 C1_15 -133.2(8) . . . . ?
 B9_15 B6_15 B7_15 B8_15 -36.7(7) . . . . ?
 B9_15 B6_15 B7_15 B12_15 -99.4(8) . . . . ?
 B9_15 B7_15 B8_15 B10_15 -37.6(7) . . . . ?
 B9_15 B7_15 B8_15 B11_15 -101.1(8) . . . . ?
 B9_15 B7_15 B8_15 B12_15 -137.6(8) . . . . ?
 B9_15 B7_15 B12_15 C1_15 -96.6(7) . . . . ?
 B9_15 B7_15 B12_15 B3_15 -63.4(9) . . . . ?
 B9_15 B7_15 B12_15 B8_15 37.5(7) . . . . ?
 B9_15 B7_15 B12_15 B11_15 -0.3(10) . . . . ?
 B9_15 B8_15 B10_15 B4_15 -100.4(9) . . . . ?
 B9_15 B8_15 B10_15 B5_15 -38.5(7) . . . . ?
 B9_15 B8_15 B10_15 B11_15 -138.9(8) . . . . ?
 B9_15 B8_15 B11_15 B3_15 -63.0(10) . . . . ?
 B9_15 B8_15 B11_15 B4_15 -0.5(10) . . . . ?
 B9_15 B8_15 B11_15 B10_15 36.7(8) . . . . ?
 B9_15 B8_15 B11_15 B12_15 -101.0(8) . . . . ?
 B9_15 B8_15 B12_15 C1_15 1.1(10) . . . . ?
 B9_15 B8_15 B12_15 B3_15 63.2(10) . . . . ?
 B9_15 B8_15 B12_15 B7_15 -38.3(7) . . . . ?
 B9_15 B8_15 B12_15 B11_15 100.7(8) . . . . ?
 B9_15 B10_15 B11_15 B3_15 64.4(10) . . . . ?
 B9_15 B10_15 B11_15 B4_15 100.9(9) . . . . ?
 B9_15 B10_15 B11_15 B8_15 -36.5(7) . . . . ?
 B9_15 B10_15 B11_15 B12_15 0.6(10) . . . . ?
 B10_15 B4_15 B5_15 C2_15 -134.1(8) . . . . ?
 B10_15 B4_15 B5_15 B6_15 -100.8(9) . . . . ?
 B10_15 B4_15 B5_15 B9_15 -37.2(8) . . . . ?
 B10_15 B4_15 B11_15 B3_15 138.6(9) . . . . ?
 B10_15 B4_15 B11_15 B8_15 37.8(8) . . . . ?
 B10_15 B4_15 B11_15 B12_15 99.9(9) . . . . ?
 B10_15 B5_15 B6_15 C1_15 -63.2(8) . . . . ?
 B10_15 B5_15 B6_15 C2_15 -98.7(8) . . . . ?
 B10_15 B5_15 B6_15 B7_15 -2.5(9) . . . . ?
 B10_15 B5_15 B6_15 B9_15 36.7(7) . . . . ?
 B10_15 B5_15 B9_15 B6_15 -139.4(8) . . . . ?
 B10_15 B5_15 B9_15 B7_15 -101.2(9) . . . . ?
 B10_15 B5_15 B9_15 B8_15 -38.6(8) . . . . ?
 B10_15 B8_15 B9_15 B5_15 37.8(7) . . . . ?
 B10_15 B8_15 B9_15 B6_15 101.3(8) . . . . ?
 B10_15 B8_15 B9_15 B7_15 137.8(8) . . . . ?
 B10_15 B8_15 B11_15 B3_15 -99.7(9) . . . . ?
 B10_15 B8_15 B11_15 B4_15 -37.2(8) . . . . ?
 B10_15 B8_15 B11_15 B12_15 -137.8(8) . . . . ?
 B10_15 B8_15 B12_15 C1_15 -62.0(9) . . . . ?
 B10_15 B8_15 B12_15 B3_15 0.0(10) . . . . ?
 B10_15 B8_15 B12_15 B7_15 -101.4(8) . . . . ?
 B10_15 B8_15 B12_15 B11_15 37.6(8) . . . . ?
 B10_15 B11_15 B12_15 C1_15 61.5(9) . . . . ?
 B10_15 B11_15 B12_15 B3_15 100.0(8) . . . . ?
 B10_15 B11_15 B12_15 B7_15 -0.2(10) . . . . ?
 B10_15 B11_15 B12_15 B8_15 -37.6(7) . . . . ?
 B11_15 B3_15 B4_15 C2_15 -134.7(8) . . . . ?
 B11_15 B3_15 B4_15 B5_15 -100.5(9) . . . . ?
 B11_15 B3_15 B4_15 B10_15 -37.0(8) . . . . ?
 B11_15 B3_15 B12_15 C1_15 135.7(8) . . . . ?
 B11_15 B3_15 B12_15 B7_15 102.7(8) . . . . ?
 B11_15 B3_15 B12_15 B8_15 38.6(7) . . . . ?
 B11_15 B4_15 B5_15 C2_15 -96.1(8) . . . . ?
 B11_15 B4_15 B5_15 B6_15 -62.8(10) . . . . ?
 B11_15 B4_15 B5_15 B9_15 0.8(11) . . . . ?
 B11_15 B4_15 B5_15 B10_15 38.0(8) . . . . ?
 B11_15 B4_15 B10_15 B5_15 -137.6(9) . . . . ?
 B11_15 B4_15 B10_15 B8_15 -38.0(8) . . . . ?
 B11_15 B4_15 B10_15 B9_15 -100.9(8) . . . . ?
 B11_15 B8_15 B9_15 B5_15 1.0(10) . . . . ?
 B11_15 B8_15 B9_15 B6_15 64.5(10) . . . . ?
 B11_15 B8_15 B9_15 B7_15 101.0(8) . . . . ?
 B11_15 B8_15 B9_15 B10_15 -36.8(8) . . . . ?
 B11_15 B8_15 B10_15 B4_15 38.5(8) . . . . ?
 B11_15 B8_15 B10_15 B5_15 100.3(8) . . . . ?
 B11_15 B8_15 B10_15 B9_15 138.9(8) . . . . ?
 B11_15 B8_15 B12_15 C1_15 -99.6(8) . . . . ?
 B11_15 B8_15 B12_15 B3_15 -37.6(7) . . . . ?
 B11_15 B8_15 B12_15 B7_15 -139.0(8) . . . . ?
 B12_15 C1_15 C2_15 B5_9 140.7(7) . . . . ?
 B12_15 C1_15 C2_15 B3_15 38.5(7) . . . . ?
 B12_15 C1_15 C2_15 B4_15 -0.1(9) . . . . ?
 B12_15 C1_15 C2_15 B5_15 -66.2(9) . . . . ?
 B12_15 C1_15 C2_15 B6_15 -106.5(8) . . . . ?
 B12_15 C1_15 B3_15 C2_15 -139.1(8) . . . . ?
 B12_15 C1_15 B3_15 B4_15 -103.6(9) . . . . ?
 B12_15 C1_15 B3_15 B11_15 -39.0(7) . . . . ?
 B12_15 C1_15 B6_15 C2_15 102.6(8) . . . . ?
 B12_15 C1_15 B6_15 B5_15 66.7(9) . . . . ?
 B12_15 C1_15 B6_15 B7_15 -36.9(7) . . . . ?
 B12_15 C1_15 B6_15 B9_15 4.4(10) . . . . ?
 B12_15 C1_15 B7_15 B6_15 141.9(8) . . . . ?
 B12_15 C1_15 B7_15 B8_15 39.6(7) . . . . ?
 B12_15 C1_15 B7_15 B9_15 101.4(8) . . . . ?
 B12_15 B3_15 B4_15 C2_15 -95.8(8) . . . . ?
 B12_15 B3_15 B4_15 B5_15 -61.6(10) . . . . ?
 B12_15 B3_15 B4_15 B10_15 1.9(11) . . . . ?
 B12_15 B3_15 B4_15 B11_15 38.9(8) . . . . ?
 B12_15 B3_15 B11_15 B4_15 -136.8(8) . . . . ?
 B12_15 B3_15 B11_15 B8_15 -37.4(7) . . . . ?
 B12_15 B3_15 B11_15 B10_15 -100.6(9) . . . . ?
 B12_15 B7_15 B8_15 B9_15 137.6(8) . . . . ?
 B12_15 B7_15 B8_15 B10_15 100.0(8) . . . . ?
 B12_15 B7_15 B8_15 B11_15 36.5(7) . . . . ?
 B12_15 B7_15 B9_15 B5_15 62.9(10) . . . . ?
 B12_15 B7_15 B9_15 B6_15 101.5(8) . . . . ?
 B12_15 B7_15 B9_15 B8_15 -37.3(7) . . . . ?
 B12_15 B7_15 B9_15 B10_15 0.7(10) . . . . ?
 B12_15 B8_15 B9_15 B5_15 -62.0(10) . . . . ?
 B12_15 B8_15 B9_15 B6_15 1.5(10) . . . . ?
 B12_15 B8_15 B9_15 B7_15 38.0(7) . . . . ?
 B12_15 B8_15 B9_15 B10_15 -99.8(9) . . . . ?
 B12_15 B8_15 B10_15 B4_15 1.1(10) . . . . ?
 B12_15 B8_15 B10_15 B5_15 63.0(10) . . . . ?
 B12_15 B8_15 B10_15 B9_15 101.5(8) . . . . ?
 B12_15 B8_15 B10_15 B11_15 -37.4(8) . . . . ?
 B12_15 B8_15 B11_15 B3_15 38.1(7) . . . . ?
 B12_15 B8_15 B11_15 B4_15 100.6(9) . . . . ?
 B12_15 B8_15 B11_15 B10_15 137.8(8) . . . . ?
 B1_15 C1_16 C2_16 C3_16 -172.3(10) . . . . ?
 B1_15 C1_16 C2_16 F7_16 10.4(15) . . . . ?
 B1_15 C1_16 C6_16 C5_16 170.9(11) . . . . ?
 B1_15 C1_16 C6_16 F11_16 -11.0(16) . . . . ?
 B1_15 C1_17 C2_17 C3_17 176.5(10) . . . . ?
 B1_15 C1_17 C2_17 F7_17 -1.9(15) . . . . ?
 B1_15 C1_17 C6_17 C5_17 -176.7(11) . . . . ?
 B1_15 C1_17 C6_17 F11_17 3.0(14) . . . . ?
 B1_15 C1_18 C2_18 C3_18 -172.8(10) . . . . ?
 B1_15 C1_18 C2_18 F7_18 0.9(13) . . . . ?
 B1_15 C1_18 C6_18 C5_18 174.0(10) . . . . ?
 B1_15 C1_18 C6_18 F11_18 -5.2(15) . . . . ?
 C1_16 B1_15 C1_17 C2_17 98.3(12) . . . . ?
 C1_16 B1_15 C1_17 C6_17 -83.5(11) . . . . ?
 C1_16 B1_15 C1_18 C2_18 158.3(9) . . . . ?
 C1_16 B1_15 C1_18 C6_18 -16.4(15) . . . . ?
 C1_16 C2_16 C3_16 C4_16 1.5(16) . . . . ?
 C1_16 C2_16 C3_16 F8_16 -179.7(9) . . . . ?
 C2_16 C1_16 C6_16 C5_16 1.4(16) . . . . ?
 C2_16 C1_16 C6_16 F11_16 179.5(8) . . . . ?
 C2_16 C3_16 C4_16 C5_16 -1.0(16) . . . . ?
 C2_16 C3_16 C4_16 F9_16 176.5(9) . . . . ?
 C3_16 C4_16 C5_16 C6_16 0.7(16) . . . . ?
 C3_16 C4_16 C5_16 F10_16 180.0(9) . . . . ?
 C4_16 C5_16 C6_16 C1_16 -1.0(17) . . . . ?
 C4_16 C5_16 C6_16 F11_16 -179.1(9) . . . . ?
 C6_16 C1_16 C2_16 C3_16 -1.6(15) . . . . ?
 C6_16 C1_16 C2_16 F7_16 -178.9(9) . . . . ?
 F7_16 C2_16 C3_16 C4_16 179.0(9) . . . . ?
 F7_16 C2_16 C3_16 F8_16 -2.2(14) . . . . ?
 F8_16 C3_16 C4_16 C5_16 -179.8(9) . . . . ?
 F8_16 C3_16 C4_16 F9_16 -2.3(15) . . . . ?
 F9_16 C4_16 C5_16 C6_16 -176.9(9) . . . . ?
 F9_16 C4_16 C5_16 F10_16 2.4(15) . . . . ?
 F10_16 C5_16 C6_16 C1_16 179.7(10) . . . . ?
 F10_16 C5_16 C6_16 F11_16 1.6(14) . . . . ?
 C1_17 B1_15 C1_16 C2_16 135.7(10) . . . . ?
 C1_17 B1_15 C1_16 C6_16 -33.3(16) . . . . ?
 C1_17 B1_15 C1_18 C2_18 -73.7(12) . . . . ?
 C1_17 B1_15 C1_18 C6_18 111.7(11) . . . . ?
 C1_17 C2_17 C3_17 C4_17 3.2(15) . . . . ?
 C1_17 C2_17 C3_17 F8_17 179.5(9) . . . . ?
 C2_17 C1_17 C6_17 C5_17 1.8(16) . . . . ?
 C2_17 C1_17 C6_17 F11_17 -178.5(8) . . . . ?
 C2_17 C3_17 C4_17 C5_17 -4.3(15) . . . . ?
 C2_17 C3_17 C4_17 F9_17 177.6(9) . . . . ?
 C3_17 C4_17 C5_17 C6_17 4.2(16) . . . . ?
 C3_17 C4_17 C5_17 F10_17 179.4(9) . . . . ?
 C4_17 C5_17 C6_17 C1_17 -3.1(17) . . . . ?
 C4_17 C5_17 C6_17 F11_17 177.2(9) . . . . ?
 C6_17 C1_17 C2_17 C3_17 -1.7(14) . . . . ?
 C6_17 C1_17 C2_17 F7_17 179.8(8) . . . . ?
 F7_17 C2_17 C3_17 C4_17 -178.3(9) . . . . ?
 F7_17 C2_17 C3_17 F8_17 -2.0(14) . . . . ?
 F8_17 C3_17 C4_17 C5_17 179.4(9) . . . . ?
 F8_17 C3_17 C4_17 F9_17 1.3(15) . . . . ?
 F9_17 C4_17 C5_17 C6_17 -177.8(10) . . . . ?
 F9_17 C4_17 C5_17 F10_17 -2.6(15) . . . . ?
 F10_17 C5_17 C6_17 C1_17 -177.8(10) . . . . ?
 F10_17 C5_17 C6_17 F11_17 2.4(16) . . . . ?
 C1_18 B1_15 C1_16 C2_16 -96.6(11) . . . . ?
 C1_18 B1_15 C1_16 C6_16 94.4(13) . . . . ?
 C1_18 B1_15 C1_17 C2_17 -30.2(14) . . . . ?
 C1_18 B1_15 C1_17 C6_17 148.0(9) . . . . ?
 C1_18 C2_18 C3_18 C4_18 -3.3(16) . . . . ?
 C1_18 C2_18 C3_18 F8_18 178.0(9) . . . . ?
 C2_18 C1_18 C6_18 C5_18 -1.2(14) . . . . ?
 C2_18 C1_18 C6_18 F11_18 179.6(8) . . . . ?
 C2_18 C3_18 C4_18 C5_18 1.9(14) . . . . ?
 C2_18 C3_18 C4_18 F9_18 -177.0(9) . . . . ?
 C3_18 C4_18 C5_18 C6_18 -0.4(15) . . . . ?
 C3_18 C4_18 C5_18 F10_18 179.5(8) . . . . ?
 C4_18 C5_18 C6_18 C1_18 0.2(17) . . . . ?
 C4_18 C5_18 C6_18 F11_18 179.4(9) . . . . ?
 C6_18 C1_18 C2_18 C3_18 2.8(14) . . . . ?
 C6_18 C1_18 C2_18 F7_18 176.5(8) . . . . ?
 F7_18 C2_18 C3_18 C4_18 -177.0(8) . . . . ?
 F7_18 C2_18 C3_18 F8_18 4.3(15) . . . . ?
 F8_18 C3_18 C4_18 C5_18 -179.4(9) . . . . ?
 F8_18 C3_18 C4_18 F9_18 1.7(14) . . . . ?
 F9_18 C4_18 C5_18 C6_18 178.5(9) . . . . ?
 F9_18 C4_18 C5_18 F10_18 -1.6(15) . . . . ?
 F10_18 C5_18 C6_18 C1_18 -179.8(9) . . . . ?
 F10_18 C5_18 C6_18 F11_18 -0.5(14) . . . . ?
 C1_19 C2_19 C3_19 C4_19 0.0 . . . . ?
 C2_19 C1_19 C6_19 C5_19 0.0 . . . . ?
 C2_19 C3_19 C4_19 C5_19 0.0 . . . . ?
 C3_19 C4_19 C5_19 C6_19 0.0 . . . . ?
 C4_19 C5_19 C6_19 C1_19 0.0 . . . . ?
 C6_19 C1_19 C2_19 C3_19 0.0 . . . . ?
 C7_19 C1_19 C2_19 C3_19 180.0 . . . . ?
 C7_19 C1_19 C6_19 C5_19 180.0 . . . . ?

_shelx_res_file
;
TITL AlMa242_KR_twin1_hklf4_a.res in P-1
    AlMa242_KR_twin1_hklf5.res
    created by SHELXL-2019/2 at 10:27:24 on 20-Feb-2025
REM Old TITL AlMa242_KR_twin1_hklf4 in P-1
REM SHELXT solution in P-1
REM R1 0.284,  Rweak 0.081,  Alpha 0.133,  Orientation as input
REM Formula found by SHELXT:  C79 B21 N8 F17 Si4 P2
CELL  1.54184  14.5360  15.4157  23.7127   79.034   72.898   69.550
ZERR    2.000   0.0004   0.0003   0.0006    0.002    0.002    0.002
LATT  1
SFAC C H B N O F SI P
UNIT 162 200 50 4 4 30 8 4
TEMP -173
SIZE 0.161 0.143 0.046
L.S. 10
BOND $H
CONF
LIST 4
ACTA
FMAP 2
PLAN 20

DFIX_1 1.36 0.003 B1 H3C  B2 H3C
DFIX_1 1.06 0.003 B1 H1a B1 H1b B2 H2a B2 H2b
DFIX_1 2.22 0.003 C2_2 H1a C2_2 H1b C2_9 H2a  C2_9 H2b
WGHT    0.214600   25.000000
BASF   0.38937
FVAR       2.76841   0.11115
RESI B2H5 1
B1    3    0.641380    0.302230    0.683842    11.00000    0.03134    0.03076 =
         0.10145   -0.00921   -0.02950   -0.01322
H1A   2    0.642892    0.342122    0.642100    11.00000   -1.50000
H1B   2    0.576823    0.296519    0.717814    11.00000   -1.50000
B2    3    0.700936    0.135057    0.687529    11.00000    0.04874    0.02694 =
         0.06862   -0.00089   -0.02027   -0.01038
H2A   2    0.744079    0.121745    0.719099    11.00000   -1.50000
H2B   2    0.733705    0.118026    0.643215    11.00000   -1.50000
H3C   2    0.670560    0.221354    0.658843    11.00000   -1.50000

RESI BCP   2
P1    8    0.845210    0.311082    0.668309    11.00000    0.03446    0.02577 =
         0.05838   -0.00449   -0.01307   -0.00840
C2    1    0.720123    0.321493    0.713906    11.00000    0.02721    0.02931 =
         0.06292   -0.00121   -0.01467   -0.00835
C3    1    0.697583    0.350009    0.767182    11.00000    0.03170    0.02742 =
         0.05533    0.00141   -0.01108   -0.01154
O4    5    0.772051    0.363929    0.787828    11.00000    0.02592    0.03481 =
         0.06282   -0.01112   -0.00946   -0.00984
B5    3    0.737489    0.401260    0.841734    11.00000    0.03290    0.02919 =
         0.06809   -0.00214   -0.00907   -0.00189
N6    4    0.805710    0.413915    0.870187    11.00000    0.05398    0.02978 =
         0.06578   -0.01340   -0.00869   -0.00923

RESI PH   3
C1    1    0.854827    0.297961    0.593822    11.00000    0.02278    0.02803 =
         0.07956   -0.00844   -0.01097   -0.00146
C2    1    0.839217    0.368933    0.551102    11.00000    0.04700    0.03563 =
         0.06414   -0.00927   -0.02027   -0.00759
AFIX  43
H2    2    0.823180    0.430347    0.560915    11.00000   -1.20000
AFIX   0
C3    1    0.845446    0.356656    0.493255    11.00000    0.06815    0.03835 =
         0.06576    0.00327   -0.02055   -0.00456
AFIX  43
H3    2    0.831872    0.409286    0.465098    11.00000   -1.20000
AFIX   0
C4    1    0.870979    0.269312    0.476724    11.00000    0.05430    0.04504 =
         0.05707   -0.01091   -0.01303   -0.01805
AFIX  43
H4    2    0.877057    0.260782    0.436999    11.00000   -1.20000
AFIX   0
C5    1    0.887561    0.194792    0.517964    11.00000    0.03996    0.04571 =
         0.06140   -0.00675   -0.01453   -0.01291
AFIX  43
H5    2    0.905608    0.133821    0.506877    11.00000   -1.20000
AFIX   0
C6    1    0.878247    0.207215    0.576611    11.00000    0.03880    0.02535 =
         0.06853   -0.00900   -0.00742   -0.00696
AFIX  43
H6    2    0.887600    0.154752    0.605258    11.00000   -1.20000
AFIX   0
RESI PH   4
C1    1    0.939349    0.212218    0.692327    11.00000    0.03507    0.03729 =
         0.05132   -0.00318   -0.01032   -0.00337
C2    1    1.037438    0.184245    0.655084    11.00000    0.05090    0.03736 =
         0.06065   -0.01209   -0.00198   -0.01652
AFIX  43
H2    2    1.056035    0.221913    0.619787    11.00000   -1.20000
AFIX   0
C3    1    1.107161    0.100890    0.670318    11.00000    0.03561    0.05483 =
         0.07576   -0.02090   -0.02176   -0.00759
AFIX  43
H3    2    1.173453    0.081352    0.645167    11.00000   -1.20000
AFIX   0
C4    1    1.080466    0.046739    0.721609    11.00000    0.04175    0.02939 =
         0.07303   -0.01059   -0.02596    0.00520
AFIX  43
H4    2    1.128395   -0.010516    0.731140    11.00000   -1.20000
AFIX   0
C5    1    0.985425    0.074002    0.759462    11.00000    0.04405    0.02418 =
         0.06817   -0.00589   -0.01649   -0.00664
AFIX  43
H5    2    0.968989    0.037275    0.795631    11.00000   -1.20000
AFIX   0
C6    1    0.912552    0.157185    0.743967    11.00000    0.03489    0.03874 =
         0.07381   -0.00918   -0.02019   -0.01681
AFIX  43
H6    2    0.845779    0.175231    0.768728    11.00000   -1.20000
AFIX   0
RESI PH   5
C1    1    0.871987    0.420111    0.661997    11.00000    0.03852    0.02316 =
         0.05684   -0.00173   -0.00924   -0.00631
C2    1    0.792725    0.503542    0.661512    11.00000    0.05029    0.04586 =
         0.06722   -0.00855   -0.00145   -0.01875
AFIX  43
H2    2    0.725301    0.503287    0.667341    11.00000   -1.20000
AFIX   0
C3    1    0.814292    0.587810    0.652269    11.00000    0.07848    0.03259 =
         0.07748   -0.00539   -0.01212   -0.01722
AFIX  43
H3    2    0.761049    0.645256    0.653025    11.00000   -1.20000
AFIX   0
C4    1    0.910029    0.587001    0.642395    11.00000    0.08309    0.04442 =
         0.08142   -0.00433   -0.01968   -0.04185
AFIX  43
H4    2    0.925025    0.643954    0.635264    11.00000   -1.20000
AFIX   0
C5    1    0.986726    0.503810    0.642560    11.00000    0.08580    0.04542 =
         0.10089    0.00321   -0.02882   -0.03462
AFIX  43
H5    2    1.054810    0.503732    0.634174    11.00000   -1.20000
AFIX   0
C6    1    0.966737    0.423066    0.654364    11.00000    0.04536    0.04534 =
         0.09390   -0.00180   -0.02398   -0.02452
AFIX  43
H6    2    1.020168    0.366631    0.657452    11.00000   -1.20000
AFIX   0

RESI C2B   6
C1    1    0.596276    0.379406    0.811847    11.00000    0.03808    0.03205 =
         0.05607   -0.00741   -0.00319   -0.01151
C2    1    0.621490    0.422346    0.863127    11.00000    0.03313    0.02413 =
         0.06926   -0.00551   -0.01472   -0.00270
B3    3    0.600029    0.315751    0.880251    11.00000    0.03937    0.03411 =
         0.05256   -0.00077   -0.00691   -0.00701
AFIX 153
H3    2    0.658709    0.247892    0.888285    11.00000   -1.20000
AFIX   0
B4    3    0.508089    0.324743    0.841227    11.00000    0.03239    0.03235 =
         0.08003    0.00233   -0.01734   -0.01080
AFIX 153
H4    2    0.506315    0.262541    0.824180    11.00000   -1.20000
AFIX   0
B5    3    0.478009    0.436612    0.800341    11.00000    0.04139    0.02812 =
         0.08303    0.00377   -0.01957   -0.00058
AFIX 153
H5    2    0.456074    0.447772    0.757393    11.00000   -1.20000
AFIX   0
B6    3    0.399367    0.413156    0.869847    11.00000    0.04049    0.04848 =
         0.07481   -0.00369   -0.00966   -0.00801
AFIX 153
H6    2    0.322784    0.409034    0.872466    11.00000   -1.20000
AFIX   0
B7    3    0.426935    0.522513    0.853501    11.00000    0.05312    0.04073 =
         0.07925   -0.00444   -0.01888   -0.00674
AFIX 153
H7    2    0.369655    0.591301    0.845385    11.00000   -1.20000
AFIX   0
B8    3    0.552510    0.498820    0.814769    11.00000    0.04038    0.02996 =
         0.08849   -0.00805   -0.00804   -0.01056
AFIX 153
H8    2    0.580505    0.550735    0.780410    11.00000   -1.20000
AFIX   0
B9    3    0.518683    0.510352    0.890836    11.00000    0.04120    0.04824 =
         0.07392   -0.01920   -0.00604   -0.01876
AFIX 153
H9    2    0.523458    0.571743    0.907269    11.00000   -1.20000
AFIX   0
B10   3    0.548900    0.399988    0.932788    11.00000    0.05328    0.03661 =
         0.06376   -0.00771    0.00359   -0.02038
AFIX 153
H10   2    0.572914    0.388163    0.975114    11.00000   -1.20000
AFIX   0
B11   3    0.471802    0.340952    0.919305    11.00000    0.04104    0.04559 =
         0.07892   -0.00257   -0.01403   -0.01166
AFIX 153
H11   2    0.443326    0.290185    0.954477    11.00000   -1.20000
AFIX   0
B12   3    0.421861    0.462174    0.925221    11.00000    0.05252    0.05797 =
         0.06739   -0.02089    0.00515   -0.01165
AFIX 153
H12   2    0.359684    0.491653    0.964065    11.00000   -1.20000
AFIX   0

RESI TMS   7
SI1   7    0.834078    0.520118    0.854515    11.00000    0.05235    0.03459 =
         0.06967   -0.00340   -0.01721   -0.01716
C1    1    0.738907    0.605935    0.816250    11.00000    0.05274    0.02940 =
         0.08163   -0.00355   -0.02484   -0.01505
AFIX 137
H1A   2    0.744695    0.668156    0.813454    11.00000   -1.50000
H1B   2    0.670583    0.606017    0.838893    11.00000   -1.50000
H1C   2    0.751519    0.588650    0.776331    11.00000   -1.50000
AFIX   0
C2    1    0.828537    0.567128    0.921674    11.00000    0.08485    0.05222 =
         0.09243   -0.00539   -0.04156   -0.03201
AFIX 137
H2A   2    0.839539    0.627975    0.910839    11.00000   -1.50000
H2B   2    0.881252    0.524448    0.940650    11.00000   -1.50000
H2C   2    0.761869    0.573980    0.949277    11.00000   -1.50000
AFIX   0
C3    1    0.960815    0.503741    0.800333    11.00000    0.07733    0.08071 =
         0.09000   -0.00156   -0.00250   -0.05120
AFIX 137
H3A   2    0.963158    0.563258    0.777364    11.00000   -1.50000
H3B   2    0.971360    0.458213    0.773439    11.00000   -1.50000
H3C   2    1.014177    0.481192    0.821872    11.00000   -1.50000
AFIX   0

RESI TMS   8
SI1   7    0.872418    0.320672    0.915754    11.00000    0.04677    0.03779 =
         0.09238   -0.00694   -0.02273   -0.01080
C4    1    0.870146    0.208119    0.900116    11.00000    0.07046    0.04588 =
         0.10717   -0.01436   -0.04114   -0.01254
AFIX 137
H4A   2    0.929044    0.158070    0.909337    11.00000   -1.50000
H4B   2    0.872321    0.210899    0.858127    11.00000   -1.50000
H4C   2    0.807872    0.195926    0.924623    11.00000   -1.50000
AFIX   0
C5    1    0.810492    0.332769    0.995371    11.00000    0.05522    0.05869 =
         0.09188    0.01720   -0.03731   -0.02802
AFIX 137
H5A   2    0.823299    0.271113    1.017654    11.00000   -1.50000
H5B   2    0.737322    0.362432    1.000491    11.00000   -1.50000
H5C   2    0.838070    0.371168    1.010118    11.00000   -1.50000
AFIX   0
C6    1    1.004335    0.318714    0.904290    11.00000    0.06527    0.05209 =
         0.07190   -0.00446   -0.02454   -0.02049
AFIX 137
H6A   2    1.038995    0.265508    0.928576    11.00000   -1.50000
H6B   2    1.004382    0.376454    0.915832    11.00000   -1.50000
H6C   2    1.039659    0.313140    0.862375    11.00000   -1.50000
AFIX   0

RESI BCP   9
P1    8    0.512922    0.129723    0.668262    11.00000    0.03667    0.02889 =
         0.05372   -0.00253   -0.00972   -0.01199
C2    1    0.598065    0.110172    0.715297    11.00000    0.03430    0.02077 =
         0.06184   -0.00232   -0.01042   -0.00600
C3    1    0.570583    0.065126    0.767358    11.00000    0.03461    0.02396 =
         0.05766   -0.01123   -0.00807   -0.00348
O4    5    0.478592    0.048746    0.787170    11.00000    0.02831    0.02560 =
         0.05811    0.00361   -0.01214   -0.00608
B5    3    0.465776   -0.016026    0.838300    11.00000    0.02954    0.03104 =
         0.06788   -0.00969   -0.01531   -0.00980
N6    4    0.373705   -0.031680    0.864462    11.00000    0.03292    0.04705 =
         0.06332    0.00260   -0.01078   -0.01923
RESI PH   10
C1    1    0.394021    0.218699    0.690534    11.00000    0.04013    0.04017 =
         0.05628    0.00690   -0.01222   -0.02165
C2    1    0.369504    0.262238    0.740379    11.00000    0.03150    0.03574 =
         0.05622   -0.00129   -0.00896   -0.01285
AFIX  43
H2    2    0.413694    0.240978    0.766192    11.00000   -1.20000
AFIX   0
C3    1    0.282440    0.336197    0.754351    11.00000    0.04639    0.03844 =
         0.07094   -0.00861   -0.00606    0.00107
AFIX  43
H3    2    0.266643    0.366200    0.789035    11.00000   -1.20000
AFIX   0
C4    1    0.218586    0.365543    0.716340    11.00000    0.02630    0.04762 =
         0.08514   -0.01027   -0.00913    0.00135
AFIX  43
H4    2    0.158278    0.416558    0.724900    11.00000   -1.20000
AFIX   0
C5    1    0.241959    0.321077    0.665897    11.00000    0.03353    0.06138 =
         0.06850    0.00011   -0.01371   -0.00618
AFIX  43
H5    2    0.197434    0.342143    0.640284    11.00000   -1.20000
AFIX   0
C6    1    0.328177    0.247362    0.652534    11.00000    0.03908    0.03576 =
         0.06518   -0.00421   -0.01346   -0.00669
AFIX  43
H6    2    0.343293    0.216226    0.618420    11.00000   -1.20000
AFIX   0
RESI PH   11
C1    1    0.567514    0.169090    0.592797    11.00000    0.04533    0.05107 =
         0.04626   -0.00417   -0.00855   -0.01915
C2    1    0.549245    0.266710    0.576431    11.00000    0.04579    0.04607 =
         0.04956   -0.00482   -0.01430   -0.01440
AFIX  43
H2    2    0.512326    0.310039    0.605051    11.00000   -1.20000
AFIX   0
C3    1    0.585588    0.296043    0.519411    11.00000    0.04861    0.02718 =
         0.07123   -0.00024   -0.01881   -0.01115
AFIX  43
H3    2    0.572780    0.360887    0.508207    11.00000   -1.20000
AFIX   0
C4    1    0.641295    0.234235    0.476457    11.00000    0.08149    0.03948 =
         0.05320    0.00078   -0.00138   -0.02676
AFIX  43
H4    2    0.667368    0.256317    0.436801    11.00000   -1.20000
AFIX   0
C5    1    0.657828    0.139439    0.493013    11.00000    0.06327    0.02887 =
         0.06775   -0.01123   -0.00168   -0.01324
AFIX  43
H5    2    0.692599    0.096449    0.464011    11.00000   -1.20000
AFIX   0
C6    1    0.624853    0.108402    0.549821    11.00000    0.05577    0.02939 =
         0.06827   -0.01335   -0.00179   -0.00939
AFIX  43
H6    2    0.641221    0.043277    0.560819    11.00000   -1.20000
AFIX   0
RESI PH   12
C1    1    0.499676    0.018097    0.664230    11.00000    0.04322    0.04647 =
         0.05473    0.00289   -0.01640   -0.02152
C2    1    0.583365   -0.056650    0.656735    11.00000    0.05338    0.02675 =
         0.07622   -0.00478   -0.02054   -0.00798
AFIX  43
H2    2    0.645651   -0.051368    0.658454    11.00000   -1.20000
AFIX   0
C3    1    0.580578   -0.140745    0.646612    11.00000    0.07640    0.03103 =
         0.07967   -0.00890   -0.01099   -0.01688
AFIX  43
H3    2    0.641038   -0.191898    0.639256    11.00000   -1.20000
AFIX   0
C4    1    0.488980   -0.149977    0.647260    11.00000    0.13209    0.04728 =
         0.07776   -0.00296   -0.01017   -0.06314
AFIX  43
H4    2    0.486458   -0.207536    0.640022    11.00000   -1.20000
AFIX   0
C5    1    0.403293   -0.077414    0.658149    11.00000    0.07846    0.05112 =
         0.08400   -0.00949   -0.02248   -0.03977
AFIX  43
H5    2    0.340146   -0.085150    0.660611    11.00000   -1.20000
AFIX   0
C6    1    0.406433    0.010509    0.665981    11.00000    0.05437    0.05778 =
         0.06408   -0.00870   -0.01135   -0.03211
AFIX  43
H6    2    0.346621    0.062489    0.672221    11.00000   -1.20000
AFIX   0

RESI TMS   13
SI1   7    0.261210    0.062576    0.879010    11.00000    0.03113    0.04067 =
         0.06274   -0.00468   -0.01044   -0.00832
C1    1    0.292245    0.160384    0.895974    11.00000    0.03607    0.03698 =
         0.08156   -0.01013   -0.00827    0.00897
AFIX  33
H1A   2    0.230516    0.213634    0.904216    11.00000   -1.50000
H1B   2    0.320693    0.140875    0.930741    11.00000   -1.50000
H1C   2    0.341899    0.178236    0.861913    11.00000   -1.50000
AFIX   0
C2    1    0.204620    0.099099    0.813667    11.00000    0.04956    0.06190 =
         0.05988   -0.00394   -0.02294   -0.00826
AFIX  33
H2A   2    0.142213    0.151513    0.822569    11.00000   -1.50000
H2B   2    0.252930    0.118039    0.779234    11.00000   -1.50000
H2C   2    0.189025    0.046910    0.804914    11.00000   -1.50000
AFIX   0
C3    1    0.171633    0.029435    0.947794    11.00000    0.03883    0.05939 =
         0.08192   -0.01931   -0.01063   -0.01487
AFIX  33
H3A   2    0.108873    0.081643    0.956110    11.00000   -1.50000
H3B   2    0.156202   -0.024745    0.941948    11.00000   -1.50000
H3C   2    0.203005    0.014086    0.981277    11.00000   -1.50000
AFIX   0
RESI TMS   14
SI1   7    0.374400   -0.150545    0.874315    11.00000    0.04349    0.03580 =
         0.07394   -0.00198   -0.01364   -0.01827
C1    1    0.476252   -0.212018    0.816330    11.00000    0.05965    0.04184 =
         0.08080   -0.00287   -0.02274   -0.02150
AFIX  33
H1A   2    0.478040   -0.277071    0.820847    11.00000   -1.50000
H1B   2    0.464652   -0.182727    0.777491    11.00000   -1.50000
H1C   2    0.541022   -0.209425    0.819362    11.00000   -1.50000
AFIX   0
C2    1    0.386007   -0.201704    0.948106    11.00000    0.06018    0.03314 =
         0.10852   -0.00515   -0.02457   -0.02294
AFIX  33
H2A   2    0.386316   -0.266375    0.953042    11.00000   -1.50000
H2B   2    0.449396   -0.200017    0.953863    11.00000   -1.50000
H2C   2    0.328601   -0.166455    0.977418    11.00000   -1.50000
AFIX   0
C3    1    0.256994   -0.160123    0.861016    11.00000    0.04147    0.05692 =
         0.13027   -0.02165   -0.02061   -0.02172
AFIX  33
H3A   2    0.260029   -0.225632    0.866764    11.00000   -1.50000
H3B   2    0.197071   -0.124912    0.889001    11.00000   -1.50000
H3C   2    0.252766   -0.134810    0.820361    11.00000   -1.50000
AFIX   0

RESI C2B   15
C1    1    0.633133    0.015364    0.811544    11.00000    0.02964    0.02567 =
         0.06602    0.00006   -0.01865   -0.00840
C2    1    0.569428   -0.048445    0.858046    11.00000    0.03807    0.02218 =
         0.05924   -0.00398   -0.00996   -0.00893
B3    3    0.575937    0.046618    0.882508    11.00000    0.05326    0.04212 =
         0.05739   -0.00973   -0.01116   -0.01695
AFIX 153
H3    2    0.509752    0.110188    0.894644    11.00000   -1.20000
AFIX   0
B4    3    0.586706   -0.059890    0.927607    11.00000    0.05018    0.03677 =
         0.05835   -0.00479   -0.01251   -0.01195
AFIX 153
H4    2    0.528217   -0.067570    0.969554    11.00000   -1.20000
AFIX   0
B5    3    0.648236   -0.149245    0.882272    11.00000    0.03990    0.03230 =
         0.05240   -0.00352   -0.00750    0.00369
AFIX 153
H5    2    0.629721   -0.216136    0.894820    11.00000   -1.20000
AFIX   0
B6    3    0.676686   -0.102281    0.806597    11.00000    0.03265    0.02857 =
         0.05216   -0.00316   -0.00919   -0.00878
AFIX 153
H6    2    0.677355   -0.136993    0.768991    11.00000   -1.20000
AFIX   0
B7    3    0.760509   -0.038086    0.798467    11.00000    0.03306    0.02756 =
         0.06284    0.00154   -0.01545   -0.01298
AFIX 153
H7    2    0.816251   -0.030036    0.755284    11.00000   -1.20000
AFIX   0
B8    3    0.787797   -0.048719    0.868245    11.00000    0.04070    0.04640 =
         0.05678   -0.00564   -0.01700   -0.01457
AFIX 153
H8    2    0.863316   -0.049040    0.871368    11.00000   -1.20000
AFIX   0
B9    3    0.773334   -0.145790    0.845412    11.00000    0.03399    0.03308 =
         0.07539    0.00501   -0.01861   -0.00184
AFIX 153
H9    2    0.838753   -0.210121    0.833808    11.00000   -1.20000
AFIX   0
B10   3    0.717869   -0.118851    0.920402    11.00000    0.04589    0.04406 =
         0.07560   -0.00225   -0.01949   -0.02276
AFIX 153
H10   2    0.747152   -0.165073    0.958025    11.00000   -1.20000
AFIX   0
B11   3    0.672158    0.005900    0.920050    11.00000    0.04479    0.04214 =
         0.06867   -0.01663   -0.01818   -0.00323
AFIX 153
H11   2    0.671055    0.042024    0.957112    11.00000   -1.20000
AFIX   0
B12   3    0.698961    0.052808    0.845445    11.00000    0.05260    0.03127 =
         0.06771   -0.00960   -0.01799   -0.01403
AFIX 153
H12   2    0.714952    0.120868    0.832861    11.00000   -1.20000
AFIX   0

rem #### BPf3
B1    3    0.172433    0.744090    0.725585    11.00000    0.03853    0.02656 =
         0.10420   -0.00728   -0.02632   -0.00025
AFIX  13
H1    2    0.202157    0.791434    0.729635    11.00000   -1.20000
AFIX   0
RESI C6F5   16
C1    1    0.265712    0.662951    0.690325    11.00000    0.04431    0.05683 =
         0.06361   -0.00300   -0.01934   -0.01843
C2    1    0.362914    0.656133    0.689603    11.00000    0.06257    0.02938 =
         0.07102   -0.00189   -0.02235   -0.01432
C3    1    0.448214    0.597263    0.655551    11.00000    0.04176    0.04671 =
         0.07823    0.01193   -0.01994   -0.00327
C4    1    0.436165    0.545136    0.620129    11.00000    0.07012    0.03211 =
         0.06603   -0.00258    0.00272   -0.00512
C5    1    0.343331    0.549257    0.618571    11.00000    0.07930    0.02329 =
         0.08311    0.00828   -0.02545   -0.02018
C6    1    0.262972    0.608470    0.653499    11.00000    0.03435    0.04942 =
         0.07314   -0.00138   -0.01665   -0.01609
F7    6    0.385387    0.704749    0.724742    11.00000    0.05123    0.05279 =
         0.11625   -0.00731   -0.03574   -0.02355
F8    6    0.544416    0.591706    0.656005    11.00000    0.04546    0.06144 =
         0.12027    0.00995   -0.02842   -0.01222
F9    6    0.516819    0.489588    0.583291    11.00000    0.07506    0.05381 =
         0.08728   -0.00704   -0.00213    0.00491
F10   6    0.327307    0.498315    0.583696    11.00000    0.07523    0.04708 =
         0.09172   -0.01061   -0.02664   -0.01227
F11   6    0.166349    0.609894    0.651324    11.00000    0.05526    0.04575 =
         0.09456   -0.01137   -0.02365   -0.01609
RESI C6F5   17
C1    1    0.088298    0.797505    0.688409    11.00000    0.05014    0.04670 =
         0.04884   -0.00988   -0.00327   -0.00367
C2    1   -0.004088    0.784024    0.693153    11.00000    0.04658    0.03925 =
         0.06124   -0.01604   -0.00148   -0.00086
C3    1   -0.072749    0.838019    0.660438    11.00000    0.03470    0.03702 =
         0.08542   -0.01630   -0.01815   -0.00170
C4    1   -0.049051    0.907737    0.617837    11.00000    0.05542    0.03966 =
         0.07019   -0.00974   -0.03491    0.01132
C5    1    0.041777    0.925951    0.611853    11.00000    0.06396    0.05894 =
         0.04978    0.00439   -0.01191   -0.02726
C6    1    0.103272    0.869630    0.645818    11.00000    0.06421    0.04899 =
         0.05631   -0.01527   -0.00155   -0.02216
F7    6   -0.029970    0.716841    0.732173    11.00000    0.05678    0.04415 =
         0.08355   -0.00359   -0.00596   -0.02125
F8    6   -0.159470    0.818978    0.667959    11.00000    0.03559    0.08766 =
         0.13222   -0.05038   -0.01751   -0.00674
F9    6   -0.114376    0.958162    0.584469    11.00000    0.08200    0.05858 =
         0.08830   -0.01420   -0.04152    0.03123
F10   6    0.062281    0.992180    0.570475    11.00000    0.09351    0.04048 =
         0.07873   -0.00478   -0.00547   -0.01721
F11   6    0.190989    0.891045    0.634324    11.00000    0.05159    0.05501 =
         0.08524   -0.02425   -0.00748   -0.01736
RESI C6F5   18
C1    1    0.121583    0.707637    0.792716    11.00000    0.03410    0.04143 =
         0.05346   -0.01098   -0.00767   -0.00737
C2    1    0.065433    0.769157    0.836722    11.00000    0.03913    0.03982 =
         0.08499   -0.00653   -0.03048   -0.00572
C3    1    0.030097    0.745937    0.893390    11.00000    0.04107    0.07720 =
         0.05356   -0.02759   -0.00555   -0.01524
C4    1    0.043701    0.649865    0.914154    11.00000    0.03895    0.06903 =
         0.04940   -0.00286   -0.01713   -0.01703
C5    1    0.094315    0.589559    0.874556    11.00000    0.04416    0.06654 =
         0.07634   -0.01007   -0.01536   -0.02544
C6    1    0.130899    0.615733    0.817765    11.00000    0.04351    0.03927 =
         0.07191   -0.01100   -0.01807   -0.01076
F7    6    0.054287    0.861075    0.820309    11.00000    0.06683    0.05189 =
         0.08688   -0.01163   -0.01611   -0.00388
F8    6   -0.020649    0.807839    0.933667    11.00000    0.04787    0.06776 =
         0.10538   -0.03270   -0.02166    0.00449
F9    6    0.005309    0.624267    0.970350    11.00000    0.06379    0.10105 =
         0.05910   -0.00406   -0.01223   -0.02195
F10   6    0.109847    0.495689    0.892979    11.00000    0.06176    0.04091 =
         0.11864    0.01044   -0.03546   -0.02231
F11   6    0.184045    0.545720    0.780073    11.00000    0.06427    0.04137 =
         0.09751   -0.01948   -0.01123   -0.01060
resi 0

rem #### solvent
RESI TOL 19
AFIX   6
C1    1    0.282794    0.288909    0.496861    11.00000   21.00000
C2    1    0.351129    0.199657    0.503603    11.00000   21.00000
AFIX  43
H2    2    0.417935    0.192270    0.505366    11.00000   -1.20000
AFIX   5
C3    1    0.321002    0.121296    0.507747    11.00000   21.00000
AFIX  43
H3    2    0.367365    0.060729    0.512323    11.00000   -1.20000
AFIX   5
C4    1    0.222544    0.132185    0.505147    11.00000   21.00000
AFIX  43
H4    2    0.202101    0.079010    0.507955    11.00000   -1.20000
AFIX   5
C5    1    0.154222    0.221450    0.498408    11.00000   21.00000
AFIX  43
H5    2    0.087414    0.228845    0.496647    11.00000   -1.20000
AFIX   5
C6    1    0.184346    0.299807    0.494263    11.00000   21.00000
AFIX  43
H6    2    0.137984    0.360375    0.489687    11.00000   -1.20000
AFIX   5
C7    1    0.315512    0.373998    0.492365    11.00000   21.00000
AFIX  33
H7A   2    0.386089    0.354118    0.494956    11.00000   -1.50000
H7B   2    0.309516    0.410941    0.454358    11.00000   -1.50000
H7C   2    0.272023    0.411787    0.524882    11.00000   -1.50000

REM <hkl>
REM AlMa242_KR_twin1_hklf5.hkl
REM </hkl>
AFIX   0
HKLF 5


REM  AlMa242_KR_twin1_hklf4_a.res in P-1
REM wR2 = 0.3855, GooF = S = 1.033, Restrained GooF = 1.032 for all data
REM R1 = 0.1398 for 17060 Fo > 4sig(Fo) and 0.1554 for all 20631 data
REM 1146 parameters refined using 10 restraints

END

WGHT      0.2000      0.0000

REM Highest difference peak  2.162,  deepest hole -0.816,  1-sigma level  0.132
Q1    1   0.8952  0.3267  0.8661  11.00000  0.05    2.16
Q2    1   0.8647  0.3138  0.6240  11.00000  0.05    1.27
Q3    1   0.3590 -0.1545  0.9189  11.00000  0.05    1.24
Q4    1   0.8166  0.3090  0.7174  11.00000  0.05    1.14
Q5    1   0.5398  0.1348  0.6222  11.00000  0.05    1.13
Q6    1   0.2766  0.0668  0.8308  11.00000  0.05    1.02
Q7    1   0.8026  0.5163  0.9065  11.00000  0.05    0.97
Q8    1   0.4868  0.1285  0.7190  11.00000  0.05    0.94
Q9    1   0.2355  0.0582  0.9255  11.00000  0.05    0.94
Q10   1   0.3935 -0.1463  0.8212  11.00000  0.05    0.93
Q11   1   0.2139  0.8284  0.6533  11.00000  0.05    0.89
Q12   1   0.8568  0.5238  0.8028  11.00000  0.05    0.88
Q13   1   0.2259  0.5555  0.6311  11.00000  0.05    0.87
Q14   1   0.0734  0.8527  0.7751  11.00000  0.05    0.82
Q15   1   0.1526  0.5291  0.8294  11.00000  0.05    0.78
Q16   1   0.5741  0.5437  0.6045  11.00000  0.05    0.78
Q17   1   0.1613  0.3692  0.5027  11.00000  0.05    0.78
Q18   1   0.7517  0.5465  0.8805  11.00000  0.05    0.75
Q19   1   0.3991  0.0918  0.5098  11.00000  0.05    0.74
Q20   1   0.4188  0.4891  0.5762  11.00000  0.05    0.74
;
_shelx_res_checksum                79536
_shelx_hkl_file
;
   0   0   2 269408. 128.644  -2
   0   0   2 269408. 128.644   1
   0   0  -3 14753.7 51.0209  -2
   0   0  -3 14753.7 51.0209   1
   0   0   4 728551. 234.208  -2
   0   0   4 728551. 234.208   1
   0   0  -5 409702. 172.970  -2
   0   0  -5 409702. 172.970   1
   0   0   6 408854. 171.792  -2
   0   0   6 408854. 171.792   1
   0   0  -7 196774. 129.690  -2
   0   0  -7 196774. 129.690   1
   0   0   8 7552.23 49.5132  -2
   0   0   8 7552.23 49.5132   1
   0   0   9 62173.5 105.452  -2
   0   0   9 62173.5 105.452   1
   0   0  10 418.216 43.8780  -2
   0   0  10 418.216 43.8780   1
   0   0  11 37992.6 104.463  -2
   0   0  11 37992.6 104.463   1
   0   0  12 50617.2 131.334  -2
   0   0  12 50617.2 131.334   1
   0   0  13 121081. 219.659  -2
   0   0  13 121081. 219.659   1
   0   0 -14 19092.4 185.444  -2
   0   0 -14 19092.4 185.444   1
   0   0 -15 18763.8 137.612  -2
   0   0 -15 18763.8 137.612   1
   0   0 -16 185.594 93.6030  -2
   0   0 -16 185.594 93.6030   1
   0   0  17 337.178 116.215  -2
   0   0  17 337.178 116.215   1
   0   0 -18 313.625 122.468  -2
   0   0 -18 313.625 122.468   1
   0   0  19 8621.17 197.295  -2
   0   0  19 8621.17 197.295   1
   0   0  20 2351.83 156.967  -2
   0   0  20 2351.83 156.967   1
   0   0 -21 275.046 183.970  -2
   0   0 -21 275.046 183.970   1
   0   0 -22 345.029 179.373  -2
   0   0 -22 345.029 179.373   1
   0   0  23 142.898 87.2004  -2
   0   0  23 142.898 87.2004   1
   0   0 -24 560.190 89.4687  -2
   0   0 -24 560.190 89.4687   1
   0   0 -25 139.627 130.494  -2
   0   0 -25 139.627 130.494   1
   0   0 -26 1072.50 153.157  -2
   0   0 -26 1072.50 153.157   1
   0   0 -27 200.740 107.966  -2
   0   0 -27 200.740 107.966   1
   0   1 -27 70.6262 84.5933   1
   0  -1  26 8.32953 99.2642   1
   0   1 -25 415.014 94.6178   1
   0  -1  24 1013.95 106.205   1
   0   1 -23 1531.62 137.432   1
   0   1 -22 2693.01 152.764   1
   0   1 -21-99.5933 140.479   1
   0   1 -20 173.107 138.929   1
   0  -1  19 334.976 141.811   1
   0  -1  18 2249.31 102.144   1
   0  -1  17 3309.95 79.1368   1
   0  -1  16 610.046 66.9799   1
   0  -1  15 256.620 66.3730   1
   0   1 -14 2991.79 103.044   1
   0  -1  13 12734.9 73.7655   1
   0  -1  12 1380.27 51.2914   1
   0  -1  11-86.3274 36.9570   1
   0   1 -10 20502.0 80.7524   1
   0  -1   9 15234.3 52.8034   1
   0   1  -8 1819.16 43.9907   1
   0   1   8 3205.36 167.836  -2
   0  -1   8 3205.36 167.836   1
   0  -1   7 20343.0 64.2377   1
   0   1   7 23422.0 189.841  -2
   0  -1   7 23422.0 189.841   1
   0  -1   6 17291.5 63.0108   1
   0   1   6 30363.3 194.674  -2
   0  -1   6 30363.3 194.674   1
   0  -1   5 39545.7 59.1186   1
   0   1  -4 862.874 27.3226   1
   0   1  -3 524.620 25.6351   1
   0  -1   2 2555.45 20.5367   1
   0   1   2 5021.14 68.7219  -2
   0  -1   2 5021.14 68.7219   1
   0  -1   1 4694.44 13.9781   1
   0  -1   0 174.062 11.8107   1
   0  -1  -1 1916.49 11.4234   1
   0  -1  -2 5788.83 19.3897   1
   0   1   3 4019.42 25.8514   1
   0   1   4 340.750 27.7617   1
   0  -1  -5 8465.02 35.0171   1
   0   1   6 17299.4 40.7107   1
   0   1   7 3675.13 29.3495   1
   0   1   8 3542.21 31.3358   1
   0   1   9 13604.9 46.2690   1
   0  -1 -10 11044.9 47.3660   1
   0  -1 -11 8110.73 47.3608   1
   0   1  12 3613.34 45.4111   1
   0   1  13 2450.23 45.5292   1
   0  -1 -14 645.653 94.6520   1
   0   1  15 243.158 66.3737   1
   0   1  16 9608.65 87.5992   1
   0   1  17 97.1443 76.5376   1
   0   1  18 1038.24 82.3713   1
   0  -1 -19 161.366 125.158   1
   0   1  20 3132.24 121.809   1
   0  -1 -21-28.0390 135.173   1
   0  -1 -22 560.988 108.477   1
   0  -1 -23 1022.88 73.9442   1
   0  -1 -24 12.5334 60.9256   1
   0   1  25 2451.61 71.2762   1
   0   1  26 172.110 58.0126   1
   0  -1 -27 0.52171 75.4726   1
   0  -2  27 124.989 78.6986   1
   0   2 -26 696.078 100.680   1
   0   2 -25-29.3246 88.2652   1
   0   2 -24 84.6294 83.3430   1
   0   2 -23 1719.46 137.679   1
   0   2 -22 286.259 139.691   1
   0  -2  21 165.831 139.597   1
   0  -2  20 350.213 147.766   1
   0   2 -19 1559.51 155.966   1
   0  -2  18 205.381 84.9575   1
   0  -2  17 2652.59 90.2542   1
   0  -2  16 599.742 85.6379   1
   0  -2  15 2262.12 79.4437   1
   0   2 -14 3708.58 92.1362   1
   0  -2  13 5967.82 79.2661   1
   0  -2  12 13352.7 69.2508   1
   0  -2  11 8046.23 83.1272   1
   0  -2  10 15551.2 67.4755   1
   0   2  -9 11835.0 65.0611   1
   0  -2   8 846.082 40.1265   1
   0   2  -7 812.898 34.5681   1
   0   2  -6 2425.90 33.7344   1
   0  -2   5 64349.6 90.2252   1
   0  -2   4 228816. 147.909   1
   0  -2   3 6087.77 33.8526   1
   0  -2   2 17403.4 42.9078   1
   0   2  -1 113148. 81.7178   1
   0   2   0 4711.65 32.9280   1
   0   2   1 14097.2 41.9795   1
   0   2   2 97820.7 71.1186   1
   0   2   3 110374. 84.0673   1
   0   2   4 140630. 79.6692   1
   0   2   5 265068. 105.013   1
   0   2   6 10187.5 36.9694   1
   0   2   7 7310.73 31.9468   1
   0   2   8 88.1915 29.5992   1
   0   2   9 12430.2 41.8060   1
   0   2  10 11208.6 45.8858   1
   0   2  11 283.524 39.8256   1
   0   2  12 3417.42 42.4681   1
   0   2  13 3486.81 55.7996   1
   0  -2 -14 6223.21 83.9648   1
   0   2  15 958.993 78.2501   1
   0   2  16 2777.59 90.1391   1
   0  -2 -17 296.752 91.9171   1
   0   2  18 3064.86 112.935   1
   0   2  19 646.589 125.069   1
   0  -2 -20 108.691 106.493   1
   0   2  21 2810.71 153.465   1
   0   2  22 323.654 93.4397   1
   0  -2 -23 152.198 65.9218   1
   0   2  24 95.9492 67.0993   1
   0   2  25 462.132 62.5967   1
   0   2  26-110.160 58.5098   1
   0   2  27 23.3561 47.4493   1
   0  -3 -28 52.8856 142.966  -2
   0   3 -27 52.8856 142.966   1
   0   3  27 181.254 123.857  -2
   0  -3  26 181.254 123.857   1
   0  -3 -26 243.369 143.400  -2
   0   3 -25 243.369 143.400   1
   0  -3 -25 5518.04 140.809  -2
   0   3 -24 5518.04 140.809   1
   0  -3 -24 163.378 142.353  -2
   0   3 -23 163.378 142.353   1
   0  -3 -23 778.530 159.973  -2
   0   3 -22 778.530 159.973   1
   0  -3 -22 487.928 198.569  -2
   0   3 -21 487.928 198.569   1
   0   3  21 1668.00 297.957  -2
   0  -3  20 1668.00 297.957   1
   0   3  20 7335.89 189.367  -2
   0  -3  19 7335.89 189.367   1
   0   3  19 1774.06 141.503  -2
   0  -3  18 1774.06 141.503   1
   0   3  18 591.503 117.307  -2
   0  -3  17 591.503 117.307   1
   0   3  17 6591.91 151.609  -2
   0  -3  16 6591.91 151.609   1
   0   3  16 5730.95 124.899  -2
   0  -3  15 5730.95 124.899   1
   0  -3 -15 5041.36 116.957  -2
   0   3 -14 5041.36 116.957   1
   0  -3 -14 1732.17 103.694  -2
   0   3 -13 1732.17 103.694   1
   0   3  13 2151.18 80.4147  -2
   0  -3  12 2151.18 80.4147   1
   0   3  12 2874.56 79.4024  -2
   0  -3  11 2874.56 79.4024   1
   0  -3 -11 9784.27 131.971  -2
   0   3 -10 9784.27 131.971   1
   0  -3 -10 4001.78 77.1849  -2
   0   3  -9 4001.78 77.1849   1
   0   3   9 12441.7 106.156  -2
   0  -3   8 12441.7 106.156   1
   0  -3  -8 683.680 60.4073  -2
   0   3  -7 683.680 60.4073   1
   0  -3  -7 27321.3 95.0389  -2
   0   3  -6 27321.3 95.0389   1
   0   3   6 151475. 196.222  -2
   0  -3   5 151475. 196.222   1
   0   3   5 187075. 196.130  -2
   0  -3   4 187075. 196.130   1
   0  -3  -4 141009. 167.096  -2
   0   3  -3 141009. 167.096   1
   0   3   3 203963. 169.600  -2
   0  -3   2 203963. 169.600   1
   0  -3  -2 59527.2 89.5985  -2
   0   3  -1 59527.2 89.5985   1
   0   3   1 1549.91 48.0884  -2
   0  -3   0 1549.91 48.0884   1
   0  -3   0 1626.19 48.1432  -2
   0   3   1 1626.19 48.1432   1
   0   3  -1 76811.0 112.356  -2
   0  -3  -2 76811.0 112.356   1
   0  -3   2 162475. 124.688  -2
   0   3   3 162475. 124.688   1
   0  -3   3 120201. 114.122  -2
   0   3   4 120201. 114.122   1
   0  -3   4 142420. 140.533  -2
   0   3   5 142420. 140.533   1
   0  -3   5 145349. 122.523  -2
   0   3   6 145349. 122.523   1
   0  -3   6 21459.0 64.8399  -2
   0   3   7 21459.0 64.8399   1
   0  -3   7 237.399 37.4473  -2
   0   3   8 237.399 37.4473   1
   0  -3   8 6697.60 55.4049  -2
   0   3   9 6697.60 55.4049   1
   0  -3   9 3350.78 68.5060  -2
   0   3  10 3350.78 68.5060   1
   0  -3  10 12814.4 66.7140  -2
   0   3  11 12814.4 66.7140   1
   0   3 -11 1039.66 59.1899  -2
   0  -3 -12 1039.66 59.1899   1
   0  -3  12 765.312 108.113  -2
   0   3  13 765.312 108.113   1
   0  -3  13 744.898 92.8266  -2
   0   3  14 744.898 92.8266   1
   0  -3  14 4091.21 153.409  -2
   0   3  15 4091.21 153.409   1
   0  -3  15 3572.04 141.972  -2
   0   3  16 3572.04 141.972   1
   0  -3  16 9622.65 175.265  -2
   0   3  17 9622.65 175.265   1
   0  -3  17 81.4018 135.733  -2
   0   3  18 81.4018 135.733   1
   0  -3  18 2119.48 179.484  -2
   0   3  19 2119.48 179.484   1
   0  -3  19 3769.63 129.171  -2
   0   3  20 3769.63 129.171   1
   0  -3  20 1100.44 117.335  -2
   0   3  21 1100.44 117.335   1
   0   3 -21 484.769 116.165  -2
   0  -3 -22 484.769 116.165   1
   0  -3  22 615.175 93.9604  -2
   0   3  23 615.175 93.9604   1
   0  -3  23 40.3694 91.8858  -2
   0   3  24 40.3694 91.8858   1
   0  -3  24 3039.26 101.198  -2
   0   3  25 3039.26 101.198   1
   0  -3  25 168.679 78.4489  -2
   0   3  26 168.679 78.4489   1
   0   3 -26 286.138 67.4753  -2
   0  -3 -27 286.138 67.4753   1
   0  -4  26 129.684 78.1124   1
   0   4 -25 553.558 97.8857   1
   0  -4  24 227.759 75.8601   1
   0  -4  23 21.4525 84.0148   1
   0  -4  22 323.939 111.149   1
   0   4 -21 1709.89 230.283   1
   0  -4  20 576.376 201.961   1
   0  -4 -21 961.716 317.393  -2
   0   4 -20 961.716 317.393   1
   0  -4 -20 1856.11 180.513  -2
   0   4 -19 1856.11 180.513   1
   0  -4 -19 20098.4 194.492  -2
   0   4 -18 20098.4 194.492   1
   0  -4 -18 771.388 124.458  -2
   0   4 -17 771.388 124.458   1
   0   4  17 2872.42 134.180  -2
   0  -4  16 2872.42 134.180   1
   0   4  16 1709.96 111.559  -2
   0  -4  15 1709.96 111.559   1
   0   4  15 1577.11 107.118  -2
   0  -4  14 1577.11 107.118   1
   0  -4 -14 885.762 119.893  -2
   0   4 -13 885.762 119.893   1
   0  -4 -13 1023.03 101.159  -2
   0   4 -12 1023.03 101.159   1
   0  -4 -12 1260.63 85.6469  -2
   0   4 -11 1260.63 85.6469   1
   0   4  11 6603.89 70.1060  -2
   0  -4  10 6603.89 70.1060   1
   0   4  10 30179.3 105.674  -2
   0  -4   9 30179.3 105.674   1
   0   4   9 6383.63 73.5326  -2
   0  -4   8 6383.63 73.5326   1
   0  -4  -8 63033.7 115.268  -2
   0   4  -7 63033.7 115.268   1
   0  -4  -7 178370. 193.369  -2
   0   4  -6 178370. 193.369   1
   0   4   6 71498.1 128.078  -2
   0  -4   5 71498.1 128.078   1
   0   4   5 5970.25 72.2004  -2
   0  -4   4 5970.25 72.2004   1
   0  -4  -4 52574.7 91.1404  -2
   0   4  -3 52574.7 91.1404   1
   0   4   3 10558.7 64.4165  -2
   0  -4   2 10558.7 64.4165   1
   0   4   2 169895. 162.496  -2
   0  -4   1 169895. 162.496   1
   0  -4  -1 137289. 147.805  -2
   0   4   0 137289. 147.805   1
   0  -4   0 179130. 130.384  -2
   0   4   1 179130. 130.384   1
   0   4  -1 147079. 119.648  -2
   0  -4  -2 147079. 119.648   1
   0  -4   2 14240.7 57.3805  -2
   0   4   3 14240.7 57.3805   1
   0  -4   3 48262.5 73.0819  -2
   0   4   4 48262.5 73.0819   1
   0  -4   4 3362.96 36.6359  -2
   0   4   5 3362.96 36.6359   1
   0  -4   5 61262.8 72.6740  -2
   0   4   6 61262.8 72.6740   1
   0   4   7 88450.3 225.753   1
   0  -4   6 164619. 113.832  -2
   0   4   7 164619. 113.832   1
   0  -4   7 75688.1 99.7789  -2
   0   4   8 75688.1 99.7789   1
   0  -4   8 4714.26 62.3465  -2
   0   4   9 4714.26 62.3465   1
   0   4  -9 28982.8 90.3737  -2
   0  -4 -10 28982.8 90.3737   1
   0  -4  10 12687.4 80.4029  -2
   0   4  11 12687.4 80.4029   1
   0   4  12 307.679 89.3645   1
   0  -4  11 653.663 82.2562  -2
   0   4  12 653.663 82.2562   1
   0  -4  12 842.393 84.3174  -2
   0   4  13 842.393 84.3174   1
   0   4 -13 1205.61 80.8970  -2
   0  -4 -14 1205.61 80.8970   1
   0  -4  14 1647.58 123.789  -2
   0   4  15 1647.58 123.789   1
   0  -4  15 1508.35 116.557  -2
   0   4  16 1508.35 116.557   1
   0  -4  16 3782.02 116.074  -2
   0   4  17 3782.02 116.074   1
   0   4  18 363.951 126.179   1
   0   4 -17 964.407 125.607  -2
   0  -4 -18 964.407 125.607   1
   0   4  19 23845.4 347.475   1
   0  -4  18 29402.4 184.532  -2
   0   4  19 29402.4 184.532   1
   0   4  20 370.192 110.574   1
   0   4 -19 1836.65 152.127  -2
   0  -4 -20 1836.65 152.127   1
   0   4  21-154.058 104.284   1
   0  -4  20 308.333 145.334  -2
   0   4  21 308.333 145.334   1
   0  -4 -22 231.048 91.0304   1
   0  -4 -23 850.274 67.6579   1
   0   4  24 1579.29 72.9101   1
   0   4  25 64.1571 61.5259   1
   0   4  26 221.173 55.3972   1
   0   4  27-27.8508 50.5852   1
   0  -5  25 110.261 82.9231   1
   0   5 -24 186.408 81.5631   1
   0  -5  23 1465.89 84.9344   1
   0   5 -22 1182.42 111.105   1
   0   5 -21 815.802 112.952   1
   0   5 -20-18.6890 148.878   1
   0  -5  19 203.336 197.905   1
   0  -5  18 2987.47 137.307   1
   0  -5  17 131.988 94.8368   1
   0  -5  16 6236.03 92.6530   1
   0   5 -15 437.430 83.3078   1
   0  -5  14 3505.51 83.0537   1
   0  -5  13 236.063 69.0127   1
   0   5 -12 5635.87 108.078   1
   0   5 -11 2428.78 69.2759   1
   0   5 -10 21157.7 105.789   1
   0   5  -9 111.802 42.9178   1
   0   5  -8 4727.77 57.6728   1
   0  -5   7 5098.75 58.0384   1
   0  -5   6 14474.6 66.9687   1
   0  -5   5 9574.28 63.1298   1
   0  -5   4 6549.50 64.5831   1
   0  -5  -6 16770.4 238.264  -2
   0   5  -4 16770.4 238.264   1
   0   5  -3 338.590 48.3375   1
   0  -5   2 173.372 42.0703   1
   0   5   4 415.821 146.849  -2
   0  -5   2 415.821 146.849   1
   0  -5   1 20708.3 84.3550   1
   0   5   3 25486.6 125.757  -2
   0  -5   1 25486.6 125.757   1
   0  -5   0 2561.72 68.2153   1
   0  -5  -2 15378.2 78.3868  -2
   0   5   0 15378.2 78.3868   1
   0   5   1 428.050 39.2368   1
   0  -5  -1 926.658 56.5045  -2
   0   5   1 926.658 56.5045   1
   0   5   2 18726.2 57.2694   1
   0   5   0 23019.0 72.0153  -2
   0  -5  -2 23019.0 72.0153   1
   0   5   3 381.205 36.0028   1
   0  -5   1 14784.8 99.4936  -2
   0   5   3 14784.8 99.4936   1
   0   5   4 187.088 41.5923   1
   0  -5   2 641.727 97.9042  -2
   0   5   4 641.727 97.9042   1
   0  -5  -5 5496.00 45.9624   1
   0  -5   3 5510.90 113.356  -2
   0   5   5 5510.90 113.356   1
   0   5   6 15500.0 54.9181   1
   0  -5   4 17696.5 155.948  -2
   0   5   6 17696.5 155.948   1
   0  -5  -7 278.414 44.1286   1
   0  -5  -8 11015.3 46.3161   1
   0   5   9 1940.82 37.6379   1
   0   5  10 510.872 37.9643   1
   0   5  11 492.860 41.8595   1
   0   5  12 2176.78 52.4753   1
   0   5  13 2421.69 54.1739   1
   0   5  14 294.639 51.4550   1
   0  -5 -15 3797.87 65.0319   1
   0  -5 -16 1682.48 73.0485   1
   0  -5 -17 8430.21 91.1828   1
   0   5  18 1077.79 84.8172   1
   0   5  19 673.889 77.0932   1
   0   5  20 2836.60 84.8072   1
   0   5  21 1512.03 73.6697   1
   0  -5 -22 5590.35 171.251   1
   0  -5 -23 1910.08 83.9240   1
   0  -5 -24 664.226 68.9710   1
   0  -5 -25 572.913 75.7183   1
   0   5  26 496.697 59.2733   1
   0   5  27-70.5788 61.0782   1
   0  -6 -26 229.234 181.790  -2
   0   6 -24 229.234 181.790   1
   0  -6 -25 719.757 102.819  -2
   0   6 -23 719.757 102.819   1
   0  -6  22 1293.46 165.022   1
   0  -6 -24 1363.31 114.918  -2
   0   6 -22 1363.31 114.918   1
   0   6  23 457.478 145.554  -2
   0  -6  21 457.478 145.554   1
   0  -6 -22 1014.76 205.086  -2
   0   6 -20 1014.76 205.086   1
   0   6  21 196.853 209.060  -2
   0  -6  19 196.853 209.060   1
   0   6  20 1172.88 289.825  -2
   0  -6  18 1172.88 289.825   1
   0  -6 -19 1414.05 180.298  -2
   0   6 -17 1414.05 180.298   1
   0   6  18 210.025 212.004  -2
   0  -6  16 210.025 212.004   1
   0   6  17 1335.98 122.252  -2
   0  -6  15 1335.98 122.252   1
   0  -6 -16 3054.75 115.308  -2
   0   6 -14 3054.75 115.308   1
   0   6  15 13864.6 182.432  -2
   0  -6  13 13864.6 182.432   1
   0  -6 -14 8402.44 134.602  -2
   0   6 -12 8402.44 134.602   1
   0   6  13 37037.5 161.478  -2
   0  -6  11 37037.5 161.478   1
   0  -6 -12 31730.4 156.103  -2
   0   6 -10 31730.4 156.103   1
   0  -6 -11 3251.27 109.082  -2
   0   6  -9 3251.27 109.082   1
   0   6  10 7081.14 102.302  -2
   0  -6   8 7081.14 102.302   1
   0  -6  -9 53546.6 142.323  -2
   0   6  -7 53546.6 142.323   1
   0   6   8 15404.4 89.1730  -2
   0  -6   6 15404.4 89.1730   1
   0   6   7 28208.9 123.442  -2
   0  -6   5 28208.9 123.442   1
   0  -6  -6 12009.0 108.493  -2
   0   6  -4 12009.0 108.493   1
   0   6   5 11327.0 94.2959  -2
   0  -6   3 11327.0 94.2959   1
   0   6   4 35588.0 118.672  -2
   0  -6   2 35588.0 118.672   1
   0  -6  -3 8503.56 75.5878  -2
   0   6  -1 8503.56 75.5878   1
   0  -6  -2 72123.2 164.741  -2
   0   6   0 72123.2 164.741   1
   0  -6  -1 20886.5 68.2014  -2
   0   6   1 20886.5 68.2014   1
   0   6   0 62311.2 98.5973  -2
   0  -6  -2 62311.2 98.5973   1
   0   6  -1 11775.2 61.1255  -2
   0  -6  -3 11775.2 61.1255   1
   0  -6   2 41534.1 89.7618  -2
   0   6   4 41534.1 89.7618   1
   0  -6   3 6289.55 62.5506  -2
   0   6   5 6289.55 62.5506   1
   0  -6   4 6091.91 65.3117  -2
   0   6   6 6091.91 65.3117   1
   0  -6   5 25716.1 102.872  -2
   0   6   7 25716.1 102.872   1
   0  -6   6 15033.4 87.3511  -2
   0   6   8 15033.4 87.3511   1
   0  -6   7 39666.9 107.806  -2
   0   6   9 39666.9 107.806   1
   0   6  -8 3154.68 60.4910  -2
   0  -6 -10 3154.68 60.4910   1
   0  -6   9 3325.68 83.7008  -2
   0   6  11 3325.68 83.7008   1
   0  -6  10 28583.4 121.941  -2
   0   6  12 28583.4 121.941   1
   0   6 -11 28985.8 128.153  -2
   0  -6 -13 28985.8 128.153   1
   0   6 -12 5352.90 88.4977  -2
   0  -6 -14 5352.90 88.4977   1
   0   6 -13 7106.06 91.3741  -2
   0  -6 -15 7106.06 91.3741   1
   0   6 -14 3146.67 106.868  -2
   0  -6 -16 3146.67 106.868   1
   0  -6  15 1889.31 105.697  -2
   0   6  17 1889.31 105.697   1
   0   6 -16 869.281 114.411  -2
   0  -6 -18 869.281 114.411   1
   0  -6  17 1074.22 116.297  -2
   0   6  19 1074.22 116.297   1
   0   6 -18 1501.46 101.101  -2
   0  -6 -20 1501.46 101.101   1
   0  -6  19 252.609 103.849  -2
   0   6  21 252.609 103.849   1
   0   6 -20 394.112 89.6868  -2
   0  -6 -22 394.112 89.6868   1
   0  -6  21 139.565 120.602  -2
   0   6  23 139.565 120.602   1
   0  -6  22 527.384 110.195  -2
   0   6  24 527.384 110.195   1
   0  -6  23 391.290 120.616  -2
   0   6  25 391.290 120.616   1
   0  -6  24 51.5479 89.3543  -2
   0   6  26 51.5479 89.3543   1
   0  -6  25 337.245 85.0351  -2
   0   6  27 337.245 85.0351   1
   0   7 -23 343.171 134.482   1
   0  -7 -25 188.390 141.090  -2
   0   7 -23 188.390 141.090   1
   0  -7 -24 272.275 124.161  -2
   0   7 -22 272.275 124.161   1
   0   7  23 169.719 138.862  -2
   0  -7  21 169.719 138.862   1
   0   7  22 837.070 195.936  -2
   0  -7  20 837.070 195.936   1
   0  -7 -21 464.234 216.761  -2
   0   7 -19 464.234 216.761   1
   0  -7 -20 993.750 179.735  -2
   0   7 -18 993.750 179.735   1
   0   7  19 643.814 282.616  -2
   0  -7  17 643.814 282.616   1
   0  -7 -18 1994.19 182.141  -2
   0   7 -16 1994.19 182.141   1
   0   7  17 3590.63 187.569  -2
   0  -7  15 3590.63 187.569   1
   0   7  16 3509.37 144.785  -2
   0  -7  14 3509.37 144.785   1
   0   7  15 26458.1 200.046  -2
   0  -7  13 26458.1 200.046   1
   0   7  14 1335.16 114.059  -2
   0  -7  12 1335.16 114.059   1
   0   7  13 705.022 89.6777  -2
   0  -7  11 705.022 89.6777   1
   0  -7 -12 12191.3 114.941  -2
   0   7 -10 12191.3 114.941   1
   0  -7 -11 3079.05 93.7359  -2
   0   7  -9 3079.05 93.7359   1
   0  -7 -10 43045.1 177.337  -2
   0   7  -8 43045.1 177.337   1
   0  -7  -9 2087.24 113.804  -2
   0   7  -7 2087.24 113.804   1
   0   7   8 2711.59 73.0949  -2
   0  -7   6 2711.59 73.0949   1
   0  -7  -7 5101.32 80.0780  -2
   0   7  -5 5101.32 80.0780   1
   0  -7  -6 28861.7 129.908  -2
   0   7  -4 28861.7 129.908   1
   0  -7  -5 5370.24 78.7216  -2
   0   7  -3 5370.24 78.7216   1
   0   7   4 661.457 65.3621  -2
   0  -7   2 661.457 65.3621   1
   0  -7  -3 13895.0 85.6506  -2
   0   7  -1 13895.0 85.6506   1
   0  -7  -2 3764.40 72.5988  -2
   0   7   0 3764.40 72.5988   1
   0   7   1 915.591 71.6756  -2
   0  -7  -1 915.591 71.6756   1
   0   7   0 5141.11 75.8647  -2
   0  -7  -2 5141.11 75.8647   1
   0  -7   1 14773.0 103.626  -2
   0   7   3 14773.0 103.626   1
   0  -7   2 644.969 55.4866  -2
   0   7   4 644.969 55.4866   1
   0  -7   3 3315.16 60.9186  -2
   0   7   5 3315.16 60.9186   1
   0   7  -4 24855.0 92.8509  -2
   0  -7  -6 24855.0 92.8509   1
   0   7  -5 4163.69 77.9086  -2
   0  -7  -7 4163.69 77.9086   1
   0  -7   6 3732.37 90.1663  -2
   0   7   8 3732.37 90.1663   1
   0  -7   7 674.526 68.0986  -2
   0   7   9 674.526 68.0986   1
   0   7  -8 35906.5 174.014  -2
   0  -7 -10 35906.5 174.014   1
   0  -7   9 4269.86 79.4606  -2
   0   7  11 4269.86 79.4606   1
   0   7 -10 16997.5 107.623  -2
   0  -7 -12 16997.5 107.623   1
   0  -7  11 696.755 83.8293  -2
   0   7  13 696.755 83.8293   1
   0  -7  12 581.310 87.4476  -2
   0   7  14 581.310 87.4476   1
   0  -7  13 16257.3 133.420  -2
   0   7  15 16257.3 133.420   1
   0   7 -14 4599.76 109.042  -2
   0  -7 -16 4599.76 109.042   1
   0   7 -15 2971.84 164.643  -2
   0  -7 -17 2971.84 164.643   1
   0   7 -16 1906.37 110.415  -2
   0  -7 -18 1906.37 110.415   1
   0   7 -17 889.795 104.947  -2
   0  -7 -19 889.795 104.947   1
   0   7 -18 581.935 98.7463  -2
   0  -7 -20 581.935 98.7463   1
   0   7 -19 337.454 150.339  -2
   0  -7 -21 337.454 150.339   1
   0  -7  20 112.985 106.393  -2
   0   7  22 112.985 106.393   1
   0   7 -21 116.978 100.023  -2
   0  -7 -23 116.978 100.023   1
   0   7 -22 116.282 120.855  -2
   0  -7 -24 116.282 120.855   1
   0   7 -23 110.417 92.3954  -2
   0  -7 -25 110.417 92.3954   1
   0   7  26 193.528 80.3712   1
   0  -7  24 466.070 158.059  -2
   0   7  26 466.070 158.059   1
   0  -8  23 207.186 126.334   1
   0  -8  22 248.980 80.5505   1
   0   8 -21 148.210 91.3973   1
   0  -8  20 153.865 125.992   1
   0   8 -19 133.372 134.804   1
   0   8 -18 794.006 120.962   1
   0  -8  17 210.867 120.276   1
   0  -8  16 749.528 152.608   1
   0   8 -15 184.752 106.719   1
   0   8 -14 804.485 125.195   1
   0   8 -13 4751.02 142.524   1
   0  -8  12 11166.8 113.019   1
   0   8 -11 764.272 76.4805   1
   0   8 -10-111.107 66.8870   1
   0   8  -9-443.129 159.451   1
   0   8  -8 8268.95 89.7689   1
   0  -8   7-52.1539 56.8061   1
   0  -8   6 781.292 59.1280   1
   0   8  -5 7205.97 110.678   1
   0   8   7 9122.53 217.669  -2
   0  -8   5 9122.53 217.669   1
   0   8   6 13290.2 141.257  -2
   0  -8   4 13290.2 141.257   1
   0  -8  -5 8984.46 95.9137  -2
   0   8  -3 8984.46 95.9137   1
   0  -8  -4 2021.00 64.1976  -2
   0   8  -2 2021.00 64.1976   1
   0   8  -1 1131.95 113.746   1
   0   8   3 4430.91 68.6623  -2
   0  -8   1 4430.91 68.6623   1
   0   8   2 10232.8 77.9831  -2
   0  -8   0 10232.8 77.9831   1
   0  -8  -1 50776.8 133.621  -2
   0   8   1 50776.8 133.621   1
   0   8   0 5556.82 85.5380  -2
   0  -8  -2 5556.82 85.5380   1
   0   8  -1 5131.76 86.3093  -2
   0  -8  -3 5131.76 86.3093   1
   0   8   4 1468.54 134.500   1
   0  -8   2 2542.51 82.6191  -2
   0   8   4 2542.51 82.6191   1
   0   8   5 6380.14 150.823   1
   0   8  -3 8237.11 112.067  -2
   0  -8  -5 8237.11 112.067   1
   0  -8   4 15593.0 142.703  -2
   0   8   6 15593.0 142.703   1
   0   8  -5 5289.08 121.960  -2
   0  -8  -7 5289.08 121.960   1
   0  -8  -8 274.419 63.9070   1
   0   8  -6 894.776 115.118  -2
   0  -8  -8 894.776 115.118   1
   0   8   9 2267.14 73.6814   1
   0   8  -7 2671.86 231.834  -2
   0  -8  -9 2671.86 231.834   1
   0  -8 -10 2121.92 59.7025   1
   0  -8 -11 14207.5 88.0398   1
   0   8  12 3752.33 67.0977   1
   0   8  13 4248.64 70.4927   1
   0   8  14 1004.37 64.8223   1
   0   8  15 12111.2 93.3991   1
   0   8  16 456.951 68.2215   1
   0   8  17 289.102 70.9112   1
   0   8  18 3966.09 99.1025   1
   0   8  19 192.549 70.4674   1
   0  -8 -20 1376.23 120.995   1
   0   8  21 247.555 70.9034   1
   0   8  22 1054.31 78.2865   1
   0  -8 -23 146.186 74.2222   1
   0   8  24 90.4046 81.9557   1
   0   8  25 384.305 68.7206   1
   0   8  26 121.575 56.8767   1
   0  -9  22 211.675 123.741   1
   0  -9  21 229.724 80.4646   1
   0  -9  20 1182.42 174.410   1
   0  -9 -23 1367.16 213.498  -2
   0   9 -20 1367.16 213.498   1
   0  -9 -22-53.3598 167.912  -2
   0   9 -19-53.3598 167.912   1
   0   9 -18 159.092 194.556   1
   0   9  21 1106.98 185.077  -2
   0  -9  18 1106.98 185.077   1
   0   9 -17 524.855 205.439   1
   0   9  20 448.017 192.550  -2
   0  -9  17 448.017 192.550   1
   0   9 -16 402.015 212.636   1
   0  -9 -19 48.6287 289.715  -2
   0   9 -16 48.6287 289.715   1
   0  -9  15 252.593 209.501   1
   0  -9 -18 447.717 169.660  -2
   0   9 -15 447.717 169.660   1
   0   9  17 4442.42 326.776  -2
   0  -9  14 4442.42 326.776   1
   0  -9 -16 15502.2 237.509  -2
   0   9 -13 15502.2 237.509   1
   0  -9 -15 5253.11 182.068  -2
   0   9 -12 5253.11 182.068   1
   0  -9 -14 2891.58 137.189  -2
   0   9 -11 2891.58 137.189   1
   0  -9 -13 14522.3 133.553  -2
   0   9 -10 14522.3 133.553   1
   0  -9 -12 3877.03 131.638  -2
   0   9  -9 3877.03 131.638   1
   0   9  11 7271.88 126.590  -2
   0  -9   8 7271.88 126.590   1
   0  -9 -10 6031.60 100.373  -2
   0   9  -7 6031.60 100.373   1
   0  -9  -9 18478.7 123.796  -2
   0   9  -6 18478.7 123.796   1
   0  -9  -8 29609.6 142.914  -2
   0   9  -5 29609.6 142.914   1
   0  -9  -7 2517.97 94.9470  -2
   0   9  -4 2517.97 94.9470   1
   0  -9  -6 66436.3 223.340  -2
   0   9  -3 66436.3 223.340   1
   0  -9  -5 26157.3 157.227  -2
   0   9  -2 26157.3 157.227   1
   0   9   4 15882.5 171.666  -2
   0  -9   1 15882.5 171.666   1
   0  -9  -3 16338.7 125.351  -2
   0   9   0 16338.7 125.351   1
   0   9   2 24124.8 132.056  -2
   0  -9  -1 24124.8 132.056   1
   0   9   1 25617.8 156.024  -2
   0  -9  -2 25617.8 156.024   1
   0   9   0 10094.1 109.711  -2
   0  -9  -3 10094.1 109.711   1
   0  -9   1 19881.8 146.653  -2
   0   9   4 19881.8 146.653   1
   0  -9   2 17267.2 165.767  -2
   0   9   5 17267.2 165.767   1
   0  -9   3 44421.2 230.555  -2
   0   9   6 44421.2 230.555   1
   0   9  -4 2463.84 169.386  -2
   0  -9  -7 2463.84 169.386   1
   0  -9   5 24479.1 177.502  -2
   0   9   8 24479.1 177.502   1
   0  -9   6 13788.6 137.816  -2
   0   9   9 13788.6 137.816   1
   0  -9   7 2344.84 120.247  -2
   0   9  10 2344.84 120.247   1
   0   9  -8 3753.97 104.061  -2
   0  -9 -11 3753.97 104.061   1
   0   9  -9 3972.73 91.6171  -2
   0  -9 -12 3972.73 91.6171   1
   0  -9  10 13329.9 111.411  -2
   0   9  13 13329.9 111.411   1
   0   9 -11 1467.19 86.8025  -2
   0  -9 -14 1467.19 86.8025   1
   0  -9  12 6881.99 109.641  -2
   0   9  15 6881.99 109.641   1
   0  -9  13 7726.66 108.272  -2
   0   9  16 7726.66 108.272   1
   0  -9  14 5713.38 116.301  -2
   0   9  17 5713.38 116.301   1
   0   9 -15 181.479 96.9469  -2
   0  -9 -18 181.479 96.9469   1
   0   9 -16 707.939 156.042  -2
   0  -9 -19 707.939 156.042   1
   0   9 -17 164.019 99.0153  -2
   0  -9 -20 164.019 99.0153   1
   0  -9  18 976.184 106.926  -2
   0   9  21 976.184 106.926   1
   0   9  22 434.366 153.467   1
   0  -9  19 302.891 125.477  -2
   0   9  22 302.891 125.477   1
   0   9  23-35.2575 94.9848   1
   0   9 -20 299.750 147.841  -2
   0  -9 -23 299.750 147.841   1
   0   9  24 166.921 84.8274   1
   0  -9  21 366.272 118.900  -2
   0   9  24 366.272 118.900   1
   0   9  25 3.99555 57.4422   1
   0  10  24 465.488 176.967  -2
   0 -10  21 465.488 176.967   1
   0  10  23 3869.99 125.219  -2
   0 -10  20 3869.99 125.219   1
   0  10  22 1283.19 152.413  -2
   0 -10  19 1283.19 152.413   1
   0 -10 -21 862.540 168.810  -2
   0  10 -18 862.540 168.810   1
   0  10  20 1728.83 120.823  -2
   0 -10  17 1728.83 120.823   1
   0  10  19 6171.26 166.863  -2
   0 -10  16 6171.26 166.863   1
   0 -10 -18 600.154 171.301  -2
   0  10 -15 600.154 171.301   1
   0 -10 -17 1452.87 151.020  -2
   0  10 -14 1452.87 151.020   1
   0  10  16 6398.27 249.299  -2
   0 -10  13 6398.27 249.299   1
   0  10  15 5021.92 154.583  -2
   0 -10  12 5021.92 154.583   1
   0 -10 -14 5774.33 155.661  -2
   0  10 -11 5774.33 155.661   1
   0 -10 -13 2023.51 145.902  -2
   0  10 -10 2023.51 145.902   1
   0 -10 -12 2873.31 125.224  -2
   0  10  -9 2873.31 125.224   1
   0 -10 -11 4877.73 128.894  -2
   0  10  -8 4877.73 128.894   1
   0  10  10 6247.48 121.026  -2
   0 -10   7 6247.48 121.026   1
   0  10   9 8043.20 113.949  -2
   0 -10   6 8043.20 113.949   1
   0 -10  -8 24280.6 151.876  -2
   0  10  -5 24280.6 151.876   1
   0  10   7 28300.8 192.804  -2
   0 -10   4 28300.8 192.804   1
   0  10   6 6953.79 128.842  -2
   0 -10   3 6953.79 128.842   1
   0  10   5 8028.42 150.920  -2
   0 -10   2 8028.42 150.920   1
   0  10   4 42115.1 216.275  -2
   0 -10   1 42115.1 216.275   1
   0  10   3 10572.9 132.468  -2
   0 -10   0 10572.9 132.468   1
   0  10   2 2225.29 93.3871  -2
   0 -10  -1 2225.29 93.3871   1
   0 -10  -1 1992.50 82.2680  -2
   0  10   2 1992.50 82.2680   1
   0  10   0 12161.4 118.562  -2
   0 -10  -3 12161.4 118.562   1
   0  10  -1 29268.0 190.481  -2
   0 -10  -4 29268.0 190.481   1
   0  10  -2 8122.30 155.990  -2
   0 -10  -5 8122.30 155.990   1
   0 -10   3 3716.26 194.918  -2
   0  10   6 3716.26 194.918   1
   0  10  -4 14914.9 264.585  -2
   0 -10  -7 14914.9 264.585   1
   0 -10   5 27847.6 270.449  -2
   0  10   8 27847.6 270.449   1
   0  10  -6 3830.15 110.515  -2
   0 -10  -9 3830.15 110.515   1
   0 -10   7 3528.62 139.423  -2
   0  10  10 3528.62 139.423   1
   0 -10   8 2644.36 137.415  -2
   0  10  11 2644.36 137.415   1
   0 -10   9 2491.65 141.839  -2
   0  10  12 2491.65 141.839   1
   0 -10  10 486.529 153.447  -2
   0  10  13 486.529 153.447   1
   0  10 -11 4617.35 153.710  -2
   0 -10 -14 4617.35 153.710   1
   0  10 -12 3331.16 147.762  -2
   0 -10 -15 3331.16 147.762   1
   0 -10  13 6088.95 112.175  -2
   0  10  16 6088.95 112.175   1
   0 -10  14 1799.95 100.224  -2
   0  10  17 1799.95 100.224   1
   0 -10  15 670.959 122.680  -2
   0  10  18 670.959 122.680   1
   0 -10  16 2658.99 119.799  -2
   0  10  19 2658.99 119.799   1
   0 -10  17 1648.19 121.190  -2
   0  10  20 1648.19 121.190   1
   0 -10  18 711.298 108.959  -2
   0  10  21 711.298 108.959   1
   0  10 -19 683.690 100.759  -2
   0 -10 -22 683.690 100.759   1
   0 -10  20 1213.29 88.9692  -2
   0  10  23 1213.29 88.9692   1
   0  10  24 183.781 97.6990   1
   0 -10  21 281.967 98.5343  -2
   0  10  24 281.967 98.5343   1
   0 -11  20-32.3483 108.856   1
   0 -11  19 83.7025 135.534   1
   0 -11  18-22.6676 91.6611   1
   0  11 -17 15.7980 74.0016   1
   0 -11  16 196.449 75.9107   1
   0 -11  15 620.566 83.3546   1
   0 -11  14 87.5514 110.095   1
   0  11 -13 127.200 198.923   1
   0 -11  12 109.984 94.9687   1
   0 -11  11 8.25452 92.2222   1
   0 -11  10 492.664 109.148   1
   0 -11   9 1216.39 91.3912   1
   0  11  -8 1659.34 150.999   1
   0  11  11 5198.69 278.488  -2
   0 -11   8 5198.69 278.488   1
   0  11  -7 2532.60 196.255   1
   0 -11 -10 5330.54 216.500  -2
   0  11  -7 5330.54 216.500   1
   0  11  -6 2295.35 204.854   1
   0  11   9 17490.0 170.108  -2
   0 -11   6 17490.0 170.108   1
   0  11  -5 6055.41 215.666   1
   0 -11  -8 11637.0 128.746  -2
   0  11  -5 11637.0 128.746   1
   0 -11  -7 14056.9 147.310  -2
   0  11  -4 14056.9 147.310   1
   0 -11  -6 18727.9 159.142  -2
   0  11  -3 18727.9 159.142   1
   0  11   5 33848.3 189.116  -2
   0 -11   2 33848.3 189.116   1
   0  11   4 49670.7 208.387  -2
   0 -11   1 49670.7 208.387   1
   0  11   3 47723.7 193.387  -2
   0 -11   0 47723.7 193.387   1
   0 -11  -2 12745.4 126.400  -2
   0  11   1 12745.4 126.400   1
   0  11   1 8767.96 116.641  -2
   0 -11  -2 8767.96 116.641   1
   0  11   0 31593.5 165.704  -2
   0 -11  -3 31593.5 165.704   1
   0  11  -1 46795.4 243.621  -2
   0 -11  -4 46795.4 243.621   1
   0  11  -2 20585.1 221.033  -2
   0 -11  -5 20585.1 221.033   1
   0 -11   3 17247.4 183.821  -2
   0  11   6 17247.4 183.821   1
   0  11  -4 6928.33 156.716  -2
   0 -11  -7 6928.33 156.716   1
   0  11  -5 5931.83 187.400  -2
   0 -11  -8 5931.83 187.400   1
   0 -11   6 19290.4 197.475  -2
   0  11   9 19290.4 197.475   1
   0 -11   7 4178.25 216.516  -2
   0  11  10 4178.25 216.516   1
   0 -11   8 5204.45 218.873  -2
   0  11  11 5204.45 218.873   1
   0  11  12 3317.05 229.431   1
   0  11  -9 4796.16 216.348  -2
   0 -11 -12 4796.16 216.348   1
   0  11  13 7081.44 176.993   1
   0  11 -10 8212.48 334.953  -2
   0 -11 -13 8212.48 334.953   1
   0  11  14 904.029 99.3163   1
   0  11  15 1792.61 101.681   1
   0  11  16 617.947 113.227   1
   0  11  17 1868.54 109.873   1
   0 -11 -18 20.1751 121.137   1
   0  11  19 884.917 90.1482   1
   0  11  20 24.5615 78.4679   1
   0  11  21 57.0975 71.8783   1
   0  11  22 197.299 64.4473   1
   0  11  23-15.2397 79.0185   1
   0 -12  18 1337.05 128.146   1
   0 -12  17 609.081 75.9640   1
   0  12 -16 55.5492 84.3998   1
   0  12 -15 536.166 121.510   1
   0  12  19 1364.84 227.333  -2
   0 -12  15 1364.84 227.333   1
   0 -12  14 694.856 107.533   1
   0  12  18 197.844 240.868  -2
   0 -12  14 197.844 240.868   1
   0  12 -13 263.186 111.686   1
   0  12  17 962.316 235.109  -2
   0 -12  13 962.316 235.109   1
   0  12 -12 150.220 142.087   1
   0  12  16 460.275 182.605  -2
   0 -12  12 460.275 182.605   1
   0  12  15 1536.05 179.057  -2
   0 -12  11 1536.05 179.057   1
   0  12  14 1215.30 146.484  -2
   0 -12  10 1215.30 146.484   1
   0 -12 -13 949.931 145.988  -2
   0  12  -9 949.931 145.988   1
   0  12  12 3163.65 155.904  -2
   0 -12   8 3163.65 155.904   1
   0 -12 -11 390.297 149.965  -2
   0  12  -7 390.297 149.965   1
   0  12  10 3562.56 162.811  -2
   0 -12   6 3562.56 162.811   1
   0 -12  -9 9201.55 156.682  -2
   0  12  -5 9201.55 156.682   1
   0  12   8 2876.17 139.532  -2
   0 -12   4 2876.17 139.532   1
   0  12   7 3356.59 131.563  -2
   0 -12   3 3356.59 131.563   1
   0  12   6 914.489 115.898  -2
   0 -12   2 914.489 115.898   1
   0 -12  -5 4718.49 138.412  -2
   0  12  -1 4718.49 138.412   1
   0  12   4 17362.2 155.803  -2
   0 -12   0 17362.2 155.803   1
   0  12   3 2307.64 114.175  -2
   0 -12  -1 2307.64 114.175   1
   0 -12  -2 2247.54 109.715  -2
   0  12   2 2247.54 109.715   1
   0 -12  -1 1883.77 134.109  -2
   0  12   3 1883.77 134.109   1
   0  12   0 28926.4 251.469  -2
   0 -12  -4 28926.4 251.469   1
   0  12  -1 6483.17 174.444  -2
   0 -12  -5 6483.17 174.444   1
   0  12  -2 538.790 152.882  -2
   0 -12  -6 538.790 152.882   1
   0  12  -3 3628.86 165.472  -2
   0 -12  -7 3628.86 165.472   1
   0 -12   4 3472.84 142.574  -2
   0  12   8 3472.84 142.574   1
   0 -12   5 10851.4 154.455  -2
   0  12   9 10851.4 154.455   1
   0  12  -6 3477.20 131.729  -2
   0 -12 -10 3477.20 131.729   1
   0  12  -7 775.498 120.060  -2
   0 -12 -11 775.498 120.060   1
   0 -12   8 4638.71 135.421  -2
   0  12  12 4638.71 135.421   1
   0 -12   9 1908.94 138.064  -2
   0  12  13 1908.94 138.064   1
   0 -12  10 2630.09 194.343  -2
   0  12  14 2630.09 194.343   1
   0  12  15 941.606 134.303   1
   0 -12  11 2151.54 184.593  -2
   0  12  15 2151.54 184.593   1
   0  12  16 878.891 215.244   1
   0  12 -12 617.413 137.757  -2
   0 -12 -16 617.413 137.757   1
   0  12  17 439.791 122.389   1
   0  12 -13 672.203 167.263  -2
   0 -12 -17 672.203 167.263   1
   0  12  18 113.732 118.662   1
   0  12  19 1697.83 120.190   1
   0 -12 -20 147.481 99.9913   1
   0  12  21 657.777 95.3961   1
   0  12  22 212.079 79.2853   1
   0 -13 -20 453.669 153.370  -2
   0  13 -16 453.669 153.370   1
   0  13  19 414.673 110.853  -2
   0 -13  15 414.673 110.853   1
   0  13  18 1818.71 131.587  -2
   0 -13  14 1818.71 131.587   1
   0  13  17 253.321 124.328  -2
   0 -13  13 253.321 124.328   1
   0 -13 -16 82.1965 122.057  -2
   0  13 -12 82.1965 122.057   1
   0 -13 -15 285.398 128.843  -2
   0  13 -11 285.398 128.843   1
   0  13  14 2291.43 121.718  -2
   0 -13  10 2291.43 121.718   1
   0  13  13 1202.46 128.353  -2
   0 -13   9 1202.46 128.353   1
   0 -13 -12 292.956 166.333  -2
   0  13  -8 292.956 166.333   1
   0  13  11 324.025 142.807  -2
   0 -13   7 324.025 142.807   1
   0  13  10 1908.85 154.424  -2
   0 -13   6 1908.85 154.424   1
   0  13   9 1637.22 120.663  -2
   0 -13   5 1637.22 120.663   1
   0  13   8 2741.10 126.638  -2
   0 -13   4 2741.10 126.638   1
   0  13   7 1058.04 107.862  -2
   0 -13   3 1058.04 107.862   1
   0  13   6 2243.74 123.489  -2
   0 -13   2 2243.74 123.489   1
   0  13   5 1773.65 125.748  -2
   0 -13   1 1773.65 125.748   1
   0  13   4 156.845 114.709  -2
   0 -13   0 156.845 114.709   1
   0 -13  -3 612.623 114.366  -2
   0  13   1 612.623 114.366   1
   0  13   2 328.668 122.687  -2
   0 -13  -2 328.668 122.687   1
   0 -13  -1 643.188 119.248  -2
   0  13   3 643.188 119.248   1
   0  13   0 114.177 144.042  -2
   0 -13  -4 114.177 144.042   1
   0  13  -1 2253.36 160.541  -2
   0 -13  -5 2253.36 160.541   1
   0  13  -2 2757.29 163.372  -2
   0 -13  -6 2757.29 163.372   1
   0 -13   3 879.543 155.441  -2
   0  13   7 879.543 155.441   1
   0 -13   4 1636.60 206.768  -2
   0  13   8 1636.60 206.768   1
   0 -13   5 938.616 135.164  -2
   0  13   9 938.616 135.164   1
   0 -13   6 2987.93 127.439  -2
   0  13  10 2987.93 127.439   1
   0  13  -7 351.481 137.697  -2
   0 -13 -11 351.481 137.697   1
   0  13  -8 595.450 181.295  -2
   0 -13 -12 595.450 181.295   1
   0 -13   9 1488.88 117.758  -2
   0  13  13 1488.88 117.758   1
   0 -13  10 2007.63 131.606  -2
   0  13  14 2007.63 131.606   1
   0 -13  11 158.386 98.0878  -2
   0  13  15 158.386 98.0878   1
   0 -13  12 129.614 105.692  -2
   0  13  16 129.614 105.692   1
   0 -13  13 65.3266 115.313  -2
   0  13  17 65.3266 115.313   1
   0 -13  14 1561.94 125.773  -2
   0  13  18 1561.94 125.773   1
   0  13 -15 350.036 105.120  -2
   0 -13 -19 350.036 105.120   1
   0  13 -16 448.002 116.889  -2
   0 -13 -20 448.002 116.889   1
   0 -13  17 128.724 111.252  -2
   0  13  21 128.724 111.252   1
   0 -14  14 22.0305 83.7835   1
   0  14 -13 454.398 99.4742   1
   0  14 -12 32.9500 143.397   1
   0  14  16 758.234 239.601  -2
   0 -14  12 758.234 239.601   1
   0 -14 -15 565.690 171.549  -2
   0  14 -11 565.690 171.549   1
   0  14  14 1177.15 183.482  -2
   0 -14  10 1177.15 183.482   1
   0 -14 -13 1817.53 127.678  -2
   0  14  -9 1817.53 127.678   1
   0 -14 -12 1251.26 130.018  -2
   0  14  -8 1251.26 130.018   1
   0 -14 -11 3663.22 143.947  -2
   0  14  -7 3663.22 143.947   1
   0  14  10 369.786 131.356  -2
   0 -14   6 369.786 131.356   1
   0  14   9 243.581 134.411  -2
   0 -14   5 243.581 134.411   1
   0  14   8 1482.10 219.635  -2
   0 -14   4 1482.10 219.635   1
   0  14   7 3997.86 237.841  -2
   0 -14   3 3997.86 237.841   1
   0  14   6 423.049 128.605  -2
   0 -14   2 423.049 128.605   1
   0  14   5 1005.24 123.269  -2
   0 -14   1 1005.24 123.269   1
   0  14   4 2660.32 120.395  -2
   0 -14   0 2660.32 120.395   1
   0  14   3 1896.42 149.623  -2
   0 -14  -1 1896.42 149.623   1
   0  14   2 1305.59 144.588  -2
   0 -14  -2 1305.59 144.588   1
   0  14   1 2811.37 152.005  -2
   0 -14  -3 2811.37 152.005   1
   0  14   0 2606.87 133.796  -2
   0 -14  -4 2606.87 133.796   1
   0 -14   1 739.486 122.140  -2
   0  14   5 739.486 122.140   1
   0  14  -2 193.579 142.011  -2
   0 -14  -6 193.579 142.011   1
   0  14  -3 4057.55 163.356  -2
   0 -14  -7 4057.55 163.356   1
   0 -14   4 428.463 139.839  -2
   0  14   8 428.463 139.839   1
   0  14  -5 283.321 120.182  -2
   0 -14  -9 283.321 120.182   1
   0  14  -6 197.785 103.278  -2
   0 -14 -10 197.785 103.278   1
   0  14  -7 3142.40 100.697  -2
   0 -14 -11 3142.40 100.697   1
   0 -14   8 582.103 88.3285  -2
   0  14  12 582.103 88.3285   1
   0 -14   9 684.452 109.024  -2
   0  14  13 684.452 109.024   1
   0 -14  10 587.887 97.2145  -2
   0  14  14 587.887 97.2145   1
   0  14  15 589.856 148.495   1
   0  14 -11 373.320 104.269  -2
   0 -14 -15 373.320 104.269   1
   0  14  16 1211.00 147.371   1
   0  14 -12 1663.37 117.565  -2
   0 -14 -16 1663.37 117.565   1
   0  14  17 453.948 98.9935   1
   0  14 -13 526.179 120.868  -2
   0 -14 -17 526.179 120.868   1
   0 -14 -18 107.478 65.1551   1
   0  14  19 462.113 107.191   1
   0 -15  12 453.357 84.2754   1
   0  15 -11 38.9690 92.1479   1
   0 -15  10 618.446 104.328   1
   0 -15   9 637.798 175.020   1
   0 -15 -14 331.363 201.949  -2
   0  15  -9 331.363 201.949   1
   0 -15   8 121.481 180.143   1
   0  15  13 412.783 107.466  -2
   0 -15   8 412.783 107.466   1
   0 -15 -12 276.133 111.351  -2
   0  15  -7 276.133 111.351   1
   0  15  -6 1311.98 152.004   1
   0 -15 -11 1725.60 120.300  -2
   0  15  -6 1725.60 120.300   1
   0  15  10 4660.33 122.041  -2
   0 -15   5 4660.33 122.041   1
   0  15   9 285.922 120.507  -2
   0 -15   4 285.922 120.507   1
   0 -15  -8 1639.49 127.086  -2
   0  15  -3 1639.49 127.086   1
   0  15   7 1417.02 111.237  -2
   0 -15   2 1417.02 111.237   1
   0 -15  -6 8099.68 134.093  -2
   0  15  -1 8099.68 134.093   1
   0  15   5 1928.64 101.698  -2
   0 -15   0 1928.64 101.698   1
   0  15   4 1964.24 115.531  -2
   0 -15  -1 1964.24 115.531   1
   0  15   3 1333.66 135.111  -2
   0 -15  -2 1333.66 135.111   1
   0  15   2 1163.29 137.318  -2
   0 -15  -3 1163.29 137.318   1
   0  15   1 1607.55 142.017  -2
   0 -15  -4 1607.55 142.017   1
   0 -15   0 1205.40 119.288  -2
   0  15   5 1205.40 119.288   1
   0 -15   1 6516.75 139.475  -2
   0  15   6 6516.75 139.475   1
   0  15  -2 1518.61 117.360  -2
   0 -15  -7 1518.61 117.360   1
   0 -15   3 774.543 101.919  -2
   0  15   8 774.543 101.919   1
   0  15  -4 124.673 112.987  -2
   0 -15  -9 124.673 112.987   1
   0  15  10 877.352 158.892   1
   0  15  -5 2863.57 170.052  -2
   0 -15 -10 2863.57 170.052   1
   0  15  11 367.732 143.136   1
   0 -15   6 935.048 153.366  -2
   0  15  11 935.048 153.366   1
   0 -15   7 905.038 147.314  -2
   0  15  12 905.038 147.314   1
   0  15  -8 590.611 134.037  -2
   0 -15 -13 590.611 134.037   1
   0 -15 -14 253.289 78.0240   1
   0 -15   9 444.417 172.483  -2
   0  15  14 444.417 172.483   1
   0 -15 -15 567.054 62.7313   1
   0  15  16 88.1909 82.6906   1
   0 -15 -17 587.887 108.867   1
   0 -16 -14 791.055 115.000  -2
   0  16  -9 791.055 115.000   1
   0 -16 -13 540.808 125.639  -2
   0  16  -8 540.808 125.639   1
   0  16  12 1360.10 107.482  -2
   0 -16   7 1360.10 107.482   1
   0  16  11 352.146 107.999  -2
   0 -16   6 352.146 107.999   1
   0  16  10 343.031 81.6929  -2
   0 -16   5 343.031 81.6929   1
   0  16   9 655.417 85.3272  -2
   0 -16   4 655.417 85.3272   1
   0  16   8 1259.03 91.2444  -2
   0 -16   3 1259.03 91.2444   1
   0  16   7 953.849 96.9832  -2
   0 -16   2 953.849 96.9832   1
   0  16   6 195.702 93.6357  -2
   0 -16   1 195.702 93.6357   1
   0 -16  -5 1098.34 100.580  -2
   0  16   0 1098.34 100.580   1
   0 -16  -4 1200.27 103.427  -2
   0  16   1 1200.27 103.427   1
   0  16   3 1828.49 106.701  -2
   0 -16  -2 1828.49 106.701   1
   0 -16  -2 1272.94 105.263  -2
   0  16   3 1272.94 105.263   1
   0  16   1 744.209 110.198  -2
   0 -16  -4 744.209 110.198   1
   0 -16   0 316.493 99.1335  -2
   0  16   5 316.493 99.1335   1
   0  16  -1 198.989 104.781  -2
   0 -16  -6 198.989 104.781   1
   0 -16   2 1576.55 129.942  -2
   0  16   7 1576.55 129.942   1
   0 -16   3 1950.33 107.876  -2
   0  16   8 1950.33 107.876   1
   0 -16   4 996.740 113.187  -2
   0  16   9 996.740 113.187   1
   0 -16   5 236.761 103.963  -2
   0  16  10 236.761 103.963   1
   0  16  -6 609.663 124.324  -2
   0 -16 -11 609.663 124.324   1
   0  16  -7 1231.81 106.655  -2
   0 -16 -12 1231.81 106.655   1
   0  16  -8 403.868 122.432  -2
   0 -16 -13 403.868 122.432   1
   0 -16   9 411.757 110.754  -2
   0  16  14 411.757 110.754   1
   0  17  10 809.151 107.711  -2
   0 -17   5 809.151 107.711   1
   0  17   9-24.3994 140.209  -2
   0 -17   4-24.3994 140.209   1
   0  17   8 161.138 100.025  -2
   0 -17   3 161.138 100.025   1
   0 -17  -7 1748.26 93.9161  -2
   0  17  -2 1748.26 93.9161   1
   0  17   6 3379.63 102.441  -2
   0 -17   1 3379.63 102.441   1
   0  17   5 1648.70 129.323  -2
   0 -17   0 1648.70 129.323   1
   0 -17  -4 1292.05 100.561  -2
   0  17   1 1292.05 100.561   1
   0 -17  -3 1444.47 129.054  -2
   0  17   2 1444.47 129.054   1
   0  17   2 558.131 98.9540  -2
   0 -17  -3 558.131 98.9540   1
   0  17   1 1118.08 104.225  -2
   0 -17  -4 1118.08 104.225   1
   0  17   0 1701.54 105.199  -2
   0 -17  -5 1701.54 105.199   1
   0  17  -1 1659.40 103.587  -2
   0 -17  -6 1659.40 103.587   1
   0  17  -2 1122.31 97.4280  -2
   0 -17  -7 1122.31 97.4280   1
   0  17  -3 434.361 89.3457  -2
   0 -17  -8 434.361 89.3457   1
   0  17  -4-21.6567 97.8791  -2
   0 -17  -9-21.6567 97.8791   1
   0  17  -5 470.141 83.1954  -2
   0 -17 -10 470.141 83.1954   1
   0 -17   6 632.827 162.823  -2
   0  17  11 632.827 162.823   1
  -1  17  -4 845.870 89.3634  -2
   1 -17  -8 845.870 89.3634   1
  -1  17  -3 334.928 92.1557  -2
   1 -17  -7 334.928 92.1557   1
  -1  17  -2 210.157 80.0883  -2
   1 -17  -6 210.157 80.0883   1
   1 -17   1 1237.03 86.7555  -2
  -1  17   5 1237.03 86.7555   1
   1 -17   0 1162.25 88.5896  -2
  -1  17   4 1162.25 88.5896   1
  -1  17   1 496.432 108.718  -2
   1 -17  -3 496.432 108.718   1
  -1  17   2 295.227 95.3865  -2
   1 -17  -2 295.227 95.3865   1
  -1  17   3 375.328 94.8204  -2
   1 -17  -1 375.328 94.8204   1
   1 -17  -4 945.508 97.3076  -2
  -1  17   0 945.508 97.3076   1
  -1  17   5 978.673 93.9437  -2
   1 -17   1 978.673 93.9437   1
  -1  17   6-5.64500 107.544  -2
   1 -17   2-5.64500 107.544   1
  -1  17   7 182.830 129.224  -2
   1 -17   3 182.830 129.224   1
  -1  17   8 677.718 124.613  -2
   1 -17   4 677.718 124.613   1
  -1  16  -9 264.646 127.970  -2
   1 -16 -13 264.646 127.970   1
   1 -16   8 951.366 116.048  -2
  -1  16  12 951.366 116.048   1
  -1  16  -7-79.9062 119.204  -2
   1 -16 -11-79.9062 119.204   1
  -1  16  -6 60.6592 112.497  -2
   1 -16 -10 60.6592 112.497   1
  -1  16  -5 95.4501 119.049  -2
   1 -16  -9 95.4501 119.049   1
  -1  16  -4 112.958 111.479  -2
   1 -16  -8 112.958 111.479   1
  -1  16  -3 194.457 105.493  -2
   1 -16  -7 194.457 105.493   1
   1 -16   2 396.550 110.869  -2
  -1  16   6 396.550 110.869   1
   1 -16   1 38.1404 97.3865  -2
  -1  16   5 38.1404 97.3865   1
   1 -16   0 965.515 86.6456  -2
  -1  16   4 965.515 86.6456   1
  -1  16   1 460.103 93.1381  -2
   1 -16  -3 460.103 93.1381   1
  -1  16   2 1933.42 99.4437  -2
   1 -16  -2 1933.42 99.4437   1
  -1  16   3 698.360 88.0103  -2
   1 -16  -1 698.360 88.0103   1
   1 -16  -4 1193.30 114.646  -2
  -1  16   0 1193.30 114.646   1
  -1  16   5 179.924 179.773  -2
   1 -16   1 179.924 179.773   1
  -1  16   6 361.054 120.540  -2
   1 -16   2 361.054 120.540   1
   1 -16  -7 374.703 96.2444  -2
  -1  16  -3 374.703 96.2444   1
  -1  16   8 126.820 78.8504  -2
   1 -16   4 126.820 78.8504   1
  -1  16   9 81.6590 79.5492  -2
   1 -16   5 81.6590 79.5492   1
  -1  16  10 90.0378 81.6686  -2
   1 -16   6 90.0378 81.6686   1
  -1  16  11 109.147 110.864  -2
   1 -16   7 109.147 110.864   1
  -1  16  12 897.629 115.496  -2
   1 -16   8 897.629 115.496   1
  -1  16  13 350.629 154.750  -2
   1 -16   9 350.629 154.750   1
  -1  15 -11 583.275 150.727  -2
   1 -15 -15 583.275 150.727   1
  -1  15 -10 96.0447 97.6556  -2
   1 -15 -14 96.0447 97.6556   1
  -1  15  -9 491.418 106.868  -2
   1 -15 -13 491.418 106.868   1
  -1  15  -8 334.739 131.229  -2
   1 -15 -12 334.739 131.229   1
  -1  15  -7 1742.75 145.746  -2
   1 -15 -11 1742.75 145.746   1
  -1  15  -6 250.330 101.170  -2
   1 -15 -10 250.330 101.170   1
  -1  15  -5 153.397 104.959  -2
   1 -15  -9 153.397 104.959   1
  -1  15  -4 542.984 110.191  -2
   1 -15  -8 542.984 110.191   1
  -1  15  -3 495.091 129.101  -2
   1 -15  -7 495.091 129.101   1
  -1  15  -2 927.988 133.282  -2
   1 -15  -6 927.988 133.282   1
   1 -15   1 205.956 131.047  -2
  -1  15   5 205.956 131.047   1
  -1  15   0 387.867 166.000  -2
   1 -15  -4 387.867 166.000   1
  -1  15   1 1018.38 161.671  -2
   1 -15  -3 1018.38 161.671   1
  -1  15   2 3726.92 143.284  -2
   1 -15  -2 3726.92 143.284   1
  -1  15   3 1411.22 106.418  -2
   1 -15  -1 1411.22 106.418   1
  -1  15   4 123.437 112.180  -2
   1 -15   0 123.437 112.180   1
  -1  15   5 131.829 94.4749  -2
   1 -15   1 131.829 94.4749   1
   1 -15  -6 924.554 102.274  -2
  -1  15  -2 924.554 102.274   1
  -1  15   7 508.161 114.023  -2
   1 -15   3 508.161 114.023   1
  -1  15   8 427.339 103.250  -2
   1 -15   4 427.339 103.250   1
  -1  15   9 305.586 100.404  -2
   1 -15   5 305.586 100.404   1
  -1  15  10 343.436 90.5014  -2
   1 -15   6 343.436 90.5014   1
  -1  15  11 1495.25 111.756  -2
   1 -15   7 1495.25 111.756   1
  -1  15  12 207.268 114.821  -2
   1 -15   8 207.268 114.821   1
   1 -15 -13 796.026 145.504  -2
  -1  15  -9 796.026 145.504   1
   1 -15 -14 169.105 131.797  -2
  -1  15 -10 169.105 131.797   1
   1 -15 -15 582.240 119.663  -2
  -1  15 -11 582.240 119.663   1
   1 -15  12 686.486 123.647   1
   1 -15 -16 1169.22 144.936  -2
  -1  15 -12 1169.22 144.936   1
   1 -14 -17 141.727 76.8633   1
  -1  14  16 132.900 62.4378   1
  -1  14  15 549.312 71.0944   1
   1 -14 -14 164.092 73.4505   1
   1 -14 -13 852.563 87.9572   1
  -1  14 -10 764.080 209.013  -2
   1 -14 -13 764.080 209.013   1
  -1  14  12 941.398 112.499   1
  -1  14  -9 2319.67 160.495  -2
   1 -14 -12 2319.67 160.495   1
  -1  14  11 534.628 79.6080   1
  -1  14  -8 1056.95 153.740  -2
   1 -14 -11 1056.95 153.740   1
  -1  14  10 585.315 181.331   1
   1 -14   7 1209.85 115.814  -2
  -1  14  10 1209.85 115.814   1
   1 -14   6 613.137 102.866  -2
  -1  14   9 613.137 102.866   1
   1 -14   5 965.779 106.096  -2
  -1  14   8 965.779 106.096   1
   1 -14   4 945.258 122.992  -2
  -1  14   7 945.258 122.992   1
  -1  14  -3 464.365 107.708  -2
   1 -14  -6 464.365 107.708   1
  -1  14  -2 1520.29 141.068  -2
   1 -14  -5 1520.29 141.068   1
  -1  14  -1 3887.56 149.873  -2
   1 -14  -4 3887.56 149.873   1
  -1  14   0 4021.19 184.993  -2
   1 -14  -3 4021.19 184.993   1
  -1  14   1 1060.49 168.346  -2
   1 -14  -2 1060.49 168.346   1
  -1  14   2 1988.77 236.703  -2
   1 -14  -1 1988.77 236.703   1
  -1  14   3 5881.32 196.292  -2
   1 -14   0 5881.32 196.292   1
   1 -14  -4 4852.75 127.908  -2
  -1  14  -1 4852.75 127.908   1
  -1  14   5 3383.98 124.526  -2
   1 -14   2 3383.98 124.526   1
  -1  14   6 1291.79 106.431  -2
   1 -14   3 1291.79 106.431   1
  -1  14   7 1703.97 121.107  -2
   1 -14   4 1703.97 121.107   1
   1 -14  -8 930.767 129.837  -2
  -1  14  -5 930.767 129.837   1
   1 -14   6 830.619 225.766   1
  -1  14   9 1373.24 128.793  -2
   1 -14   6 1373.24 128.793   1
  -1  14  -7 759.550 100.384   1
  -1  14  10 1532.08 221.667  -2
   1 -14   7 1532.08 221.667   1
   1 -14   8 147.746 80.8585   1
   1 -14   9 2724.33 89.0399   1
   1 -14  10-112.239 119.329   1
   1 -14  11 1415.54 123.777   1
  -1  14 -12 119.702 104.772   1
  -1  14 -13 256.998 95.7183   1
   1 -14  14 27.0637 81.0959   1
  -1  13  20 501.891 101.373   1
   1 -13  16 127.486 111.319  -2
  -1  13  19 127.486 111.319   1
  -1  13 -15 236.456 100.921  -2
   1 -13 -18 236.456 100.921   1
   1 -13  14 1339.09 118.007  -2
  -1  13  17 1339.09 118.007   1
  -1  13 -13 372.228 105.854  -2
   1 -13 -16 372.228 105.854   1
  -1  13 -12 1623.08 101.201  -2
   1 -13 -15 1623.08 101.201   1
  -1  13 -11 486.933 102.525  -2
   1 -13 -14 486.933 102.525   1
  -1  13 -10 3409.00 119.017  -2
   1 -13 -13 3409.00 119.017   1
   1 -13   9 768.651 109.063  -2
  -1  13  12 768.651 109.063   1
   1 -13   8 1134.88 101.907  -2
  -1  13  11 1134.88 101.907   1
   1 -13   7 687.511 182.892  -2
  -1  13  10 687.511 182.892   1
   1 -13   6 179.724 182.207  -2
  -1  13   9 179.724 182.207   1
  -1  13  -5 5347.18 138.022  -2
   1 -13  -8 5347.18 138.022   1
   1 -13   4 2235.92 123.094  -2
  -1  13   7 2235.92 123.094   1
  -1  13  -3 635.119 128.101  -2
   1 -13  -6 635.119 128.101   1
   1 -13   2 7747.99 228.956  -2
  -1  13   5 7747.99 228.956   1
   1 -13   1 5760.46 181.322  -2
  -1  13   4 5760.46 181.322   1
   1 -13   0 5163.85 174.083  -2
  -1  13   3 5163.85 174.083   1
  -1  13   1 3687.20 198.484  -2
   1 -13  -2 3687.20 198.484   1
  -1  13   2 2480.30 159.704  -2
   1 -13  -1 2480.30 159.704   1
   1 -13  -3 3275.84 145.460  -2
  -1  13   0 3275.84 145.460   1
   1 -13  -4 3942.21 132.489  -2
  -1  13  -1 3942.21 132.489   1
  -1  13   5 6466.37 142.523  -2
   1 -13   2 6466.37 142.523   1
  -1  13   6 1498.10 106.436  -2
   1 -13   3 1498.10 106.436   1
  -1  13   7 1601.05 117.696  -2
   1 -13   4 1601.05 117.696   1
  -1  13   8 6067.04 134.153  -2
   1 -13   5 6067.04 134.153   1
  -1  13   9 256.130 139.717  -2
   1 -13   6 256.130 139.717   1
  -1  13  10 1948.21 215.018  -2
   1 -13   7 1948.21 215.018   1
  -1  13  11 966.284 122.964  -2
   1 -13   8 966.284 122.964   1
   1 -13 -12 1230.28 122.280  -2
  -1  13  -9 1230.28 122.280   1
  -1  13  13 2845.99 117.069  -2
   1 -13  10 2845.99 117.069   1
   1 -13 -14 334.155 157.994  -2
  -1  13 -11 334.155 157.994   1
   1 -13 -15 1274.81 155.677  -2
  -1  13 -12 1274.81 155.677   1
   1 -13 -16 940.766 144.048  -2
  -1  13 -13 940.766 144.048   1
  -1  13  17 1902.99 167.624  -2
   1 -13  14 1902.99 167.624   1
   1 -13 -18 385.805 138.957  -2
  -1  13 -15 385.805 138.957   1
   1 -13 -19 319.967 117.037  -2
  -1  13 -16 319.967 117.037   1
  -1  12 -18 929.172 113.162  -2
   1 -12 -21 929.172 113.162   1
  -1  12 -17 222.817 99.4444  -2
   1 -12 -20 222.817 99.4444   1
  -1  12 -16 287.893 140.701  -2
   1 -12 -19 287.893 140.701   1
  -1  12 -15 1543.26 162.136  -2
   1 -12 -18 1543.26 162.136   1
   1 -12  14 2557.10 178.465  -2
  -1  12  17 2557.10 178.465   1
  -1  12 -13 415.627 138.970  -2
   1 -12 -16 415.627 138.970   1
  -1  12 -12 3058.47 111.494  -2
   1 -12 -15 3058.47 111.494   1
   1 -12  11 116.721 109.861  -2
  -1  12  14 116.721 109.861   1
   1 -12  10 1183.59 181.751  -2
  -1  12  13 1183.59 181.751   1
  -1  12  -9 752.221 117.201  -2
   1 -12 -12 752.221 117.201   1
  -1  12  -8 1240.14 121.858  -2
   1 -12 -11 1240.14 121.858   1
  -1  12  -7 5422.28 142.359  -2
   1 -12 -10 5422.28 142.359   1
  -1  12  -6 1199.77 122.565  -2
   1 -12  -9 1199.77 122.565   1
   1 -12   5 578.698 116.885  -2
  -1  12   8 578.698 116.885   1
  -1  12  -4 955.968 159.567  -2
   1 -12  -7 955.968 159.567   1
  -1  12  -3 16768.7 229.364  -2
   1 -12  -6 16768.7 229.364   1
   1 -12   2 8545.04 167.492  -2
  -1  12   5 8545.04 167.492   1
  -1  12  -1 624.780 129.265  -2
   1 -12  -4 624.780 129.265   1
  -1  12   0 1476.91 131.657  -2
   1 -12  -3 1476.91 131.657   1
   1 -12  -1 1521.45 108.807  -2
  -1  12   2 1521.45 108.807   1
   1 -12  -2 1895.81 111.618  -2
  -1  12   1 1895.81 111.618   1
   1 -12  -3 1457.78 112.197  -2
  -1  12   0 1457.78 112.197   1
   1 -12  -4 838.425 112.082  -2
  -1  12  -1 838.425 112.082   1
   1 -12  -5 7933.53 151.607  -2
  -1  12  -2 7933.53 151.607   1
  -1  12   6 20040.0 190.576  -2
   1 -12   3 20040.0 190.576   1
  -1  12   7 1147.62 109.954  -2
   1 -12   4 1147.62 109.954   1
  -1  12   8 402.337 113.736  -2
   1 -12   5 402.337 113.736   1
  -1  12   9 1757.51 152.668  -2
   1 -12   6 1757.51 152.668   1
   1 -12 -10 11929.0 199.016  -2
  -1  12  -7 11929.0 199.016   1
  -1  12  11 2030.16 134.600  -2
   1 -12   8 2030.16 134.600   1
   1 -12 -12 591.481 125.785  -2
  -1  12  -9 591.481 125.785   1
  -1  12  13 865.440 170.112  -2
   1 -12  10 865.440 170.112   1
  -1  12  14 294.285 122.666  -2
   1 -12  11 294.285 122.666   1
  -1  12  15 4484.27 172.072  -2
   1 -12  12 4484.27 172.072   1
  -1  12  16 556.011 148.433  -2
   1 -12  13 556.011 148.433   1
  -1  12  17 3470.21 138.062  -2
   1 -12  14 3470.21 138.062   1
   1 -12 -18 2407.22 124.519  -2
  -1  12 -15 2407.22 124.519   1
  -1  12  19 175.388 119.527  -2
   1 -12  16 175.388 119.527   1
  -1  12  20 714.127 105.896  -2
   1 -12  17 714.127 105.896   1
   1 -11 -22 22.0529 80.7978   1
   1 -11 -21-106.516 93.4649   1
  -1  11  20 33.5474 103.108   1
  -1  11  19 285.112 152.946   1
  -1  11  18 40.6275 159.200   1
  -1  11  17 1052.94 126.246   1
   1 -11 -16 195.062 102.594   1
  -1  11  15 349.118 110.229   1
  -1  11  14 1131.59 115.021   1
  -1  11  13 732.386 116.706   1
  -1  11  12 299.450 138.530   1
  -1  11  -9 843.454 282.634  -2
   1 -11 -12 843.454 282.634   1
  -1  11  11 1302.15 147.246   1
  -1  11  -8 1285.30 282.357  -2
   1 -11 -11 1285.30 282.357   1
  -1  11  10 390.351 142.480   1
  -1  11  -7 4820.56 307.485  -2
   1 -11 -10 4820.56 307.485   1
   1 -11  -9 144.024 205.165   1
   1 -11   6 492.860 196.080  -2
  -1  11   9 492.860 196.080   1
   1 -11   5 3998.11 173.817  -2
  -1  11   8 3998.11 173.817   1
  -1  11  -4 7515.35 162.155  -2
   1 -11  -7 7515.35 162.155   1
  -1  11  -3 2351.62 141.979  -2
   1 -11  -6 2351.62 141.979   1
   1 -11   2 4360.50 143.777  -2
  -1  11   5 4360.50 143.777   1
   1 -11   1 7563.19 151.692  -2
  -1  11   4 7563.19 151.692   1
  -1  11   0 5711.67 122.928  -2
   1 -11  -3 5711.67 122.928   1
  -1  11   1 13708.9 120.527  -2
   1 -11  -2 13708.9 120.527   1
   1 -11  -2 15889.1 135.429  -2
  -1  11   1 15889.1 135.429   1
  -1  11   3 5729.20 127.036  -2
   1 -11   0 5729.20 127.036   1
  -1  11   4 12001.9 144.638  -2
   1 -11   1 12001.9 144.638   1
  -1  11   5 5678.60 148.637  -2
   1 -11   2 5678.60 148.637   1
  -1  11   6 2949.88 126.961  -2
   1 -11   3 2949.88 126.961   1
   1 -11  -7 15740.0 158.513  -2
  -1  11  -4 15740.0 158.513   1
  -1  11   8 4646.76 107.859  -2
   1 -11   5 4646.76 107.859   1
  -1  11  -6 16.1249 157.249   1
  -1  11   9 1067.51 140.355  -2
   1 -11   6 1067.51 140.355   1
  -1  11  -7 3334.37 154.647   1
   1 -11 -10 5018.53 216.381  -2
  -1  11  -7 5018.53 216.381   1
  -1  11  -8 261.802 108.678   1
  -1  11  11 1030.92 165.894  -2
   1 -11   8 1030.92 165.894   1
   1 -11   9 236.921 82.3747   1
   1 -11  10 142.477 92.0936   1
   1 -11  11 8509.24 109.488   1
   1 -11  12 40.8535 97.3962   1
   1 -11  13 449.119 110.885   1
   1 -11  14 96.1922 108.031   1
  -1  11 -15 592.251 92.1220   1
  -1  11 -16 906.549 79.5241   1
  -1  11 -17 183.647 79.8133   1
   1 -11  18 146.950 81.0160   1
   1 -11  19 257.265 125.638   1
   1 -10 -23 133.128 62.0005   1
  -1  10  22 213.690 68.5545   1
  -1  10  21 375.253 76.6519   1
  -1  10 -19 245.078 219.506  -2
   1 -10 -21 245.078 219.506   1
  -1  10  20 83.7248 135.632   1
   1 -10  18 532.366 122.199  -2
  -1  10  20 532.366 122.199   1
   1 -10 -19 509.885 110.965   1
  -1  10 -17 631.606 130.176  -2
   1 -10 -19 631.606 130.176   1
  -1  10 -16 662.999 103.359  -2
   1 -10 -18 662.999 103.359   1
  -1  10 -15 584.896 185.581  -2
   1 -10 -17 584.896 185.581   1
  -1  10 -14 1018.82 153.604  -2
   1 -10 -16 1018.82 153.604   1
   1 -10  13 442.913 120.910  -2
  -1  10  15 442.913 120.910   1
   1 -10  12 494.395 129.611  -2
  -1  10  14 494.395 129.611   1
   1 -10  11 2912.69 126.078  -2
  -1  10  13 2912.69 126.078   1
   1 -10  10 1462.53 136.408  -2
  -1  10  12 1462.53 136.408   1
   1 -10   9 1395.32 135.345  -2
  -1  10  11 1395.32 135.345   1
   1 -10   8 3024.41 123.436  -2
  -1  10  10 3024.41 123.436   1
  -1  10  -7 4996.01 136.075  -2
   1 -10  -9 4996.01 136.075   1
   1 -10   6 385.116 130.907  -2
  -1  10   8 385.116 130.907   1
  -1  10  -5 12372.2 174.793  -2
   1 -10  -7 12372.2 174.793   1
   1 -10   4 2127.57 121.200  -2
  -1  10   6 2127.57 121.200   1
   1 -10   3 4356.88 140.390  -2
  -1  10   5 4356.88 140.390   1
  -1  10  -2 1696.13 128.648  -2
   1 -10  -4 1696.13 128.648   1
   1 -10   1 13983.4 124.443  -2
  -1  10   3 13983.4 124.443   1
   1 -10   0 2511.64 87.5178  -2
  -1  10   2 2511.64 87.5178   1
  -1  10   1 726.419 99.5389  -2
   1 -10  -1 726.419 99.5389   1
  -1  10   2 1631.19 103.574  -2
   1 -10   0 1631.19 103.574   1
  -1  10   3 16721.0 174.729  -2
   1 -10   1 16721.0 174.729   1
   1 -10  -4 4173.79 134.329  -2
  -1  10  -2 4173.79 134.329   1
  -1  10   5 4358.11 138.742  -2
   1 -10   3 4358.11 138.742   1
  -1  10   6 2622.71 116.303  -2
   1 -10   4 2622.71 116.303   1
  -1  10   7 11807.7 141.715  -2
   1 -10   5 11807.7 141.715   1
   1 -10  -8 391.239 89.2895  -2
  -1  10  -6 391.239 89.2895   1
   1 -10  -9 6664.83 117.574  -2
  -1  10  -7 6664.83 117.574   1
   1 -10 -10 3572.54 114.665  -2
  -1  10  -8 3572.54 114.665   1
  -1  10  11 2108.43 120.469  -2
   1 -10   9 2108.43 120.469   1
   1 -10 -12 581.857 139.349  -2
  -1  10 -10 581.857 139.349   1
   1 -10 -13 3386.27 127.561  -2
  -1  10 -11 3386.27 127.561   1
  -1  10  14 325.815 129.487  -2
   1 -10  12 325.815 129.487   1
  -1  10  15 377.260 142.520  -2
   1 -10  13 377.260 142.520   1
  -1  10  16 937.893 145.659  -2
   1 -10  14 937.893 145.659   1
   1 -10 -17 407.399 159.769  -2
  -1  10 -15 407.399 159.769   1
  -1  10 -16 63.7087 194.091   1
  -1  10  18 427.144 160.431  -2
   1 -10  16 427.144 160.431   1
  -1  10 -17 380.220 127.998   1
  -1  10  19 499.809 196.367  -2
   1 -10  17 499.809 196.367   1
   1 -10  18 168.352 117.044   1
  -1  10  20 284.507 141.552  -2
   1 -10  18 284.507 141.552   1
  -1  10 -19 153.038 105.817   1
   1 -10 -21 116.119 196.444  -2
  -1  10 -19 116.119 196.444   1
   1 -10  20 740.041 144.653   1
  -1  10  22 742.047 195.740  -2
   1 -10  20 742.047 195.740   1
   1 -10  21-17.4247 114.905   1
  -1  10  23 369.370 161.368  -2
   1 -10  21 369.370 161.368   1
   1  -9  22-80.9992 81.5096  -2
  -1   9  24-80.9992 81.5096   1
   1  -9  21 140.529 102.616  -2
  -1   9  23 140.529 102.616   1
  -1   9 -20 780.394 102.769  -2
   1  -9 -22 780.394 102.769   1
   1  -9  19 148.839 100.725  -2
  -1   9  21 148.839 100.725   1
  -1   9 -18 1044.85 107.257  -2
   1  -9 -20 1044.85 107.257   1
  -1   9 -17 804.264 99.9624  -2
   1  -9 -19 804.264 99.9624   1
  -1   9 -16 300.653 194.656  -2
   1  -9 -18 300.653 194.656   1
   1  -9  15 1892.60 109.776  -2
  -1   9  17 1892.60 109.776   1
   1  -9  14 1337.73 105.836  -2
  -1   9  16 1337.73 105.836   1
   1  -9  13 4019.20 104.489  -2
  -1   9  15 4019.20 104.489   1
   1  -9  12 3109.21 106.521  -2
  -1   9  14 3109.21 106.521   1
  -1   9 -11 16252.9 161.397  -2
   1  -9 -13 16252.9 161.397   1
  -1   9 -10 1301.06 118.710  -2
   1  -9 -12 1301.06 118.710   1
   1  -9   9 4134.26 126.960  -2
  -1   9  11 4134.26 126.960   1
   1  -9   8 3085.55 110.617  -2
  -1   9  10 3085.55 110.617   1
  -1   9  -7 18120.0 166.739  -2
   1  -9  -9 18120.0 166.739   1
   1  -9   6 3366.51 129.053  -2
  -1   9   8 3366.51 129.053   1
  -1   9  -5 6715.82 132.478  -2
   1  -9  -7 6715.82 132.478   1
  -1   9  -4 33188.2 226.415  -2
   1  -9  -6 33188.2 226.415   1
   1  -9   3 1055.30 117.828  -2
  -1   9   5 1055.30 117.828   1
  -1   9  -2 12624.2 128.026  -2
   1  -9  -4 12624.2 128.026   1
   1  -9   1 12826.9 128.211  -2
  -1   9   3 12826.9 128.211   1
   1  -9   0 33780.3 186.020  -2
  -1   9   2 33780.3 186.020   1
  -1   9   1 9594.31 116.652  -2
   1  -9  -1 9594.31 116.652   1
  -1   9   2 26000.1 171.414  -2
   1  -9   0 26000.1 171.414   1
   1  -9  -3 20416.1 160.031  -2
  -1   9  -1 20416.1 160.031   1
  -1   9   4 13669.6 140.155  -2
   1  -9   2 13669.6 140.155   1
  -1   9   5 1218.63 98.7087  -2
   1  -9   3 1218.63 98.7087   1
  -1   9   6 33507.7 193.042  -2
   1  -9   4 33507.7 193.042   1
   1  -9  -7 9100.00 119.199  -2
  -1   9  -5 9100.00 119.199   1
   1  -9  -8 4289.73 106.001  -2
  -1   9  -6 4289.73 106.001   1
   1  -9  -9 33203.3 180.581  -2
  -1   9  -7 33203.3 180.581   1
  -1   9  10 3770.72 122.824  -2
   1  -9   8 3770.72 122.824   1
   1  -9 -11 3105.94 112.449  -2
  -1   9  -9 3105.94 112.449   1
  -1   9  12 1225.67 117.250  -2
   1  -9  10 1225.67 117.250   1
  -1   9  13 27358.0 208.667  -2
   1  -9  11 27358.0 208.667   1
   1  -9 -14 3381.22 158.384  -2
  -1   9 -12 3381.22 158.384   1
   1  -9 -15 8436.72 220.230  -2
  -1   9 -13 8436.72 220.230   1
  -1   9  16 2588.33 177.710  -2
   1  -9  14 2588.33 177.710   1
   1  -9 -17 2503.20 157.972  -2
  -1   9 -15 2503.20 157.972   1
   1  -9 -18 928.073 215.914  -2
  -1   9 -16 928.073 215.914   1
   1  -9 -19 930.673 137.530  -2
  -1   9 -17 930.673 137.530   1
  -1   9  20 1861.05 142.807  -2
   1  -9  18 1861.05 142.807   1
  -1   9  21 40.4903 171.244  -2
   1  -9  19 40.4903 171.244   1
   1  -9 -22 1105.09 165.398  -2
  -1   9 -20 1105.09 165.398   1
   1  -9 -23 35.0727 109.832  -2
  -1   9 -21 35.0727 109.832   1
  -1   9  24 1494.40 185.388  -2
   1  -9  22 1494.40 185.388   1
  -1   8  25 20.9903 55.9889   1
   1  -8 -24 297.743 74.5399   1
  -1   8  23 70.2332 69.3352   1
  -1   8  22 122.460 75.8148   1
   1  -8 -21 393.687 68.6950   1
   1  -8 -20 963.444 69.4719   1
   1  -8 -19 839.282 119.033   1
  -1   8  18 685.186 72.7099   1
  -1   8  17 20.0186 69.7348   1
  -1   8  16 353.760 67.0687   1
  -1   8  15 12436.9 99.5805   1
  -1   8  14 6603.98 97.8154   1
  -1   8 -12 10011.0 341.466  -2
   1  -8 -14 10011.0 341.466   1
  -1   8  13 3800.89 84.9954   1
  -1   8 -11 4464.95 289.298  -2
   1  -8 -13 4464.95 289.298   1
  -1   8  12 15475.0 119.283   1
  -1   8 -10 20417.1 371.201  -2
   1  -8 -12 20417.1 371.201   1
  -1   8  11 7244.00 88.6254   1
  -1   8  -9 12304.7 318.375  -2
   1  -8 -11 12304.7 318.375   1
  -1   8  10 757.816 170.078   1
   1  -8   8 474.280 89.6361  -2
  -1   8  10 474.280 89.6361   1
  -1   8  -7 531.589 98.8365  -2
   1  -8  -9 531.589 98.8365   1
   1  -8   6 8070.22 131.486  -2
  -1   8   8 8070.22 131.486   1
  -1   8  -5 10458.8 193.882  -2
   1  -8  -7 10458.8 193.882   1
  -1   8  -4 6206.91 125.914  -2
   1  -8  -6 6206.91 125.914   1
  -1   8  -3 5836.40 173.472  -2
   1  -8  -5 5836.40 173.472   1
  -1   8  -2 5309.77 137.728  -2
   1  -8  -4 5309.77 137.728   1
  -1   8  -1 19682.8 146.061  -2
   1  -8  -3 19682.8 146.061   1
  -1   8   0 23079.4 152.554  -2
   1  -8  -2 23079.4 152.554   1
   1  -8  -1 3898.38 103.545  -2
  -1   8   1 3898.38 103.545   1
  -1   8   2 18863.9 135.227  -2
   1  -8   0 18863.9 135.227   1
  -1   8   3 21041.9 140.150  -2
   1  -8   1 21041.9 140.150   1
  -1   8   4 7295.18 130.041  -2
   1  -8   2 7295.18 130.041   1
  -1   8   5 7461.52 129.983  -2
   1  -8   3 7461.52 129.983   1
  -1   8   6 11389.5 149.857  -2
   1  -8   4 11389.5 149.857   1
  -1   8   7 14181.5 110.025  -2
   1  -8   5 14181.5 110.025   1
  -1   8   8 7463.77 88.5708  -2
   1  -8   6 7463.77 88.5708   1
  -1   8  -7 250.044 164.672   1
  -1   8   9 849.925 90.9107  -2
   1  -8   7 849.925 90.9107   1
  -1   8  -8 91.9235 173.014   1
  -1   8  10 1350.90 108.497  -2
   1  -8   8 1350.90 108.497   1
  -1   8  -9 4852.71 90.0489   1
   1  -8 -11 11647.7 295.480  -2
  -1   8  -9 11647.7 295.480   1
  -1   8 -10 889.317 82.0054   1
   1  -8  11 611.114 80.1531   1
   1  -8  12 3192.69 96.4151   1
  -1   8 -13 8828.09 125.349   1
  -1   8 -14 956.090 106.559   1
   1  -8  15 2210.80 112.876   1
   1  -8  16 197.175 103.192   1
  -1   8 -17 155.232 117.148   1
  -1   8 -18 61.3447 115.765   1
   1  -8  19 2052.72 123.612   1
  -1   8 -20 47.4839 128.456   1
   1  -8  21 1465.74 100.215   1
  -1   8 -22 549.871 85.1339   1
  -1   7  26 89.4088 94.2183   1
  -1   7  25-102.298 69.6209   1
  -1   7  24 296.834 82.2666   1
  -1   7  23 21.8670 72.7241   1
  -1   7  22-92.3932 71.7756   1
  -1   7  21 534.970 63.3001   1
   1  -7 -20 189.160 149.075   1
  -1   7  19 547.723 78.9970   1
   1  -7 -18 47.0978 115.987   1
  -1   7  17 2129.44 110.744   1
  -1   7  16 654.722 88.2106   1
   1  -7 -15 2087.74 91.6717   1
  -1   7 -14 1584.19 294.636  -2
   1  -7 -15 1584.19 294.636   1
   1  -7 -14 539.416 74.7886   1
  -1   7 -13 2603.53 292.323  -2
   1  -7 -14 2603.53 292.323   1
  -1   7  13 225.633 123.356   1
  -1   7 -12 1005.96 106.605  -2
   1  -7 -13 1005.96 106.605   1
  -1   7  12 2141.41 169.606   1
   1  -7  11 1951.92 103.642  -2
  -1   7  12 1951.92 103.642   1
  -1   7 -10 1314.59 89.1892  -2
   1  -7 -11 1314.59 89.1892   1
   1  -7   9 13127.8 119.016  -2
  -1   7  10 13127.8 119.016   1
  -1   7  -8 4057.85 134.466  -2
   1  -7  -9 4057.85 134.466   1
  -1   7   8 904.032 131.364   1
  -1   7  -7 1400.06 91.5899  -2
   1  -7  -8 1400.06 91.5899   1
   1  -7   6 844.946 70.5894  -2
  -1   7   7 844.946 70.5894   1
   1  -7   5 35285.3 127.275  -2
  -1   7   6 35285.3 127.275   1
  -1   7  -4 13399.7 111.203  -2
   1  -7  -5 13399.7 111.203   1
  -1   7  -3 49288.3 149.478  -2
   1  -7  -4 49288.3 149.478   1
   1  -7   2 2709.02 88.4021  -2
  -1   7   3 2709.02 88.4021   1
  -1   7  -1 9760.81 111.684  -2
   1  -7  -2 9760.81 111.684   1
  -1   7   0 11212.7 103.406  -2
   1  -7  -1 11212.7 103.406   1
   1  -7  -1 11520.0 114.274  -2
  -1   7   0 11520.0 114.274   1
   1  -7  -2 12015.6 107.998  -2
  -1   7  -1 12015.6 107.998   1
  -1   7   3 5314.13 94.4836  -2
   1  -7   2 5314.13 94.4836   1
  -1   7   4 48187.9 158.164  -2
   1  -7   3 48187.9 158.164   1
  -1   7   5 25092.5 116.387  -2
   1  -7   4 25092.5 116.387   1
   1  -7  -6 40972.7 171.647  -2
  -1   7  -5 40972.7 171.647   1
   1  -7  -7 1165.44 133.182  -2
  -1   7  -6 1165.44 133.182   1
  -1   7   8 2756.22 96.9801  -2
   1  -7   7 2756.22 96.9801   1
  -1   7   9 5825.53 90.4754  -2
   1  -7   8 5825.53 90.4754   1
   1  -7 -10 8119.78 109.769  -2
  -1   7  -9 8119.78 109.769   1
  -1   7 -10 900.790 91.5691   1
  -1   7  11 1648.73 120.219  -2
   1  -7  10 1648.73 120.219   1
  -1   7 -11 213.096 81.3063   1
  -1   7  12 811.367 214.439  -2
   1  -7  11 811.367 214.439   1
   1  -7  12 1111.71 99.2547   1
  -1   7  13 1222.40 226.949  -2
   1  -7  12 1222.40 226.949   1
   1  -7  13 6901.36 124.571   1
   1  -7  14 810.461 120.930   1
  -1   7 -15 501.507 102.042   1
  -1   7 -16 204.706 103.277   1
   1  -7  17 1253.74 123.782   1
   1  -7  18 74.0195 119.410   1
  -1   7 -19 137.166 149.643   1
  -1   7 -20 560.622 115.401   1
   1  -7  21-99.6558 101.873   1
   1  -7  22 99.8814 92.9135   1
  -1   7 -23 115.761 80.7027   1
  -1   7 -24 33.8065 111.191   1
   1  -6  25 286.172 87.6822  -2
  -1   6  26 286.172 87.6822   1
  -1   6 -24 91.3506 107.317  -2
   1  -6 -25 91.3506 107.317   1
  -1   6 -23 132.335 121.462  -2
   1  -6 -24 132.335 121.462   1
  -1   6 -22 162.770 102.745  -2
   1  -6 -23 162.770 102.745   1
   1  -6  21 527.618 91.0580  -2
  -1   6  22 527.618 91.0580   1
   1  -6  20 126.638 125.940  -2
  -1   6  21 126.638 125.940   1
  -1   6 -19 1668.55 127.212  -2
   1  -6 -20 1668.55 127.212   1
  -1   6 -18 272.647 123.238  -2
   1  -6 -19 272.647 123.238   1
  -1   6 -17-56.2279 129.337  -2
   1  -6 -18-56.2279 129.337   1
   1  -6  16 2655.22 142.083  -2
  -1   6  17 2655.22 142.083   1
   1  -6  15 1009.95 116.740  -2
  -1   6  16 1009.95 116.740   1
  -1   6 -14 8746.65 131.266  -2
   1  -6 -15 8746.65 131.266   1
   1  -6  13 842.997 87.0771  -2
  -1   6  14 842.997 87.0771   1
   1  -6  12 504.586 72.6001  -2
  -1   6  13 504.586 72.6001   1
   1  -6  11 1529.85 78.2911  -2
  -1   6  12 1529.85 78.2911   1
   1  -6  10 2209.31 80.7244  -2
  -1   6  11 2209.31 80.7244   1
  -1   6  -9 3774.81 103.273  -2
   1  -6 -10 3774.81 103.273   1
   1  -6   8 11832.6 77.9813  -2
  -1   6   9 11832.6 77.9813   1
  -1   6  -7 18521.6 90.1721  -2
   1  -6  -8 18521.6 90.1721   1
   1  -6   6 510.053 65.9320  -2
  -1   6   7 510.053 65.9320   1
   1  -6   5 3294.23 67.2665  -2
  -1   6   6 3294.23 67.2665   1
  -1   6  -4 6402.95 73.0493  -2
   1  -6  -5 6402.95 73.0493   1
   1  -6   3 18371.7 94.7313  -2
  -1   6   4 18371.7 94.7313   1
   1  -6   2 1058.08 55.2107  -2
  -1   6   3 1058.08 55.2107   1
   1  -6   1 23338.6 111.148  -2
  -1   6   2 23338.6 111.148   1
   1  -6   0 9173.35 74.0594  -2
  -1   6   1 9173.35 74.0594   1
   1  -6  -1 11654.3 85.1850  -2
  -1   6   0 11654.3 85.1850   1
  -1   6   2 26665.9 107.045  -2
   1  -6   1 26665.9 107.045   1
  -1   6   3 1409.26 68.3179  -2
   1  -6   2 1409.26 68.3179   1
  -1   6   4 26429.3 128.275  -2
   1  -6   3 26429.3 128.275   1
  -1   6   5 4057.41 82.0923  -2
   1  -6   4 4057.41 82.0923   1
  -1   6   6 2594.57 86.0337  -2
   1  -6   5 2594.57 86.0337   1
  -1   6   7 584.555 64.7061  -2
   1  -6   6 584.555 64.7061   1
  -1   6   8 25752.4 126.347  -2
   1  -6   7 25752.4 126.347   1
  -1   6   9 8392.48 114.168  -2
   1  -6   8 8392.48 114.168   1
   1  -6 -10 3214.06 123.304  -2
  -1   6  -9 3214.06 123.304   1
   1  -6 -11 4104.44 90.8133  -2
  -1   6 -10 4104.44 90.8133   1
   1  -6 -12 2963.57 91.1335  -2
  -1   6 -11 2963.57 91.1335   1
   1  -6 -13 665.496 97.2122  -2
  -1   6 -12 665.496 97.2122   1
  -1   6  14 1322.69 145.301  -2
   1  -6  13 1322.69 145.301   1
   1  -6 -15 6680.65 189.580  -2
  -1   6 -14 6680.65 189.580   1
   1  -6 -16 635.903 127.815  -2
  -1   6 -15 635.903 127.815   1
   1  -6 -17 1475.75 151.690  -2
  -1   6 -16 1475.75 151.690   1
   1  -6 -18 89.1155 156.993  -2
  -1   6 -17 89.1155 156.993   1
  -1   6  19 257.417 287.596  -2
   1  -6  18 257.417 287.596   1
   1  -6 -20 1543.13 183.677  -2
  -1   6 -19 1543.13 183.677   1
   1  -6 -21-74.1328 212.050  -2
  -1   6 -20-74.1328 212.050   1
  -1   6  22 472.044 154.597  -2
   1  -6  21 472.044 154.597   1
  -1   6  23 568.164 114.092  -2
   1  -6  22 568.164 114.092   1
  -1   6  24 281.041 125.649  -2
   1  -6  23 281.041 125.649   1
   1  -6 -25 365.734 133.434  -2
  -1   6 -24 365.734 133.434   1
   1  -6 -26 20.3404 140.014  -2
  -1   6 -25 20.3404 140.014   1
  -1   5  26 28.4470 58.5808   1
   1  -5 -25-72.9243 79.7887   1
  -1   5  24 100.210 72.7933   1
   1  -5 -23 167.459 62.4489   1
   1  -5 -22 333.640 58.7604   1
   1  -5 -21 3111.39 156.794   1
   1  -5 -20 360.506 76.1937   1
  -1   5  19 73.1118 81.0205   1
   1  -5 -18-4.04375 75.2251   1
  -1   5  17 994.264 77.1449   1
   1  -5 -16 529.457 66.2310   1
  -1   5  15 412.339 66.8270   1
   1  -5 -14 1919.90 66.2700   1
   1  -5  13 5709.79 224.449  -2
  -1   5  14 5709.79 224.449   1
   1  -5 -13 96.9691 56.3793   1
  -1   5 -12 1348.43 158.400  -2
   1  -5 -13 1348.43 158.400   1
  -1   5  12 1545.50 84.8125   1
  -1   5 -11 4453.51 114.790  -2
   1  -5 -12 4453.51 114.790   1
  -1   5  11 6226.51 120.249   1
  -1   5 -10 12570.8 115.199  -2
   1  -5 -11 12570.8 115.199   1
   1  -5 -10 1855.24 77.7302   1
   1  -5   9 5928.63 71.4908  -2
  -1   5  10 5928.63 71.4908   1
  -1   5   9 3957.47 97.9895   1
  -1   5  -8 7475.20 67.6831  -2
   1  -5  -9 7475.20 67.6831   1
  -1   5   8 5486.77 136.247   1
  -1   5  -7 9023.32 68.1317  -2
   1  -5  -8 9023.32 68.1317   1
   1  -5   6 37002.1 94.7068  -2
  -1   5   7 37002.1 94.7068   1
   1  -5   5 11539.1 71.6210  -2
  -1   5   6 11539.1 71.6210   1
  -1   5   5 23000.0 157.782   1
  -1   5  -4 26448.4 90.2334  -2
   1  -5  -5 26448.4 90.2334   1
   1  -5   3 2907.28 60.2259  -2
  -1   5   4 2907.28 60.2259   1
  -1   5  -2 8508.50 81.0323  -2
   1  -5  -3 8508.50 81.0323   1
   1  -5   1 3224.79 60.8823  -2
  -1   5   2 3224.79 60.8823   1
   1  -5   0 64407.1 149.573  -2
  -1   5   1 64407.1 149.573   1
  -1   5   1 81918.8 137.294  -2
   1  -5   0 81918.8 137.294   1
  -1   5   2 2944.45 60.7160  -2
   1  -5   1 2944.45 60.7160   1
  -1   5   3 6935.76 62.8718  -2
   1  -5   2 6935.76 62.8718   1
  -1   5   4 4760.28 66.1308  -2
   1  -5   3 4760.28 66.1308   1
  -1   5   5 23524.0 98.6420  -2
   1  -5   4 23524.0 98.6420   1
  -1   5   6 10658.9 87.1326  -2
   1  -5   5 10658.9 87.1326   1
  -1   5   7 40928.7 104.561  -2
   1  -5   6 40928.7 104.561   1
  -1   5   8 8077.29 82.8167  -2
   1  -5   7 8077.29 82.8167   1
  -1   5  -8 3765.81 157.510   1
  -1   5   9 7121.47 90.6800  -2
   1  -5   8 7121.47 90.6800   1
  -1   5  -9 3331.60 159.230   1
  -1   5  10 5396.31 83.6209  -2
   1  -5   9 5396.31 83.6209   1
  -1   5 -10 7415.09 104.706   1
   1  -5 -11 13612.9 169.867  -2
  -1   5 -10 13612.9 169.867   1
   1  -5  11 4210.20 94.4136   1
  -1   5  12 5392.93 147.996  -2
   1  -5  11 5392.93 147.996   1
   1  -5  12 1419.30 77.5285   1
   1  -5 -13 1876.84 234.072  -2
  -1   5 -12 1876.84 234.072   1
   1  -5  13 7694.18 103.011   1
   1  -5 -14 11370.1 309.416  -2
  -1   5 -13 11370.1 309.416   1
  -1   5 -14 1949.93 111.040   1
  -1   5 -15 1230.86 96.5443   1
  -1   5 -16 2740.74 106.796   1
   1  -5  17 2529.99 128.331   1
   1  -5  18 1212.55 150.379   1
   1  -5  19 521.583 205.306   1
   1  -5  20 366.933 121.661   1
   1  -5  21 2144.75 126.013   1
  -1   5 -22 412.158 87.6126   1
   1  -5  23 272.196 72.3156   1
  -1   5 -24 283.791 95.6953   1
  -1   5 -25 22.1341 92.7206   1
  -1   5 -26 598.315 112.641   1
  -1   4  27 263.719 57.8994   1
  -1   4  26 196.325 54.4231   1
   1  -4 -25-16.6096 61.7976   1
   1  -4 -24 253.599 64.0143   1
  -1   4  23 1168.99 67.6385   1
   1  -4 -22 136.055 73.2115   1
   1  -4 -21 1066.41 78.6357   1
   1  -4 -20 961.324 80.2826   1
   1  -4 -19 445.712 77.9820   1
   1  -4 -18 1829.20 88.3260   1
  -1   4  17 5454.44 91.7834   1
  -1   4  16 6745.50 98.1780   1
   1  -4 -15 2626.78 74.5439   1
   1  -4 -14-38.2359 62.5245   1
   1  -4 -13 1173.93 57.7018   1
  -1   4  12 14726.9 87.5202   1
   1  -4 -11 20858.3 86.4771   1
   1  -4 -10-8.57014 47.4523   1
   1  -4  -9 202.439 44.3092   1
   1  -4  -8 4657.08 56.8667   1
   1  -4  -7 19732.5 69.2691   1
  -1   4   6 7435.93 67.8998   1
   1  -4   6 8727.84 199.701  -2
  -1   4   6 8727.84 199.701   1
  -1   4   5 53162.6 120.552   1
   1  -4   5 64441.8 131.806  -2
  -1   4   5 64441.8 131.806   1
  -1   4   4 20904.6 126.004   1
  -1   4  -4 57989.9 107.465  -2
   1  -4  -4 57989.9 107.465   1
   1  -4   3 19808.7 92.3067  -2
  -1   4   3 19808.7 92.3067   1
  -1   4  -2 14922.5 86.0171  -2
   1  -4  -2 14922.5 86.0171   1
  -1   4  -1 4584.70 66.5188  -2
   1  -4  -1 4584.70 66.5188   1
   1  -4   0 216.840 99.6747   1
   1  -4   0 342.790 65.1353  -2
  -1   4   0 342.790 65.1353   1
   1  -4   1 4119.04 82.1279   1
  -1   4   1 5024.02 89.3478  -2
   1  -4   1 5024.02 89.3478   1
   1  -4   2 12567.0 97.1280   1
  -1   4   2 16385.3 86.4134  -2
   1  -4   2 16385.3 86.4134   1
   1  -4   3 12767.2 65.0668   1
  -1   4   3 16970.6 135.516  -2
   1  -4   3 16970.6 135.516   1
   1  -4   4 44630.1 95.3836   1
  -1   4   4 61044.2 200.864  -2
   1  -4   4 61044.2 200.864   1
  -1   4  -5 7295.24 58.1793   1
  -1   4   5 48682.6 192.667  -2
   1  -4   5 48682.6 192.667   1
  -1   4  -6 155.162 37.9036   1
   1  -4  -6 5179.03 186.234  -2
  -1   4  -6 5179.03 186.234   1
   1  -4   7 545.379 42.4700   1
   1  -4   8 2488.10 45.0658   1
  -1   4  -9 8549.51 58.7929   1
   1  -4  10 625.042 47.0126   1
  -1   4 -11 130.242 57.5802   1
   1  -4  12 1199.83 62.5025   1
  -1   4 -13 4276.35 98.8802   1
  -1   4 -14 912.251 80.4831   1
  -1   4 -15 301.934 87.3869   1
  -1   4 -16 143.870 105.685   1
  -1   4 -17 296.013 99.9141   1
  -1   4 -18 183.259 141.169   1
  -1   4 -19 1548.40 128.240   1
  -1   4 -20 506.205 103.712   1
  -1   4 -21 407.158 233.385   1
  -1   4 -22 589.552 112.814   1
   1  -4  23 462.584 88.9576   1
  -1   4 -24 313.262 89.3096   1
   1  -4  25 70.3431 79.0791   1
  -1   4 -26 79.1313 80.4722   1
   1  -3  27 21.6932 96.8353  -2
  -1   3  27 21.6932 96.8353   1
  -1   3 -26 323.714 72.3514  -2
   1  -3 -26 323.714 72.3514   1
   1  -3  25 708.514 86.7073  -2
  -1   3  25 708.514 86.7073   1
   1  -3  24 1220.76 96.7024  -2
  -1   3  24 1220.76 96.7024   1
   1  -3  23 405.905 90.3240  -2
  -1   3  23 405.905 90.3240   1
   1  -3  22 347.635 135.664  -2
  -1   3  22 347.635 135.664   1
  -1   3 -21 1773.13 110.461  -2
   1  -3 -21 1773.13 110.461   1
  -1   3 -20 3430.69 119.743  -2
   1  -3 -20 3430.69 119.743   1
  -1   3 -19 419.891 116.892  -2
   1  -3 -19 419.891 116.892   1
  -1   3 -18 633.764 122.043  -2
   1  -3 -18 633.764 122.043   1
   1  -3  17 79.2132 105.557  -2
  -1   3  17 79.2132 105.557   1
  -1   3 -16 1383.38 116.290  -2
   1  -3 -16 1383.38 116.290   1
  -1   3 -15 6042.85 146.711  -2
   1  -3 -15 6042.85 146.711   1
   1  -3  14 1295.46 116.334  -2
  -1   3  14 1295.46 116.334   1
  -1   3 -13 15005.5 163.617  -2
   1  -3 -13 15005.5 163.617   1
   1  -3  12 608.547 90.7492  -2
  -1   3  12 608.547 90.7492   1
  -1   3 -11 887.019 62.9568  -2
   1  -3 -11 887.019 62.9568   1
   1  -3  10 27362.7 115.471  -2
  -1   3  10 27362.7 115.471   1
   1  -3   9 280.924 70.1634  -2
  -1   3   9 280.924 70.1634   1
   1  -3   8 10360.4 58.7144  -2
  -1   3   8 10360.4 58.7144   1
   1  -3   7 23225.8 72.6782  -2
  -1   3   7 23225.8 72.6782   1
   1  -3   6 108116. 114.478  -2
  -1   3   6 108116. 114.478   1
  -1   3  -5 438.078 42.2775  -2
   1  -3  -5 438.078 42.2775   1
  -1   3  -4 275.212 50.0154  -2
   1  -3  -4 275.212 50.0154   1
  -1   3  -3 3635.12 58.4926  -2
   1  -3  -3 3635.12 58.4926   1
   1  -3   2 144255. 157.548  -2
  -1   3   2 144255. 157.548   1
   1  -3   1 6506.35 64.7341  -2
  -1   3   1 6506.35 64.7341   1
  -1   3   0 23786.8 92.0165  -2
   1  -3   0 23786.8 92.0165   1
   1  -3  -1 5554.43 62.2898  -2
  -1   3  -1 5554.43 62.2898   1
  -1   3   2 127630. 173.266  -2
   1  -3   2 127630. 173.266   1
  -1   3   3 5482.94 57.2615  -2
   1  -3   3 5482.94 57.2615   1
  -1   3   4 523.723 48.4989  -2
   1  -3   4 523.723 48.4989   1
  -1   3   5 351.509 39.7984  -2
   1  -3   5 351.509 39.7984   1
  -1   3   6 94045.0 134.434  -2
   1  -3   6 94045.0 134.434   1
   1  -3  -7 28560.0 92.4232  -2
  -1   3  -7 28560.0 92.4232   1
  -1   3   8 5774.08 67.1624  -2
   1  -3   8 5774.08 67.1624   1
  -1   3   9 631.972 59.7199  -2
   1  -3   9 631.972 59.7199   1
   1  -3 -10 28699.0 113.168  -2
  -1   3 -10 28699.0 113.168   1
   1  -3 -11 133.145 92.7546  -2
  -1   3 -11 133.145 92.7546   1
  -1   3  12 334.858 66.8366  -2
   1  -3  12 334.858 66.8366   1
  -1   3  13 15276.8 137.519  -2
   1  -3  13 15276.8 137.519   1
   1  -3 -14 833.033 101.036  -2
  -1   3 -14 833.033 101.036   1
   1  -3 -15 3785.50 111.505  -2
  -1   3 -15 3785.50 111.505   1
   1  -3 -16 657.616 147.096  -2
  -1   3 -16 657.616 147.096   1
   1  -3 -17 165.993 150.979  -2
  -1   3 -17 165.993 150.979   1
  -1   3  18 816.779 174.670  -2
   1  -3  18 816.779 174.670   1
   1  -3 -19 586.802 168.704  -2
  -1   3 -19 586.802 168.704   1
  -1   3  20 4554.58 221.593  -2
   1  -3  20 4554.58 221.593   1
   1  -3 -21 1669.11 222.481  -2
  -1   3 -21 1669.11 222.481   1
   1  -3 -22 1427.14 304.173  -2
  -1   3 -22 1427.14 304.173   1
  -1   3  23 424.737 145.204  -2
   1  -3  23 424.737 145.204   1
   1  -3 -24 1115.79 138.895  -2
  -1   3 -24 1115.79 138.895   1
   1  -3 -25 897.452 122.972  -2
  -1   3 -25 897.452 122.972   1
   1  -3 -26 273.302 131.008  -2
  -1   3 -26 273.302 131.008   1
   1  -3 -27 94.8978 105.432  -2
  -1   3 -27 94.8978 105.432   1
  -1   2  27-57.5726 55.6427   1
  -1   2  26 389.726 54.6110   1
  -1   2  25 384.429 60.2185   1
  -1   2  24 9.03165 63.9222   1
  -1   2 -24 185.357 244.333  -2
   1  -2 -24 185.357 244.333   1
   1  -2 -23 954.125 83.2051   1
  -1   2  22 663.519 174.419   1
  -1   2 -22 1644.36 198.365  -2
   1  -2 -22 1644.36 198.365   1
  -1   2  21 241.443 106.455   1
  -1   2 -21 17.8368 193.647  -2
   1  -2 -21 17.8368 193.647   1
   1  -2 -20 237.350 131.387   1
  -1   2 -20 358.619 187.917  -2
   1  -2 -20 358.619 187.917   1
  -1   2  19 6055.83 217.413   1
  -1   2 -19 9547.14 188.944  -2
   1  -2 -19 9547.14 188.944   1
  -1   2  18 999.759 175.324   1
   1  -2  18 1095.94 239.130  -2
  -1   2  18 1095.94 239.130   1
  -1   2  17 8746.22 225.316   1
  -1   2 -17 13679.5 178.188  -2
   1  -2 -17 13679.5 178.188   1
  -1   2  16 353.004 152.341   1
  -1   2 -16 559.394 123.189  -2
   1  -2 -16 559.394 123.189   1
  -1   2  15 1478.29 151.242   1
   1  -2  15 2172.86 106.385  -2
  -1   2  15 2172.86 106.385   1
  -1   2  14 100.997 133.393   1
   1  -2  14 1031.88 116.534  -2
  -1   2  14 1031.88 116.534   1
  -1   2 -13 8823.66 119.121  -2
   1  -2 -13 8823.66 119.121   1
   1  -2  12 2916.28 101.961  -2
  -1   2  12 2916.28 101.961   1
   1  -2  11 1403.25 68.8790  -2
  -1   2  11 1403.25 68.8790   1
   1  -2 -10 3612.34 152.675   1
   1  -2  10 12006.1 67.7983  -2
  -1   2  10 12006.1 67.7983   1
   1  -2  -9 40800.9 251.250   1
   1  -2   9 55633.8 99.2664  -2
  -1   2   9 55633.8 99.2664   1
   1  -2   8 9766.56 68.0570  -2
  -1   2   8 9766.56 68.0570   1
   1  -2   7 1768.78 49.7582  -2
  -1   2   7 1768.78 49.7582   1
  -1   2  -6 1543.84 41.5233  -2
   1  -2  -6 1543.84 41.5233   1
   1  -2   5 18691.9 70.3513  -2
  -1   2   5 18691.9 70.3513   1
   1  -2   4 8439.85 55.1517  -2
  -1   2   4 8439.85 55.1517   1
   1  -2   3 17561.4 52.8445  -2
  -1   2   3 17561.4 52.8445   1
   1  -2   2 366674. 164.329  -2
  -1   2   2 366674. 164.329   1
  -1   2   1 1222.17 96.6141   1
  -1   2  -1 5823.22 55.0831  -2
   1  -2  -1 5823.22 55.0831   1
   1  -2   0 4510.92 71.6690   1
   1  -2   0 7628.22 55.6436  -2
  -1   2   0 7628.22 55.6436   1
   1  -2   1 5692.69 59.1099   1
   1  -2  -1 7140.85 59.2202  -2
  -1   2  -1 7140.85 59.2202   1
  -1   2  -2 168138. 274.013   1
   1  -2  -2 392009. 155.912  -2
  -1   2  -2 392009. 155.912   1
   1  -2  -3 21502.7 64.9150  -2
  -1   2  -3 21502.7 64.9150   1
   1  -2  -4 11832.4 56.4091  -2
  -1   2  -4 11832.4 56.4091   1
   1  -2   5 1681.56 85.1526   1
  -1   2   5 12478.6 69.3224  -2
   1  -2   5 12478.6 69.3224   1
   1  -2  -6 2329.39 48.1379  -2
  -1   2  -6 2329.39 48.1379   1
   1  -2   7 2106.06 130.380   1
  -1   2   7 2199.55 48.7388  -2
   1  -2   7 2199.55 48.7388   1
   1  -2   8 4991.32 143.144   1
  -1   2   8 8703.41 58.9051  -2
   1  -2   8 8703.41 58.9051   1
   1  -2  -9 42564.6 110.857  -2
  -1   2  -9 42564.6 110.857   1
  -1   2  10 13372.4 82.1966  -2
   1  -2  10 13372.4 82.1966   1
   1  -2 -11 949.920 60.2814  -2
  -1   2 -11 949.920 60.2814   1
  -1   2  12 4691.70 68.2245  -2
   1  -2  12 4691.70 68.2245   1
  -1   2  13 5660.39 90.7203  -2
   1  -2  13 5660.39 90.7203   1
   1  -2 -14 803.394 123.891  -2
  -1   2 -14 803.394 123.891   1
   1  -2  15 1739.74 115.827   1
  -1   2  15 2122.05 146.394  -2
   1  -2  15 2122.05 146.394   1
   1  -2  16 121.299 112.765   1
   1  -2 -16 248.557 131.924  -2
  -1   2 -16 248.557 131.924   1
  -1   2 -17 3794.04 113.586   1
   1  -2 -17 5378.39 352.904  -2
  -1   2 -17 5378.39 352.904   1
   1  -2  18-97.8555 126.336   1
   1  -2 -18 150.157 327.545  -2
  -1   2 -18 150.157 327.545   1
   1  -2  19 6540.89 176.545   1
   1  -2 -19 12189.9 371.309  -2
  -1   2 -19 12189.9 371.309   1
   1  -2  20 161.212 137.005   1
   1  -2 -20 350.322 305.226  -2
  -1   2 -20 350.322 305.226   1
   1  -2  21 95.7983 198.859   1
  -1   2 -22 1027.35 221.518   1
  -1   2 -23 375.424 93.0880   1
  -1   2 -24-51.5353 95.7480   1
  -1   2 -25 3722.07 96.9326   1
   1  -2  26 39.9616 99.7831   1
   1  -2  27 125.356 83.5935   1
  -1   1  27 225.399 78.9599   1
  -1   1  26 447.839 53.3309   1
   1  -1 -25 583.439 59.4996   1
  -1   1  24 117.991 64.9391   1
  -1   1  23 597.058 81.5486   1
   1  -1 -22 2.76573 135.999   1
   1  -1 -21-96.0799 109.971   1
   1  -1 -20 388.946 106.235   1
  -1   1  19 525.584 89.8059   1
  -1   1  18 142.878 94.6398   1
   1  -1 -17 87.3696 73.2156   1
  -1   1  16 4900.26 91.4930   1
  -1   1  15 2297.36 74.9146   1
  -1   1  14 110.574 65.5695   1
  -1   1  13 300.546 60.5115   1
  -1   1  12 7764.28 75.1167   1
   1  -1 -11 30.7815 38.2567   1
   1  -1 -10 844.637 39.1055   1
  -1   1   9 71607.3 85.9000   1
  -1   1   8 441.792 36.9614   1
  -1   1   7 8583.74 44.2901   1
   1  -1  -6 13286.0 46.8626   1
   1  -1  -5 38348.9 80.8002   1
  -1   1   4 7564.16 41.4317   1
  -1   1   3 10969.4 43.6955   1
   1  -1  -2 210.005 33.2521   1
   1  -1  -1 122480. 83.4856   1
   1  -1   0 210576. 117.445   1
  -1   1  -1 3067.53 20.1824   1
  -1   1  -2 77076.6 63.5609   1
   1  -1   3 309.539 25.8457   1
   1  -1   4 6577.83 28.8835   1
   1  -1   5 1818.39 31.4584   1
   1  -1   6 40779.8 52.8147   1
   1  -1   7 11130.2 38.7590   1
   1  -1   8 1637.86 28.0600   1
   1  -1   9 24982.2 53.0415   1
   1  -1  10 4426.63 48.1610   1
   1  -1  11 259.117 36.5416   1
   1  -1  12 1880.12 51.1324   1
  -1   1 -13 1586.23 55.3871   1
   1  -1  14 2394.97 64.1070   1
  -1   1 -15 4840.74 97.2051   1
   1  -1  16 9158.40 100.334   1
  -1   1 -17 651.632 87.2601   1
  -1   1 -18 538.563 98.8929   1
   1  -1  19 3884.15 129.559   1
   1  -1  20 957.336 153.161   1
   1  -1  21 160.518 121.958   1
  -1   1 -22 745.221 140.965   1
  -1   1 -23 45.4395 105.779   1
   1  -1  24 912.118 102.367   1
  -1   1 -25 438.513 81.0665   1
   1  -1  26 174.220 103.755   1
  -1   1 -27 460.090 93.7080   1
   1  -1  28 360.948 99.9360   1
  -1   0  27 133.551 106.315   1
  -1   0 -28 160.536 161.948  -2
   1   0 -27 160.536 161.948   1
   1   0  27 449.741 115.462  -2
  -1   0  26 449.741 115.462   1
   1   0  26 206.357 88.3131  -2
  -1   0  25 206.357 88.3131   1
   1   0  25 820.757 90.2460  -2
  -1   0  24 820.757 90.2460   1
  -1   0 -24 263.792 109.289  -2
   1   0 -23 263.792 109.289   1
  -1   0 -23 2348.58 289.008  -2
   1   0 -22 2348.58 289.008   1
   1   0  22 1028.94 145.308  -2
  -1   0  21 1028.94 145.308   1
   1   0  21 751.014 145.114  -2
  -1   0  20 751.014 145.114   1
  -1   0 -20 1851.62 151.076  -2
   1   0 -19 1851.62 151.076   1
   1   0  19 1574.00 171.290  -2
  -1   0  18 1574.00 171.290   1
   1   0  18 3103.82 112.416  -2
  -1   0  17 3103.82 112.416   1
  -1   0 -17 3955.46 90.0761  -2
   1   0 -16 3955.46 90.0761   1
   1   0  16 5967.97 89.8528  -2
  -1   0  15 5967.97 89.8528   1
   1   0  15 9357.57 129.807  -2
  -1   0  14 9357.57 129.807   1
   1   0  14 3820.36 135.851  -2
  -1   0  13 3820.36 135.851   1
   1   0  13 757.760 83.6354  -2
  -1   0  12 757.760 83.6354   1
  -1   0 -12 3741.73 67.5251  -2
   1   0 -11 3741.73 67.5251   1
  -1   0 -11 26879.9 93.8372  -2
   1   0 -10 26879.9 93.8372   1
   1   0  10 14719.8 84.2071  -2
  -1   0   9 14719.8 84.2071   1
  -1   0  -9 2633.98 49.5265  -2
   1   0  -8 2633.98 49.5265   1
   1   0   8 1538.20 42.4783  -2
  -1   0   7 1538.20 42.4783   1
   1   0   7 10635.7 57.3243  -2
  -1   0   6 10635.7 57.3243   1
  -1   0  -6 8223.34 55.5076  -2
   1   0  -5 8223.34 55.5076   1
   1   0   5 81.8808 53.3087  -2
  -1   0   4 81.8808 53.3087   1
   1   0   4 43444.0 56.6214  -2
  -1   0   3 43444.0 56.6214   1
  -1   0  -3 21236.5 51.0961  -2
   1   0  -2 21236.5 51.0961   1
  -1   0  -2 982.511 20.7455  -2
   1   0  -1 982.511 20.7455   1
   1   0   0 853.903 13.4665   1
  -1   0  -1 3502.59 22.3837  -2
   1   0   0 3502.59 22.3837   1
  -1   0   0 5290.73 30.8532  -2
   1   0   1 5290.73 30.8532   1
  -1   0  -2 765.530 39.5827   1
  -1   0   1 521.670 16.8396  -2
   1   0   2 521.670 16.8396   1
  -1   0   2 16747.9 45.9021  -2
   1   0   3 16747.9 45.9021   1
  -1   0   3 39325.0 59.1843  -2
   1   0   4 39325.0 59.1843   1
  -1   0   4 32.1945 60.9898  -2
   1   0   5 32.1945 60.9898   1
  -1   0   5 12417.8 38.1411  -2
   1   0   6 12417.8 38.1411   1
   1   0  -6 15070.9 45.3120  -2
  -1   0  -7 15070.9 45.3120   1
  -1   0   7 611.889 36.7724  -2
   1   0   8 611.889 36.7724   1
  -1   0   8 5740.53 46.4014  -2
   1   0   9 5740.53 46.4014   1
  -1   0   9 8727.39 51.2146  -2
   1   0  10 8727.39 51.2146   1
  -1   0  10 47323.9 93.8621  -2
   1   0  11 47323.9 93.8621   1
  -1   0  11 6727.13 61.0205  -2
   1   0  12 6727.13 61.0205   1
  -1   0  12 441.594 56.8336  -2
   1   0  13 441.594 56.8336   1
  -1   0  13 3908.50 81.6968  -2
   1   0  14 3908.50 81.6968   1
  -1   0  14 14608.5 137.350  -2
   1   0  15 14608.5 137.350   1
  -1   0  15 10837.7 122.253  -2
   1   0  16 10837.7 122.253   1
  -1   0  16 2422.79 122.267  -2
   1   0  17 2422.79 122.267   1
  -1   0  17 1907.96 115.940  -2
   1   0  18 1907.96 115.940   1
   1   0 -18 2472.77 143.559  -2
  -1   0 -19 2472.77 143.559   1
  -1   0  19 2201.31 157.470  -2
   1   0  20 2201.31 157.470   1
   1   0 -20 164.361 191.296  -2
  -1   0 -21 164.361 191.296   1
  -1   0  21 1342.46 132.945  -2
   1   0  22 1342.46 132.945   1
  -1   0  22 782.455 103.597  -2
   1   0  23 782.455 103.597   1
  -1   0  23 505.332 98.8215  -2
   1   0  24 505.332 98.8215   1
   1   0 -24 277.631 138.909  -2
  -1   0 -25 277.631 138.909   1
  -1   0  25 261.534 122.907  -2
   1   0  26 261.534 122.907   1
  -1   0 -27 49.2244 139.042   1
  -1   0  26 550.541 184.360  -2
   1   0  27 550.541 184.360   1
  -1   0 -28 23.6839 76.5629   1
  -1  -1  27 54.4174 76.7256   1
   1   1 -26 152.537 102.552   1
   1   1  27 330.063 184.596  -2
  -1  -1  26 330.063 184.596   1
  -1  -1 -26 374.356 124.547  -2
   1   1 -25 374.356 124.547   1
   1   1  25 1193.07 99.4644  -2
  -1  -1  24 1193.07 99.4644   1
  -1  -1 -24 516.273 184.014  -2
   1   1 -23 516.273 184.014   1
  -1  -1 -23 802.290 181.853  -2
   1   1 -22 802.290 181.853   1
  -1  -1 -22 1322.06 191.982  -2
   1   1 -21 1322.06 191.982   1
   1   1  21 555.321 146.933  -2
  -1  -1  20 555.321 146.933   1
  -1  -1 -20 7797.88 175.109  -2
   1   1 -19 7797.88 175.109   1
   1   1  19 7320.54 156.088  -2
  -1  -1  18 7320.54 156.088   1
   1   1  18 1587.30 111.723  -2
  -1  -1  17 1587.30 111.723   1
   1   1  17 1256.39 93.6943  -2
  -1  -1  16 1256.39 93.6943   1
   1   1  16 1573.18 87.7764  -2
  -1  -1  15 1573.18 87.7764   1
  -1  -1 -15 3167.94 101.120  -2
   1   1 -14 3167.94 101.120   1
  -1  -1 -14 19120.1 161.062  -2
   1   1 -13 19120.1 161.062   1
  -1  -1 -13 2969.07 114.365  -2
   1   1 -12 2969.07 114.365   1
   1   1  12 1156.05 81.1590  -2
  -1  -1  11 1156.05 81.1590   1
  -1  -1 -11 2259.97 58.5867  -2
   1   1 -10 2259.97 58.5867   1
   1   1  10 59016.6 98.3495  -2
  -1  -1   9 59016.6 98.3495   1
   1   1   9 1608.66 51.3032  -2
  -1  -1   8 1608.66 51.3032   1
  -1  -1  -8 63118.4 101.706  -2
   1   1  -7 63118.4 101.706   1
   1   1   7 79577.5 140.381  -2
  -1  -1   6 79577.5 140.381   1
  -1  -1  -6 201962. 176.504  -2
   1   1  -5 201962. 176.504   1
  -1  -1  -5 6503.11 55.3637  -2
   1   1  -4 6503.11 55.3637   1
  -1  -1  -4 4286.37 38.6894  -2
   1   1  -3 4286.37 38.6894   1
   1   1   3 35365.6 52.7210  -2
  -1  -1   2 35365.6 52.7210   1
  -1  -1   1 1108.29 32.2623   1
  -1  -1  -2 4412.69 24.4952  -2
   1   1  -1 4412.69 24.4952   1
  -1  -1   0 25241.4 33.2735   1
  -1  -1   0 75316.3 129.422  -2
   1   1   1 75316.3 129.422   1
  -1  -1   1 6783.49 68.4809  -2
   1   1   2 6783.49 68.4809   1
  -1  -1  -3 38647.0 68.0205   1
   1   1  -2 50982.8 96.6331  -2
  -1  -1  -3 50982.8 96.6331   1
  -1  -1   3 5917.00 30.8029  -2
   1   1   4 5917.00 30.8029   1
  -1  -1   4 3997.26 30.1749  -2
   1   1   5 3997.26 30.1749   1
  -1  -1   5 175043. 105.173  -2
   1   1   6 175043. 105.173   1
  -1  -1   6 93931.6 74.3039  -2
   1   1   7 93931.6 74.3039   1
  -1  -1   7 58515.4 76.9266  -2
   1   1   8 58515.4 76.9266   1
  -1  -1   8 674.505 50.3238  -2
   1   1   9 674.505 50.3238   1
  -1  -1   9 38406.5 72.4842  -2
   1   1  10 38406.5 72.4842   1
  -1  -1  10 748.349 51.8153  -2
   1   1  11 748.349 51.8153   1
   1   1 -11 816.227 52.4909  -2
  -1  -1 -12 816.227 52.4909   1
  -1  -1  12 2223.11 59.0390  -2
   1   1  13 2223.11 59.0390   1
   1   1 -13 13082.4 119.824  -2
  -1  -1 -14 13082.4 119.824   1
   1   1 -14 1931.35 130.101  -2
  -1  -1 -15 1931.35 130.101   1
  -1  -1  15 2295.31 98.3843  -2
   1   1  16 2295.31 98.3843   1
  -1  -1  16 1825.25 104.916  -2
   1   1  17 1825.25 104.916   1
  -1  -1  17 938.460 130.410  -2
   1   1  18 938.460 130.410   1
   1   1 -18 5796.00 154.548  -2
  -1  -1 -19 5796.00 154.548   1
  -1  -1  19 8737.46 219.883  -2
   1   1  20 8737.46 219.883   1
  -1  -1  20 699.817 236.980  -2
   1   1  21 699.817 236.980   1
  -1  -1  21 266.898 124.104  -2
   1   1  22 266.898 124.104   1
  -1  -1  22 1357.16 177.336  -2
   1   1  23 1357.16 177.336   1
  -1  -1  23 91.1307 91.5733  -2
   1   1  24 91.1307 91.5733   1
   1   1  25 510.130 156.619   1
   1   1 -24 1181.02 92.8926  -2
  -1  -1 -25 1181.02 92.8926   1
   1   1  26-58.3595 134.124   1
  -1  -1  25 252.197 120.750  -2
   1   1  26 252.197 120.750   1
   1   1  27-68.8221 111.470   1
  -1  -1  26 368.562 130.709  -2
   1   1  27 368.562 130.709   1
  -1  -1 -28 61.3349 77.0254   1
   1   2 -27 59.2149 71.6721   1
  -1  -2  26 578.755 94.7905   1
  -1  -2  25-8.38441 104.205   1
  -1  -2  24 112.314 95.1806   1
   1   2 -23 214.557 103.516   1
  -1  -2  22 2323.27 116.856   1
   1   2 -21 742.530 110.884   1
   1   2 -20 278.295 140.715   1
   1   2 -19 0.25567 137.113   1
  -1  -2  18 2845.10 110.234   1
   1   2 -17 288.709 94.7203   1
  -1  -2  16 9368.21 104.467   1
  -1  -2  15 4823.74 70.0317   1
   1   2 -14 951.797 63.4231   1
  -1  -2  13-29.3662 83.8765   1
  -1  -2  12 11172.3 89.7552   1
   1   2 -11 880.267 59.4520   1
  -1  -2  10 11961.7 73.1344   1
   1   2  -9 33597.5 122.671   1
  -1  -2   8 6037.19 69.1867   1
  -1  -2   7 40717.5 90.1363   1
   1   2  -6 11752.5 50.4232   1
   1   2  -5 507.895 41.6555   1
  -1  -2   4 34091.3 66.1971   1
   1   2  -3 9093.58 38.5080   1
   1   2  -2 17292.0 44.6403   1
   1   2  -1 6579.18 27.9465   1
  -1  -2   0 349595. 142.896   1
   1   2   1 85204.2 69.7019   1
  -1  -2   0 330180. 282.121  -2
   1   2   1 330180. 282.121   1
  -1  -2  -2 120519. 99.5852   1
   1   2   3 17127.7 35.2764   1
   1   2   4 14329.8 32.1684   1
   1   2   5 66553.7 51.6765   1
   1   2   6 13711.5 31.2859   1
   1   2   7 159.346 20.4150   1
   1   2   8 23647.0 42.7566   1
  -1  -2  -9 9930.26 38.8395   1
   1   2  10 5665.12 39.9901   1
   1   2  11 12635.4 48.5752   1
   1   2  12 2722.46 45.9822   1
  -1  -2 -13 1536.35 50.0785   1
   1   2  14 1628.15 70.4103   1
   1   2  15 5565.56 95.3092   1
  -1  -2 -16 1538.34 70.5759   1
  -1  -2 -17 12035.7 111.642   1
   1   2  18 879.787 91.7766   1
   1   2  19 1755.54 114.836   1
   1   2  20 1436.55 129.682   1
   1   2  21 382.710 111.384   1
   1   2  22-40.3038 77.5500   1
  -1  -2 -23 104.360 195.290   1
   1   2  24 1194.43 78.7432   1
   1   2  25 173.718 59.3421   1
   1   2  26 70.2824 57.0373   1
   1   2  27 177.582 74.6243   1
   1   2  28 256.161 110.648   1
   1   3 -26 162.616 84.6769   1
   1   3 -25 134.626 99.1819   1
   1   3 -24 270.450 90.8135   1
  -1  -3  23-61.7121 85.9258   1
   1   3 -22 1392.50 112.512   1
   1   3 -21 2891.36 157.339   1
   1   3 -20 329.278 118.230   1
  -1  -3  19 15.6708 110.130   1
   1   3 -18 1451.75 117.322   1
  -1  -3  17 333.823 186.363   1
   1   3  19 2022.94 163.832  -2
  -1  -3  17 2022.94 163.832   1
  -1  -3  16-57.6154 123.052   1
  -1  -3 -18 187.329 148.058  -2
   1   3 -16 187.329 148.058   1
   1   3 -15 459.878 119.781   1
  -1  -3 -17 2196.01 147.708  -2
   1   3 -15 2196.01 147.708   1
   1   3  16 1118.31 108.898  -2
  -1  -3  14 1118.31 108.898   1
  -1  -3 -15 2460.81 107.892  -2
   1   3 -13 2460.81 107.892   1
  -1  -3 -14 137.671 102.903  -2
   1   3 -12 137.671 102.903   1
  -1  -3  11 8162.44 172.044   1
   1   3  13 8657.62 111.178  -2
  -1  -3  11 8657.62 111.178   1
   1   3  12 305.157 97.5608  -2
  -1  -3  10 305.157 97.5608   1
   1   3  11 14544.7 101.602  -2
  -1  -3   9 14544.7 101.602   1
   1   3  10 1199.50 67.3971  -2
  -1  -3   8 1199.50 67.3971   1
   1   3   9 10995.6 78.2812  -2
  -1  -3   7 10995.6 78.2812   1
  -1  -3  -8 21774.8 76.1117  -2
   1   3  -6 21774.8 76.1117   1
   1   3   7 36647.9 83.7858  -2
  -1  -3   5 36647.9 83.7858   1
   1   3   6 98071.8 111.733  -2
  -1  -3   4 98071.8 111.733   1
  -1  -3  -5 75640.4 98.1592  -2
   1   3  -3 75640.4 98.1592   1
  -1  -3  -4 193735. 125.101  -2
   1   3  -2 193735. 125.101   1
  -1  -3   1 20609.9 127.099   1
  -1  -3  -3 39581.3 69.6857  -2
   1   3  -1 39581.3 69.6857   1
   1   3   0 5128.16 79.5231   1
  -1  -3  -2 7894.82 52.6343  -2
   1   3   0 7894.82 52.6343   1
   1   3   1 61002.9 74.1630   1
  -1  -3  -1 100060. 101.958  -2
   1   3   1 100060. 101.958   1
   1   3   2 3601.15 71.2716   1
  -1  -3   0 6573.48 33.2926  -2
   1   3   2 6573.48 33.2926   1
   1   3   3 23241.5 132.101   1
  -1  -3   1 36470.4 47.0114  -2
   1   3   3 36470.4 47.0114   1
  -1  -3  -4 64406.1 74.6112   1
  -1  -3   2 147156. 91.6254  -2
   1   3   4 147156. 91.6254   1
   1   3   5 8094.08 63.5212   1
  -1  -3   3 45681.3 57.7262  -2
   1   3   5 45681.3 57.7262   1
   1   3   6 61250.3 165.668   1
  -1  -3   4 92308.0 82.0338  -2
   1   3   6 92308.0 82.0338   1
  -1  -3   5 27063.4 59.4341  -2
   1   3   7 27063.4 59.4341   1
  -1  -3   6 26020.8 55.8485  -2
   1   3   8 26020.8 55.8485   1
   1   3   9 17702.1 133.607   1
  -1  -3   7 17083.0 66.6996  -2
   1   3   9 17083.0 66.6996   1
  -1  -3   8 614.481 57.9908  -2
   1   3  10 614.481 57.9908   1
  -1  -3   9 20515.4 78.1517  -2
   1   3  11 20515.4 78.1517   1
  -1  -3  10 44.8591 53.2128  -2
   1   3  12 44.8591 53.2128   1
  -1  -3  11 5105.27 71.7641  -2
   1   3  13 5105.27 71.7641   1
  -1  -3  12 246.678 87.4882  -2
   1   3  14 246.678 87.4882   1
  -1  -3  13 3006.07 96.6088  -2
   1   3  15 3006.07 96.6088   1
  -1  -3  14 369.003 124.757  -2
   1   3  16 369.003 124.757   1
  -1  -3  15 3030.18 143.990  -2
   1   3  17 3030.18 143.990   1
  -1  -3  16 13.6939 155.102  -2
   1   3  18 13.6939 155.102   1
   1   3  19 3886.51 199.466   1
  -1  -3  17 4267.06 265.325  -2
   1   3  19 4267.06 265.325   1
   1   3  20 920.639 184.504   1
   1   3 -18 1377.55 156.555  -2
  -1  -3 -20 1377.55 156.555   1
   1   3  21 3017.75 198.478   1
  -1  -3  19 2820.72 163.229  -2
   1   3  21 2820.72 163.229   1
  -1  -3 -22 1226.94 96.0034   1
  -1  -3  20 890.960 178.002  -2
   1   3  22 890.960 178.002   1
  -1  -3 -23-176.869 191.604   1
  -1  -3 -24 2044.54 77.8462   1
   1   3  25 2189.09 73.5898   1
  -1  -3  23 705.738 218.139  -2
   1   3  25 705.738 218.139   1
  -1  -3 -26 78.7179 62.4691   1
  -1  -3  24-7.43910 200.094  -2
   1   3  26-7.43910 200.094   1
   1   3  27-34.1852 54.1820   1
   1   3  28 213.795 73.2919   1
  -1  -4 -28 187.740 101.201  -2
   1   4 -26 187.740 101.201   1
  -1  -4 -27 464.835 130.464  -2
   1   4 -25 464.835 130.464   1
   1   4  26-50.2486 145.983  -2
  -1  -4  24-50.2486 145.983   1
  -1  -4 -25 1827.90 124.954  -2
   1   4 -23 1827.90 124.954   1
  -1  -4 -24 349.513 140.335  -2
   1   4 -22 349.513 140.335   1
  -1  -4 -23 1519.43 163.340  -2
   1   4 -21 1519.43 163.340   1
   1   4  22 167.436 142.847  -2
  -1  -4  20 167.436 142.847   1
   1   4  21 397.394 178.970  -2
  -1  -4  19 397.394 178.970   1
  -1  -4 -20 1001.23 161.331  -2
   1   4 -18 1001.23 161.331   1
   1   4  19 218.049 123.841  -2
  -1  -4  17 218.049 123.841   1
  -1  -4 -18 7118.91 148.635  -2
   1   4 -16 7118.91 148.635   1
   1   4  17 2632.78 116.321  -2
  -1  -4  15 2632.78 116.321   1
  -1  -4 -16 390.062 111.489  -2
   1   4 -14 390.062 111.489   1
   1   4  15 2359.99 105.217  -2
  -1  -4  13 2359.99 105.217   1
  -1  -4 -14 8937.23 156.313  -2
   1   4 -12 8937.23 156.313   1
   1   4  13 10027.2 152.091  -2
  -1  -4  11 10027.2 152.091   1
  -1  -4 -12 563.575 91.9650  -2
   1   4 -10 563.575 91.9650   1
   1   4  11 30885.9 125.750  -2
  -1  -4   9 30885.9 125.750   1
  -1  -4 -10 10805.6 79.9815  -2
   1   4  -8 10805.6 79.9815   1
  -1  -4  -9 4688.95 70.7359  -2
   1   4  -7 4688.95 70.7359   1
  -1  -4  -8 4000.53 67.0738  -2
   1   4  -6 4000.53 67.0738   1
  -1  -4  -7 99761.7 141.320  -2
   1   4  -5 99761.7 141.320   1
  -1  -4  -6 5064.21 56.6250  -2
   1   4  -4 5064.21 56.6250   1
   1   4   5 36462.0 106.491  -2
  -1  -4   3 36462.0 106.491   1
  -1  -4  -4 33518.9 88.8654  -2
   1   4  -2 33518.9 88.8654   1
  -1  -4  -3 16044.2 56.1019  -2
   1   4  -1 16044.2 56.1019   1
  -1  -4  -2 2111.22 37.4458  -2
   1   4   0 2111.22 37.4458   1
   1   4   1 366.101 34.6338  -2
  -1  -4  -1 366.101 34.6338   1
  -1  -4   0 2952.63 32.8710  -2
   1   4   2 2952.63 32.8710   1
   1   4   3 13268.7 51.7378   1
  -1  -4   1 18019.2 46.5425  -2
   1   4   3 18019.2 46.5425   1
  -1  -4   2 34306.4 59.4191  -2
   1   4   4 34306.4 59.4191   1
  -1  -4   3 25752.6 55.7820  -2
   1   4   5 25752.6 55.7820   1
  -1  -4   4 2417.40 46.5551  -2
   1   4   6 2417.40 46.5551   1
  -1  -4   5 60556.0 94.3940  -2
   1   4   7 60556.0 94.3940   1
  -1  -4   6 5036.29 52.7671  -2
   1   4   8 5036.29 52.7671   1
  -1  -4   7 4136.45 55.2947  -2
   1   4   9 4136.45 55.2947   1
  -1  -4   8 5811.23 64.4820  -2
   1   4  10 5811.23 64.4820   1
  -1  -4   9 23261.7 104.848  -2
   1   4  11 23261.7 104.848   1
  -1  -4  10 220.565 58.7279  -2
   1   4  12 220.565 58.7279   1
  -1  -4  11 6626.03 95.2330  -2
   1   4  13 6626.03 95.2330   1
  -1  -4  12 7649.11 108.136  -2
   1   4  14 7649.11 108.136   1
  -1  -4  13 1377.65 94.8172  -2
   1   4  15 1377.65 94.8172   1
  -1  -4  14 929.500 108.029  -2
   1   4  16 929.500 108.029   1
  -1  -4  15 4674.32 133.447  -2
   1   4  17 4674.32 133.447   1
  -1  -4  16 6125.60 147.948  -2
   1   4  18 6125.60 147.948   1
  -1  -4  17 335.543 142.213  -2
   1   4  19 335.543 142.213   1
   1   4 -18 1634.70 120.880  -2
  -1  -4 -20 1634.70 120.880   1
   1   4 -19 587.058 103.059  -2
  -1  -4 -21 587.058 103.059   1
  -1  -4  20 372.829 93.6079  -2
   1   4  22 372.829 93.6079   1
   1   4 -21 1841.44 153.676  -2
  -1  -4 -23 1841.44 153.676   1
   1   4 -22 654.150 96.2484  -2
  -1  -4 -24 654.150 96.2484   1
  -1  -4  23 999.625 85.0390  -2
   1   4  25 999.625 85.0390   1
  -1  -4  24 119.762 84.6690  -2
   1   4  26 119.762 84.6690   1
   1   4 -25 33.2733 78.0791  -2
  -1  -4 -27 33.2733 78.0791   1
   1   5 -25 201.805 80.0684   1
  -1  -5  24 89.8318 94.2813   1
  -1  -5  23 282.099 93.7233   1
   1   5 -22 4556.08 122.366   1
  -1  -5  21 45.8079 106.112   1
   1   5 -20 1910.28 153.945   1
  -1  -5  19 627.152 113.989   1
  -1  -5  18 209.971 113.620   1
  -1  -5  17 3741.79 115.965   1
  -1  -5  16 4142.84 95.6667   1
   1   5 -15 5799.73 99.0110   1
  -1  -5  14 715.515 84.6594   1
   1   5 -13 1787.13 85.6901   1
   1   5 -12 4540.43 109.308   1
  -1  -5  11 3068.87 70.8206   1
   1   5 -10 145.340 58.3280   1
   1   5  -9 3566.79 59.1560   1
   1   5  -8 9760.21 68.3231   1
   1   5  -7 1522.14 54.9474   1
   1   5  -6 3649.46 50.1410   1
   1   5  -5 12321.2 65.8802   1
  -1  -5  -7 43804.9 316.924  -2
   1   5  -5 43804.9 316.924   1
   1   5  -4 8020.78 59.9000   1
  -1  -5  -6 9968.76 207.269  -2
   1   5  -4 9968.76 207.269   1
   1   5  -3 1633.18 48.4520   1
  -1  -5  -5 7885.84 90.2346  -2
   1   5  -3 7885.84 90.2346   1
  -1  -5   2 39687.7 216.368   1
  -1  -5  -4 88520.2 144.853  -2
   1   5  -2 88520.2 144.853   1
  -1  -5   1 19201.5 71.8278   1
  -1  -5  -3 21985.8 64.3171  -2
   1   5  -1 21985.8 64.3171   1
   1   5   0 21347.1 62.9779   1
  -1  -5  -2 29335.0 70.1549  -2
   1   5   0 29335.0 70.1549   1
   1   5   1 98939.9 134.062   1
  -1  -5  -1 152604. 124.874  -2
   1   5   1 152604. 124.874   1
   1   5   2 3449.79 41.3436   1
  -1  -5   0 16178.3 51.3186  -2
   1   5   2 16178.3 51.3186   1
   1   5   3 1246.35 35.0236   1
  -1  -5   1 13079.4 50.3218  -2
   1   5   3 13079.4 50.3218   1
   1   5   4 76026.8 74.0173   1
  -1  -5   2 105422. 107.031  -2
   1   5   4 105422. 107.031   1
   1   5   5 10950.9 63.3522   1
   1   5  -3 11389.3 46.2644  -2
  -1  -5  -5 11389.3 46.2644   1
   1   5   6 1816.44 33.5532   1
  -1  -5   4 6123.41 58.6808  -2
   1   5   6 6123.41 58.6808   1
   1   5   7 55699.1 97.1615   1
  -1  -5   5 65158.0 150.247  -2
   1   5   7 65158.0 150.247   1
   1   5   8 1072.48 40.6793   1
   1   5   9 68.5137 45.2202   1
   1   5  10 7712.87 55.8043   1
   1   5  11 6186.28 54.0654   1
   1   5  12 350.846 49.6169   1
   1   5  13 1351.36 62.8459   1
  -1  -5 -14 471.141 54.3174   1
   1   5  15 3859.16 75.5074   1
   1   5  16 149.255 57.6610   1
   1   5  17 712.444 62.9456   1
   1   5  18 1344.68 77.7423   1
   1   5  19 1305.16 80.8080   1
   1   5  20 6690.20 84.8074   1
   1   5  21 383.866 70.3904   1
  -1  -5 -22-25.9218 77.6739   1
  -1  -5 -23 78.1583 76.0816   1
  -1  -5 -24 495.267 75.0829   1
   1   5  25 2.13262 64.8809   1
   1   5  26-10.6690 61.5914   1
   1   5  27 57.6683 53.9739   1
   1   5  28 33.4193 95.8187   1
   1   6 -24 909.813 87.5048   1
   1   6 -23 22.9737 70.6170   1
   1   6 -22 782.293 83.7594   1
  -1  -6  21 160.311 100.123   1
  -1  -6  20 2140.61 97.5158   1
  -1  -6  19 104.654 143.452   1
   1   6 -18 521.709 111.960   1
  -1  -6  17 1233.16 103.767   1
   1   6 -16-63.0236 111.695   1
   1   6 -15 220.755 91.0491   1
   1   6 -14 2793.09 89.3974   1
   1   6 -13 1785.55 125.146   1
   1   6 -12 4046.25 112.430   1
   1   6 -11 5841.45 84.7173   1
  -1  -6  10 2514.15 100.013   1
   1   6  13 2909.78 107.052  -2
  -1  -6  10 2909.78 107.052   1
  -1  -6   9 195.322 122.952   1
  -1  -6 -12 4022.02 123.141  -2
   1   6  -9 4022.02 123.141   1
  -1  -6 -11 15480.3 131.402  -2
   1   6  -8 15480.3 131.402   1
   1   6  10 13951.8 100.552  -2
  -1  -6   7 13951.8 100.552   1
   1   6   9 9689.74 87.6412  -2
  -1  -6   6 9689.74 87.6412   1
   1   6   8 1071.92 66.7361  -2
  -1  -6   5 1071.92 66.7361   1
  -1  -6  -7 16701.0 95.5588  -2
   1   6  -4 16701.0 95.5588   1
   1   6   6 15224.6 77.7926  -2
  -1  -6   3 15224.6 77.7926   1
  -1  -6  -5 7139.35 62.2573  -2
   1   6  -2 7139.35 62.2573   1
  -1  -6  -4 16972.8 59.3955  -2
   1   6  -1 16972.8 59.3955   1
  -1  -6  -3 15358.3 53.2619  -2
   1   6   0 15358.3 53.2619   1
  -1  -6  -2 18591.6 61.3773  -2
   1   6   1 18591.6 61.3773   1
   1   6   2 16640.6 113.906   1
  -1  -6  -1 22980.1 60.6035  -2
   1   6   2 22980.1 60.6035   1
   1   6   0 15427.0 47.1489  -2
  -1  -6  -3 15427.0 47.1489   1
  -1  -6   1 11013.1 50.5401  -2
   1   6   4 11013.1 50.5401   1
  -1  -6   2 7321.53 49.7224  -2
   1   6   5 7321.53 49.7224   1
   1   6   6 7895.79 133.930   1
  -1  -6   3 13306.6 62.5605  -2
   1   6   6 13306.6 62.5605   1
   1   6   7 3371.91 112.394   1
  -1  -6   4 10667.7 72.4636  -2
   1   6   7 10667.7 72.4636   1
  -1  -6   5 926.448 67.8324  -2
   1   6   8 926.448 67.8324   1
   1   6  -6 6791.53 64.5262  -2
  -1  -6  -9 6791.53 64.5262   1
   1   6  10 7381.79 183.184   1
  -1  -6   7 12463.8 75.3699  -2
   1   6  10 12463.8 75.3699   1
   1   6  11 435.843 148.167   1
   1   6  -8 8634.49 77.8525  -2
  -1  -6 -11 8634.49 77.8525   1
   1   6  12 6310.22 121.898   1
  -1  -6   9 5544.63 107.922  -2
   1   6  12 5544.63 107.922   1
   1   6  13 311.627 84.5746   1
   1   6 -10 1605.74 103.434  -2
  -1  -6 -13 1605.74 103.434   1
   1   6  14 1798.13 74.4695   1
   1   6 -11 3839.33 137.324  -2
  -1  -6 -14 3839.33 137.324   1
   1   6  15 100.218 54.2296   1
   1   6 -12 2410.40 238.238  -2
  -1  -6 -15 2410.40 238.238   1
   1   6  16 2206.01 70.7770   1
  -1  -6 -17 963.886 65.2694   1
   1   6  18 2089.87 99.7017   1
   1   6  19 557.323 65.0117   1
   1   6  20 2508.65 71.9641   1
   1   6  21 1042.50 66.6823   1
  -1  -6 -22 326.966 129.972   1
  -1  -6 -23 1170.48 80.2405   1
  -1  -6 -24 347.412 66.8904   1
   1   6  25 141.431 74.7418   1
   1   6  26 142.082 59.4901   1
   1   6  27-2.68011 64.9788   1
  -1  -7 -26 221.002 99.2237  -2
   1   7 -23 221.002 99.2237   1
  -1  -7 -25 109.076 119.661  -2
   1   7 -22 109.076 119.661   1
   1   7  24 448.104 134.548  -2
  -1  -7  21 448.104 134.548   1
   1   7  23 1312.13 191.877  -2
  -1  -7  20 1312.13 191.877   1
   1   7  22 761.984 200.757  -2
  -1  -7  19 761.984 200.757   1
   1   7  21 70.0232 174.535  -2
  -1  -7  18 70.0232 174.535   1
   1   7  20 1488.71 185.974  -2
  -1  -7  17 1488.71 185.974   1
  -1  -7 -19 673.862 129.885  -2
   1   7 -16 673.862 129.885   1
  -1  -7 -18 1211.09 166.307  -2
   1   7 -15 1211.09 166.307   1
   1   7  17 772.939 129.251  -2
  -1  -7  14 772.939 129.251   1
   1   7  16 2225.66 139.011  -2
  -1  -7  13 2225.66 139.011   1
   1   7  15 341.521 149.896  -2
  -1  -7  12 341.521 149.896   1
   1   7  14 490.665 98.7679  -2
  -1  -7  11 490.665 98.7679   1
   1   7  13 8686.43 124.162  -2
  -1  -7  10 8686.43 124.162   1
   1   7  12 15261.2 128.717  -2
  -1  -7   9 15261.2 128.717   1
   1   7  11 7127.17 109.606  -2
  -1  -7   8 7127.17 109.606   1
  -1  -7 -10 894.283 96.7940  -2
   1   7  -7 894.283 96.7940   1
  -1  -7  -9 12737.0 95.8858  -2
   1   7  -6 12737.0 95.8858   1
  -1  -7  -8 11460.4 98.5829  -2
   1   7  -5 11460.4 98.5829   1
  -1  -7  -7 27466.2 147.221  -2
   1   7  -4 27466.2 147.221   1
  -1  -7  -6 6153.98 94.9164  -2
   1   7  -3 6153.98 94.9164   1
  -1  -7  -5 18965.6 108.758  -2
   1   7  -2 18965.6 108.758   1
  -1  -7  -4 5739.88 65.5664  -2
   1   7  -1 5739.88 65.5664   1
  -1  -7  -3 11532.9 74.7117  -2
   1   7   0 11532.9 74.7117   1
  -1  -7  -2 6719.64 63.5976  -2
   1   7   1 6719.64 63.5976   1
   1   7   1 4525.55 53.9757  -2
  -1  -7  -2 4525.55 53.9757   1
  -1  -7   0 7323.35 61.7263  -2
   1   7   3 7323.35 61.7263   1
  -1  -7   1 8321.96 55.7934  -2
   1   7   4 8321.96 55.7934   1
  -1  -7   2 15512.7 75.1531  -2
   1   7   5 15512.7 75.1531   1
   1   7  -3 7342.49 61.0719  -2
  -1  -7  -6 7342.49 61.0719   1
  -1  -7   4 14800.5 80.6395  -2
   1   7   7 14800.5 80.6395   1
   1   7  -5 8300.41 75.2461  -2
  -1  -7  -8 8300.41 75.2461   1
  -1  -7   6 11770.6 79.0042  -2
   1   7   9 11770.6 79.0042   1
  -1  -7   7 576.499 77.4120  -2
   1   7  10 576.499 77.4120   1
  -1  -7   8 5909.45 109.507  -2
   1   7  11 5909.45 109.507   1
  -1  -7   9 12882.0 105.852  -2
   1   7  12 12882.0 105.852   1
  -1  -7  10 4865.68 91.4111  -2
   1   7  13 4865.68 91.4111   1
  -1  -7  11 610.607 70.5410  -2
   1   7  14 610.607 70.5410   1
  -1  -7  12 208.746 76.8958  -2
   1   7  15 208.746 76.8958   1
  -1  -7  13 1198.49 79.5200  -2
   1   7  16 1198.49 79.5200   1
  -1  -7  14 340.570 81.2180  -2
   1   7  17 340.570 81.2180   1
  -1  -7  15 1679.62 100.139  -2
   1   7  18 1679.62 100.139   1
  -1  -7  16 342.149 79.0452  -2
   1   7  19 342.149 79.0452   1
   1   7 -17 2969.54 115.361  -2
  -1  -7 -20 2969.54 115.361   1
   1   7 -18 228.320 121.804  -2
  -1  -7 -21 228.320 121.804   1
  -1  -7  19 929.967 103.810  -2
   1   7  22 929.967 103.810   1
  -1  -7  20 1184.05 100.018  -2
   1   7  23 1184.05 100.018   1
  -1  -7  21 248.478 97.4773  -2
   1   7  24 248.478 97.4773   1
  -1  -7  22 103.277 99.2007  -2
   1   7  25 103.277 99.2007   1
   1   7 -23 201.370 86.3814  -2
  -1  -7 -26 201.370 86.3814   1
  -1  -7  24 106.212 83.9024  -2
   1   7  27 106.212 83.9024   1
  -1  -8  23 46.6009 118.262   1
  -1  -8  22 91.7855 145.422   1
  -1  -8  21 716.564 91.1348   1
  -1  -8  20 1057.18 125.942   1
   1   8 -19 61.9506 129.103   1
  -1  -8  18 2487.63 153.281   1
  -1  -8  17-128.946 116.922   1
  -1  -8  16 430.124 98.7464   1
   1   8 -15 3674.93 108.035   1
  -1  -8  14 594.951 114.713   1
   1   8 -13 737.065 91.2341   1
  -1  -8  12 3507.92 103.617   1
  -1  -8  11 2977.50 107.429   1
   1   8  14 2991.63 243.175  -2
  -1  -8  11 2991.63 243.175   1
   1   8 -10 493.886 114.321   1
   1   8  13 583.638 126.431  -2
  -1  -8  10 583.638 126.431   1
   1   8  -9 9331.84 240.993   1
   1   8  12 18978.8 154.013  -2
  -1  -8   9 18978.8 154.013   1
   1   8  -8 4355.04 124.870   1
  -1  -8 -11 10297.4 129.624  -2
   1   8  -8 10297.4 129.624   1
   1   8  -7 7690.23 201.521   1
  -1  -8 -10 12065.0 127.186  -2
   1   8  -7 12065.0 127.186   1
   1   8  -6 4989.70 171.566   1
   1   8   9 5644.74 90.1032  -2
  -1  -8   6 5644.74 90.1032   1
  -1  -8  -8 17739.7 119.718  -2
   1   8  -5 17739.7 119.718   1
   1   8   7 20909.5 123.914  -2
  -1  -8   4 20909.5 123.914   1
   1   8   6 59126.3 145.422  -2
  -1  -8   3 59126.3 145.422   1
  -1  -8  -5 7502.12 86.4433  -2
   1   8  -2 7502.12 86.4433   1
  -1  -8  -4 11243.7 82.1034  -2
   1   8  -1 11243.7 82.1034   1
  -1  -8  -3 11102.0 77.3797  -2
   1   8   0 11102.0 77.3797   1
   1   8   2 21691.7 98.3208  -2
  -1  -8  -1 21691.7 98.3208   1
  -1  -8  -1 18924.8 91.3660  -2
   1   8   2 18924.8 91.3660   1
  -1  -8   0 11414.1 80.9424  -2
   1   8   3 11414.1 80.9424   1
  -1  -8   1 10459.7 84.7797  -2
   1   8   4 10459.7 84.7797   1
  -1  -8   2 4355.16 67.7347  -2
   1   8   5 4355.16 67.7347   1
  -1  -8   3 31427.1 110.180  -2
   1   8   6 31427.1 110.180   1
   1   8  -4 12403.6 97.9055  -2
  -1  -8  -7 12403.6 97.9055   1
  -1  -8   5 16015.2 113.585  -2
   1   8   8 16015.2 113.585   1
   1   8  -6 2509.09 81.8063  -2
  -1  -8  -9 2509.09 81.8063   1
   1   8  -7 6981.65 96.3438  -2
  -1  -8 -10 6981.65 96.3438   1
   1   8  11 4680.94 169.766   1
   1   8  -8 7880.79 89.4013  -2
  -1  -8 -11 7880.79 89.4013   1
   1   8  12 12027.2 229.749   1
  -1  -8   9 15319.0 106.491  -2
   1   8  12 15319.0 106.491   1
   1   8  13 7.08849 88.3163   1
   1   8 -10 501.251 93.4604  -2
  -1  -8 -13 501.251 93.4604   1
   1   8  14-47.2619 75.2988   1
  -1  -8  11 1530.04 117.944  -2
   1   8  14 1530.04 117.944   1
   1   8  15 2760.02 75.0475   1
  -1  -8  12 4976.53 216.258  -2
   1   8  15 4976.53 216.258   1
   1   8  16 261.415 62.6749   1
   1   8  17 39.2406 76.7472   1
   1   8  18 283.035 67.8704   1
  -1  -8 -19 172.042 82.1695   1
   1   8  20 95.3572 81.0480   1
   1   8  21 277.734 108.838   1
  -1  -8 -22 218.787 76.2291   1
   1   8  23 135.481 78.5144   1
   1   8  24 763.507 76.7149   1
   1   8  25 326.143 68.0680   1
   1   8  26 17.5745 64.9321   1
  -1  -9  22 1421.03 131.528   1
  -1  -9  21 2029.08 106.001   1
   1   9 -20 3289.23 130.468   1
   1   9 -19 67.8563 115.633   1
  -1  -9  18 280.948 127.642   1
  -1  -9  17-228.505 131.677   1
   1   9 -16 2602.21 163.943   1
   1   9 -15 124.594 110.310   1
  -1  -9  14 680.182 108.350   1
   1   9 -13 2254.87 109.372   1
   1   9 -12 6138.01 127.826   1
  -1  -9  11 6583.95 96.2402   1
  -1  -9  10 8553.34 111.084   1
  -1  -9   9 800.484 90.8925   1
   1   9  -8 5625.40 151.059   1
  -1  -9 -12 13431.8 178.680  -2
   1   9  -8 13431.8 178.680   1
  -1  -9   7 338.108 150.984   1
  -1  -9 -11 829.942 100.404  -2
   1   9  -7 829.942 100.404   1
   1   9  10 3347.70 93.0043  -2
  -1  -9   6 3347.70 93.0043   1
  -1  -9  -9 13620.4 95.8490  -2
   1   9  -5 13620.4 95.8490   1
   1   9   8 9311.51 94.8678  -2
  -1  -9   4 9311.51 94.8678   1
  -1  -9  -7 2970.16 109.310  -2
   1   9  -3 2970.16 109.310   1
  -1  -9  -6 3843.21 102.853  -2
   1   9  -2 3843.21 102.853   1
   1   9   5 11859.1 144.618  -2
  -1  -9   1 11859.1 144.618   1
  -1  -9  -4 7721.28 108.286  -2
   1   9   0 7721.28 108.286   1
  -1  -9  -3 23926.6 111.058  -2
   1   9   1 23926.6 111.058   1
  -1  -9  -2 4107.19 76.5380  -2
   1   9   2 4107.19 76.5380   1
  -1  -9  -1 31256.0 112.757  -2
   1   9   3 31256.0 112.757   1
   1   9   0 9036.27 120.813  -2
  -1  -9  -4 9036.27 120.813   1
  -1  -9   1 6896.90 135.892  -2
   1   9   5 6896.90 135.892   1
  -1  -9   2 2165.00 118.148  -2
   1   9   6 2165.00 118.148   1
  -1  -9   3 2645.97 116.844  -2
   1   9   7 2645.97 116.844   1
   1   9  -4 9969.90 185.014  -2
  -1  -9  -8 9969.90 185.014   1
  -1  -9   5 16968.0 147.327  -2
   1   9   9 16968.0 147.327   1
   1   9  10 319.479 174.672   1
  -1  -9   6 1808.56 93.8028  -2
   1   9  10 1808.56 93.8028   1
   1   9  11 1144.28 119.019   1
   1   9  -7 721.781 94.5212  -2
  -1  -9 -11 721.781 94.5212   1
   1   9  12 14565.5 127.976   1
  -1  -9   8 18922.7 186.128  -2
   1   9  12 18922.7 186.128   1
   1   9  13 6506.47 82.4347   1
   1   9  -9 8008.41 308.031  -2
  -1  -9 -13 8008.41 308.031   1
   1   9  14 6984.27 89.5793   1
   1   9 -10 12480.9 355.743  -2
  -1  -9 -14 12480.9 355.743   1
  -1  -9 -15 8919.07 92.1559   1
   1   9  16 1961.85 79.4710   1
  -1  -9 -17 4518.51 81.6428   1
  -1  -9 -18 1407.56 75.3226   1
  -1  -9 -19 24.8415 73.0187   1
  -1  -9 -20 737.408 113.903   1
  -1  -9 -21 271.099 70.2813   1
  -1  -9 -22 98.1602 71.8189   1
   1   9  23 1484.15 82.4269   1
   1   9  24 57.9725 60.1359   1
   1   9  25 181.970 69.1294   1
   1   9  26 107.043 55.8482   1
   1  10  25 15.1538 167.762  -2
  -1 -10  21 15.1538 167.762   1
   1  10  24 2002.21 138.756  -2
  -1 -10  20 2002.21 138.756   1
  -1 -10 -23 964.028 149.005  -2
   1  10 -19 964.028 149.005   1
   1  10  22 293.132 153.298  -2
  -1 -10  18 293.132 153.298   1
  -1 -10 -21 169.828 166.827  -2
   1  10 -17 169.828 166.827   1
  -1 -10 -20 1435.66 151.295  -2
   1  10 -16 1435.66 151.295   1
  -1 -10 -19 593.745 151.492  -2
   1  10 -15 593.745 151.492   1
  -1 -10 -18 403.988 133.091  -2
   1  10 -14 403.988 133.091   1
   1  10  17 601.649 137.445  -2
  -1 -10  13 601.649 137.445   1
  -1 -10 -16 1121.72 136.104  -2
   1  10 -12 1121.72 136.104   1
  -1 -10 -15 3134.68 169.265  -2
   1  10 -11 3134.68 169.265   1
  -1 -10 -14 1005.41 132.449  -2
   1  10 -10 1005.41 132.449   1
  -1 -10 -13 5633.86 149.978  -2
   1  10  -9 5633.86 149.978   1
  -1 -10 -12 237.781 107.511  -2
   1  10  -8 237.781 107.511   1
   1  10  11 5508.22 138.362  -2
  -1 -10   7 5508.22 138.362   1
   1  10  10 875.074 101.031  -2
  -1 -10   6 875.074 101.031   1
   1  10   9 28866.4 165.170  -2
  -1 -10   5 28866.4 165.170   1
  -1 -10  -8 16765.4 153.606  -2
   1  10  -4 16765.4 153.606   1
   1  10   7 260.407 89.0473  -2
  -1 -10   3 260.407 89.0473   1
   1  10   6 12992.1 142.898  -2
  -1 -10   2 12992.1 142.898   1
   1  10   5 12319.0 138.595  -2
  -1 -10   1 12319.0 138.595   1
  -1 -10  -4 70684.2 284.584  -2
   1  10   0 70684.2 284.584   1
   1  10   3 6266.64 117.998  -2
  -1 -10  -1 6266.64 117.998   1
   1  10   2 2064.09 84.4285  -2
  -1 -10  -2 2064.09 84.4285   1
  -1 -10  -1 7368.07 121.775  -2
   1  10   3 7368.07 121.775   1
   1  10   0 63342.1 276.548  -2
  -1 -10  -4 63342.1 276.548   1
  -1 -10   1 8939.95 128.032  -2
   1  10   5 8939.95 128.032   1
   1  10  -2 17427.2 211.989  -2
  -1 -10  -6 17427.2 211.989   1
  -1 -10   3 47.1766 117.389  -2
   1  10   7 47.1766 117.389   1
   1  10  -4 14180.5 255.696  -2
  -1 -10  -8 14180.5 255.696   1
  -1 -10   5 18003.9 271.698  -2
   1  10   9 18003.9 271.698   1
  -1 -10   6 1283.27 108.479  -2
   1  10  10 1283.27 108.479   1
  -1 -10   7 6543.48 131.452  -2
   1  10  11 6543.48 131.452   1
  -1 -10   8 238.746 99.2510  -2
   1  10  12 238.746 99.2510   1
  -1 -10   9 2305.48 111.390  -2
   1  10  13 2305.48 111.390   1
  -1 -10  10 916.037 114.924  -2
   1  10  14 916.037 114.924   1
  -1 -10  11 3801.57 121.460  -2
   1  10  15 3801.57 121.460   1
   1  10 -12 1001.57 102.886  -2
  -1 -10 -16 1001.57 102.886   1
   1  10 -13 720.718 106.241  -2
  -1 -10 -17 720.718 106.241   1
   1  10 -14 768.785 104.246  -2
  -1 -10 -18 768.785 104.246   1
   1  10 -15 1504.36 113.431  -2
  -1 -10 -19 1504.36 113.431   1
   1  10 -16 575.632 108.475  -2
  -1 -10 -20 575.632 108.475   1
  -1 -10  17 200.135 107.293  -2
   1  10  21 200.135 107.293   1
   1  10 -18 164.900 102.310  -2
  -1 -10 -22 164.900 102.310   1
  -1 -10  19 261.618 92.8351  -2
   1  10  23 261.618 92.8351   1
  -1 -10  20 529.375 85.7708  -2
   1  10  24 529.375 85.7708   1
  -1 -10  21 120.873 78.6503  -2
   1  10  25 120.873 78.6503   1
  -1 -11  20 237.093 111.371   1
  -1 -11  19 30.7869 133.817   1
  -1 -11  18 1137.73 158.797   1
   1  11 -17 2036.30 115.986   1
  -1 -11  16 424.541 112.159   1
  -1 -11 -20 828.205 226.562  -2
   1  11 -16 828.205 226.562   1
   1  11  19 190.277 120.641  -2
  -1 -11  15 190.277 120.641   1
  -1 -11 -18 890.482 135.465  -2
   1  11 -14 890.482 135.465   1
  -1 -11 -17 1875.21 332.329  -2
   1  11 -13 1875.21 332.329   1
   1  11  16 316.424 143.131  -2
  -1 -11  12 316.424 143.131   1
   1  11  15 1595.88 141.106  -2
  -1 -11  11 1595.88 141.106   1
   1  11  14 437.059 125.852  -2
  -1 -11  10 437.059 125.852   1
   1  11  13 5092.36 167.813  -2
  -1 -11   9 5092.36 167.813   1
   1  11  12 427.347 149.431  -2
  -1 -11   8 427.347 149.431   1
   1  11  11 547.136 128.984  -2
  -1 -11   7 547.136 128.984   1
   1  11  10 2588.49 116.451  -2
  -1 -11   6 2588.49 116.451   1
   1  11   9 2388.32 102.496  -2
  -1 -11   5 2388.32 102.496   1
   1  11   8 2073.18 126.454  -2
  -1 -11   4 2073.18 126.454   1
  -1 -11  -7 2318.53 115.655  -2
   1  11  -3 2318.53 115.655   1
   1  11   6 2052.28 128.436  -2
  -1 -11   2 2052.28 128.436   1
  -1 -11  -5 7434.94 118.647  -2
   1  11  -1 7434.94 118.647   1
   1  11   4 7921.08 119.087  -2
  -1 -11   0 7921.08 119.087   1
   1  11   3 2236.30 108.369  -2
  -1 -11  -1 2236.30 108.369   1
   1  11   2 792.267 92.0687  -2
  -1 -11  -2 792.267 92.0687   1
  -1 -11  -1 2922.91 111.748  -2
   1  11   3 2922.91 111.748   1
  -1 -11   0 4699.71 131.211  -2
   1  11   4 4699.71 131.211   1
  -1 -11   1 5459.96 155.447  -2
   1  11   5 5459.96 155.447   1
  -1 -11   2 1027.98 108.733  -2
   1  11   6 1027.98 108.733   1
   1  11  -3 1691.99 128.350  -2
  -1 -11  -7 1691.99 128.350   1
   1  11  -4 837.968 114.628  -2
  -1 -11  -8 837.968 114.628   1
  -1 -11   5 2922.26 128.034  -2
   1  11   9 2922.26 128.034   1
  -1 -11   6 3569.08 119.402  -2
   1  11  10 3569.08 119.402   1
  -1 -11   7 768.766 132.591  -2
   1  11  11 768.766 132.591   1
   1  11  -8 806.733 131.201  -2
  -1 -11 -12 806.733 131.201   1
  -1 -11   9 2913.54 146.193  -2
   1  11  13 2913.54 146.193   1
  -1 -11  10 716.174 136.112  -2
   1  11  14 716.174 136.112   1
  -1 -11  11 2031.58 140.118  -2
   1  11  15 2031.58 140.118   1
  -1 -11  12 162.532 134.562  -2
   1  11  16 162.532 134.562   1
   1  11 -13 1565.68 156.178  -2
  -1 -11 -17 1565.68 156.178   1
  -1 -11  14 348.729 102.827  -2
   1  11  18 348.729 102.827   1
  -1 -11  15 502.459 92.3045  -2
   1  11  19 502.459 92.3045   1
   1  11  20 558.630 151.393   1
  -1 -11  16 650.823 155.010  -2
   1  11  20 650.823 155.010   1
   1  11  21 137.477 139.338   1
  -1 -11  17 1000.74 146.064  -2
   1  11  21 1000.74 146.064   1
   1  11  22-10.4782 62.3300   1
   1  11  23-35.1626 65.0760   1
   1  11  24-94.9947 99.7652   1
  -1 -12  18 244.784 125.295   1
   1  12 -17 144.718 84.6699   1
  -1 -12  16 536.566 102.127   1
   1  12 -15 509.377 94.1674   1
   1  12 -14-16.3975 99.4899   1
  -1 -12  13 44.3984 90.9634   1
  -1 -12  12 47.8369 114.111   1
  -1 -12  11 235.787 99.7286   1
   1  12 -10 1935.13 88.4462   1
   1  12  -9 1733.93 89.0533   1
  -1 -12   8 526.531 132.088   1
   1  12  -7 1468.16 197.443   1
   1  12  12 6937.78 197.460  -2
  -1 -12   7 6937.78 197.460   1
   1  12  11 1542.85 177.224  -2
  -1 -12   6 1542.85 177.224   1
   1  12  10 297.751 148.274  -2
  -1 -12   5 297.751 148.274   1
  -1 -12  -9 1057.23 121.801  -2
   1  12  -4 1057.23 121.801   1
   1  12   8 8525.22 142.052  -2
  -1 -12   3 8525.22 142.052   1
   1  12   7 641.045 120.345  -2
  -1 -12   2 641.045 120.345   1
   1  12   6 998.195 134.864  -2
  -1 -12   1 998.195 134.864   1
  -1 -12  -5 2304.53 118.804  -2
   1  12   0 2304.53 118.804   1
   1  12   4 9985.37 128.162  -2
  -1 -12  -1 9985.37 128.162   1
  -1 -12  -3 1213.61 127.902  -2
   1  12   2 1213.61 127.902   1
  -1 -12  -2 2140.83 131.202  -2
   1  12   3 2140.83 131.202   1
  -1 -12  -1 16086.1 170.182  -2
   1  12   4 16086.1 170.182   1
   1  12   0 4190.77 146.127  -2
  -1 -12  -5 4190.77 146.127   1
   1  12  -1 814.491 160.814  -2
  -1 -12  -6 814.491 160.814   1
   1  12   7 61.4236 170.803   1
  -1 -12   2 714.121 201.631  -2
   1  12   7 714.121 201.631   1
  -1 -12  -8 9289.42 255.409   1
  -1 -12   3 10540.6 188.175  -2
   1  12   8 10540.6 188.175   1
  -1 -12   4 491.701 132.221  -2
   1  12   9 491.701 132.221   1
   1  12  10 272.631 108.843   1
  -1 -12   5 928.713 152.152  -2
   1  12  10 928.713 152.152   1
   1  12  11 556.521 92.9372   1
   1  12  -6 917.654 196.915  -2
  -1 -12 -11 917.654 196.915   1
   1  12  12 5695.44 117.533   1
   1  12  -7 9608.46 334.231  -2
  -1 -12 -12 9608.46 334.231   1
   1  12  13 1320.04 116.111   1
   1  12  -8 2071.48 280.566  -2
  -1 -12 -13 2071.48 280.566   1
   1  12  14 408.586 96.7635   1
   1  12  15 685.629 99.5996   1
  -1 -12 -16 312.415 111.048   1
   1  12  17 305.327 99.5902   1
   1  12  18 289.814 84.6355   1
   1  12  19 345.347 91.8580   1
   1  12  20 736.033 115.542   1
   1  12  21 611.251 142.228   1
   1  12  22-100.745 87.1334   1
   1  12  23 80.4312 73.6926   1
   1  13 -16-18.9022 96.9593   1
   1  13  21 35.7753 174.728  -2
  -1 -13  16 35.7753 174.728   1
   1  13  20 485.611 107.822  -2
  -1 -13  15 485.611 107.822   1
   1  13  19 228.594 121.103  -2
  -1 -13  14 228.594 121.103   1
   1  13  18 160.341 130.672  -2
  -1 -13  13 160.341 130.672   1
   1  13  17 726.868 143.774  -2
  -1 -13  12 726.868 143.774   1
  -1 -13 -16 111.667 191.956  -2
   1  13 -11 111.667 191.956   1
  -1 -13 -15 431.392 122.671  -2
   1  13 -10 431.392 122.671   1
  -1 -13 -14 279.714 124.721  -2
   1  13  -9 279.714 124.721   1
   1  13  13 1622.26 138.829  -2
  -1 -13   8 1622.26 138.829   1
  -1 -13 -12 854.365 147.459  -2
   1  13  -7 854.365 147.459   1
   1  13  11 1506.23 153.745  -2
  -1 -13   6 1506.23 153.745   1
   1  13  10 1871.46 157.660  -2
  -1 -13   5 1871.46 157.660   1
  -1 -13  -9 187.083 125.263  -2
   1  13  -4 187.083 125.263   1
   1  13   8 5331.35 134.149  -2
  -1 -13   3 5331.35 134.149   1
   1  13   7 5996.03 146.142  -2
  -1 -13   2 5996.03 146.142   1
   1  13   6 425.260 116.263  -2
  -1 -13   1 425.260 116.263   1
   1  13   5 1965.20 141.124  -2
  -1 -13   0 1965.20 141.124   1
   1  13   4 2802.16 124.473  -2
  -1 -13  -1 2802.16 124.473   1
  -1 -13  -3 4590.59 130.930  -2
   1  13   2 4590.59 130.930   1
   1  13   2 3790.51 125.540  -2
  -1 -13  -3 3790.51 125.540   1
  -1 -13  -1 1939.09 129.876  -2
   1  13   4 1939.09 129.876   1
  -1 -13   0 2607.02 159.924  -2
   1  13   5 2607.02 159.924   1
  -1 -13   1 610.376 148.792  -2
   1  13   6 610.376 148.792   1
  -1 -13   2 6769.41 162.870  -2
   1  13   7 6769.41 162.870   1
  -1 -13   3 7832.77 195.304  -2
   1  13   8 7832.77 195.304   1
  -1 -13   4 320.661 127.514  -2
   1  13   9 320.661 127.514   1
  -1 -13   5 2920.98 125.446  -2
   1  13  10 2920.98 125.446   1
  -1 -13   6 824.257 118.718  -2
   1  13  11 824.257 118.718   1
  -1 -13   7 1055.80 117.737  -2
   1  13  12 1055.80 117.737   1
  -1 -13   8 764.617 182.644  -2
   1  13  13 764.617 182.644   1
  -1 -13   9 30.8303 121.877  -2
   1  13  14 30.8303 121.877   1
   1  13 -10 661.859 120.623  -2
  -1 -13 -15 661.859 120.623   1
  -1 -13  11 278.076 105.733  -2
   1  13  16 278.076 105.733   1
  -1 -13  12 1166.32 117.917  -2
   1  13  17 1166.32 117.917   1
  -1 -13  13 319.190 105.742  -2
   1  13  18 319.190 105.742   1
   1  13 -14 96.1079 116.166  -2
  -1 -13 -19 96.1079 116.166   1
  -1 -13  15 580.769 107.938  -2
   1  13  20 580.769 107.938   1
   1  13 -16 382.034 114.088  -2
  -1 -13 -21 382.034 114.088   1
  -1 -13  17 80.9461 139.807  -2
   1  13  22 80.9461 139.807   1
   1  14  19 722.061 122.596  -2
  -1 -14  14 722.061 122.596   1
  -1 -14 -18 28.6123 133.877  -2
   1  14 -13 28.6123 133.877   1
  -1 -14 -17 229.969 155.618  -2
   1  14 -12 229.969 155.618   1
  -1 -14 -16 212.338 129.095  -2
   1  14 -11 212.338 129.095   1
   1  14  15 1342.02 137.426  -2
  -1 -14  10 1342.02 137.426   1
   1  14  14 145.330 124.629  -2
  -1 -14   9 145.330 124.629   1
   1  14  13 99.4381 129.263  -2
  -1 -14   8 99.4381 129.263   1
  -1 -14 -12 1628.60 140.946  -2
   1  14  -7 1628.60 140.946   1
   1  14  11 1605.91 143.297  -2
  -1 -14   6 1605.91 143.297   1
   1  14  10 1109.28 227.651  -2
  -1 -14   5 1109.28 227.651   1
   1  14   9 320.578 225.652  -2
  -1 -14   4 320.578 225.652   1
   1  14   8 4347.86 137.446  -2
  -1 -14   3 4347.86 137.446   1
   1  14   7 3365.84 120.526  -2
  -1 -14   2 3365.84 120.526   1
  -1 -14  -6 7265.12 158.265  -2
   1  14  -1 7265.12 158.265   1
  -1 -14  -5 2960.76 138.336  -2
   1  14   0 2960.76 138.336   1
   1  14   4 640.016 145.971  -2
  -1 -14  -1 640.016 145.971   1
   1  14   3 460.523 115.037  -2
  -1 -14  -2 460.523 115.037   1
   1  14   2 381.146 112.957  -2
  -1 -14  -3 381.146 112.957   1
   1  14   1 282.872 140.468  -2
  -1 -14  -4 282.872 140.468   1
   1  14   0 1808.95 137.390  -2
  -1 -14  -5 1808.95 137.390   1
  -1 -14   1 8297.33 168.575  -2
   1  14   6 8297.33 168.575   1
  -1 -14   2 1744.48 136.455  -2
   1  14   7 1744.48 136.455   1
  -1 -14   3 3679.65 126.252  -2
   1  14   8 3679.65 126.252   1
   1  14  -4 700.744 144.038  -2
  -1 -14  -9 700.744 144.038   1
  -1 -14   5 546.550 122.077  -2
   1  14  10 546.550 122.077   1
   1  14  -6 719.838 120.693  -2
  -1 -14 -11 719.838 120.693   1
  -1 -14   7 1212.91 121.163  -2
   1  14  12 1212.91 121.163   1
  -1 -14   8 296.051 111.396  -2
   1  14  13 296.051 111.396   1
  -1 -14   9 121.895 97.3471  -2
   1  14  14 121.895 97.3471   1
   1  14 -10 462.395 98.2313  -2
  -1 -14 -15 462.395 98.2313   1
  -1 -14  11 713.871 94.5578  -2
   1  14  16 713.871 94.5578   1
   1  14 -12 86.4518 97.0330  -2
  -1 -14 -17 86.4518 97.0330   1
   1  14 -13 275.623 89.5059  -2
  -1 -14 -18 275.623 89.5059   1
   1  14 -14 299.798 80.4958  -2
  -1 -14 -19 299.798 80.4958   1
  -1 -14  15 71.3057 147.554  -2
   1  14  20 71.3057 147.554   1
  -1 -15  12 1394.97 91.7170   1
   1  15 -11 370.040 96.7361   1
  -1 -15  10 320.254 105.661   1
   1  15  -9 196.463 112.330   1
   1  15  -8 684.978 86.2128   1
   1  15  -7 739.090 89.2595   1
  -1 -15   6 605.691 109.852   1
   1  15  11 671.903 213.967  -2
  -1 -15   6 671.903 213.967   1
  -1 -15 -10 5097.53 122.937  -2
   1  15  -5 5097.53 122.937   1
  -1 -15  -9 2048.37 134.683  -2
   1  15  -4 2048.37 134.683   1
   1  15   8 2724.38 136.512  -2
  -1 -15   3 2724.38 136.512   1
  -1 -15  -7 2510.57 117.749  -2
   1  15  -2 2510.57 117.749   1
   1  15   6 2162.39 104.966  -2
  -1 -15   1 2162.39 104.966   1
   1  15   5 3047.06 108.425  -2
  -1 -15   0 3047.06 108.425   1
   1  15   4 4193.90 126.758  -2
  -1 -15  -1 4193.90 126.758   1
   1  15   3 14575.4 162.771  -2
  -1 -15  -2 14575.4 162.771   1
  -1 -15  -2 16675.3 210.523  -2
   1  15   3 16675.3 210.523   1
   1  15   1 2202.16 126.197  -2
  -1 -15  -4 2202.16 126.197   1
   1  15   0 1554.98 121.862  -2
  -1 -15  -5 1554.98 121.862   1
   1  15  -1 2037.38 124.693  -2
  -1 -15  -6 2037.38 124.693   1
  -1 -15   2 3437.09 116.171  -2
   1  15   7 3437.09 116.171   1
   1  15  -3 1543.45 121.274  -2
  -1 -15  -8 1543.45 121.274   1
   1  15  -4 520.506 117.138  -2
  -1 -15  -9 520.506 117.138   1
  -1 -15   5 8403.74 136.841  -2
   1  15  10 8403.74 136.841   1
  -1 -15   6 369.691 125.520  -2
   1  15  11 369.691 125.520   1
   1  15  12 206.082 86.0718   1
   1  15  -7 608.660 208.767  -2
  -1 -15 -12 608.660 208.767   1
   1  15  13 317.497 91.9414   1
   1  15  -8 540.869 198.831  -2
  -1 -15 -13 540.869 198.831   1
   1  15  14 706.343 92.2677   1
   1  15  -9 900.195 194.261  -2
  -1 -15 -14 900.195 194.261   1
   1  15  15 708.091 85.5074   1
   1  15  16 170.574 76.7690   1
   1  15  17 219.732 89.0351   1
   1  15  18 105.089 99.5176   1
  -1 -16  10 448.467 124.956   1
  -1 -16 -16 444.991 139.816  -2
   1  16 -10 444.991 139.816   1
   1  16  15 317.579 119.486  -2
  -1 -16   9 317.579 119.486   1
   1  16  14 724.537 134.575  -2
  -1 -16   8 724.537 134.575   1
  -1 -16 -13 1669.97 147.783  -2
   1  16  -7 1669.97 147.783   1
   1  16  12 143.908 128.054  -2
  -1 -16   6 143.908 128.054   1
   1  16  11 1677.22 111.676  -2
  -1 -16   5 1677.22 111.676   1
   1  16  10 264.003 87.0805  -2
  -1 -16   4 264.003 87.0805   1
   1  16   9 1455.70 101.779  -2
  -1 -16   3 1455.70 101.779   1
   1  16   8 879.405 101.364  -2
  -1 -16   2 879.405 101.364   1
  -1 -16  -7 4366.35 105.607  -2
   1  16  -1 4366.35 105.607   1
  -1 -16  -6 2014.72 89.3730  -2
   1  16   0 2014.72 89.3730   1
  -1 -16  -5 1795.25 88.6710  -2
   1  16   1 1795.25 88.6710   1
  -1 -16  -4 5402.81 102.251  -2
   1  16   2 5402.81 102.251   1
   1  16   3 1833.10 119.523  -2
  -1 -16  -3 1833.10 119.523   1
   1  16   2 8243.11 145.886  -2
  -1 -16  -4 8243.11 145.886   1
  -1 -16  -1 1279.96 117.197  -2
   1  16   5 1279.96 117.197   1
  -1 -16   0 730.783 110.725  -2
   1  16   6 730.783 110.725   1
   1  16  -1 4249.77 107.294  -2
  -1 -16  -7 4249.77 107.294   1
   1  16  -2 268.267 103.656  -2
  -1 -16  -8 268.267 103.656   1
   1  16  -3 2166.26 110.332  -2
  -1 -16  -9 2166.26 110.332   1
  -1 -16   4 109.203 98.3368  -2
   1  16  10 109.203 98.3368   1
  -1 -16   5 1948.88 102.199  -2
   1  16  11 1948.88 102.199   1
  -1 -16   6 102.040 234.440  -2
   1  16  12 102.040 234.440   1
   1  16  -7 1093.94 110.387  -2
  -1 -16 -13 1093.94 110.387   1
  -1 -16   8 777.819 131.325  -2
   1  16  14 777.819 131.325   1
   1  16  -9 461.332 117.867  -2
  -1 -16 -15 461.332 117.867   1
   1  16 -10 1134.28 142.705  -2
  -1 -16 -16 1134.28 142.705   1
   1  17  13 573.914 165.308  -2
  -1 -17   7 573.914 165.308   1
   1  17  12 702.606 110.363  -2
  -1 -17   6 702.606 110.363   1
   1  17  11 178.472 89.4895  -2
  -1 -17   5 178.472 89.4895   1
   1  17  10-20.6947 93.3171  -2
  -1 -17   4-20.6947 93.3171   1
  -1 -17  -9 381.116 83.8737  -2
   1  17  -3 381.116 83.8737   1
   1  17   8 1001.91 90.8779  -2
  -1 -17   2 1001.91 90.8779   1
   1  17   7 368.247 126.230  -2
  -1 -17   1 368.247 126.230   1
  -1 -17  -6 654.930 129.894  -2
   1  17   0 654.930 129.894   1
  -1 -17  -5 2614.70 145.148  -2
   1  17   1 2614.70 145.148   1
   1  17   4 172.844 87.3544  -2
  -1 -17  -2 172.844 87.3544   1
  -1 -17  -3 522.301 78.5843  -2
   1  17   3 522.301 78.5843   1
   1  17   2 489.159 79.5976  -2
  -1 -17  -4 489.159 79.5976   1
  -1 -17  -1 3099.04 88.3404  -2
   1  17   5 3099.04 88.3404   1
   1  17   0 208.857 96.4882  -2
  -1 -17  -6 208.857 96.4882   1
   1  17  -1 263.246 94.0749  -2
  -1 -17  -7 263.246 94.0749   1
   1  17  -2 1445.55 106.174  -2
  -1 -17  -8 1445.55 106.174   1
   1  17  -3 112.478 86.3948  -2
  -1 -17  -9 112.478 86.3948   1
  -1 -17   4 246.464 82.7634  -2
   1  17  10 246.464 82.7634   1
   1  17  -5 132.350 86.9886  -2
  -1 -17 -11 132.350 86.9886   1
   1  17  -6 600.392 86.7278  -2
  -1 -17 -12 600.392 86.7278   1
  -1 -17 -13 1135.50 101.076   1
  -1 -17   7 1415.17 165.782  -2
   1  17  13 1415.17 165.782   1
   1  18   6 536.011 126.384  -2
  -1 -18   0 536.011 126.384   1
   1  18   5 1110.08 130.941  -2
  -1 -18  -1 1110.08 130.941   1
  -1 -18  -4 1411.69 101.288  -2
   1  18   2 1411.69 101.288   1
   1  18   3 297.210 96.7009  -2
  -1 -18  -3 297.210 96.7009   1
   1  18   2 753.534 98.9885  -2
  -1 -18  -4 753.534 98.9885   1
  -1 -18  -1 375.377 95.7215  -2
   1  18   5 375.377 95.7215   1
   1  18   0 584.954 123.176  -2
  -1 -18  -6 584.954 123.176   1
  -1 -18   1 206.023 162.890  -2
   1  18   7 206.023 162.890   1
  -1 -18   2 216.770 154.978  -2
   1  18   8 216.770 154.978   1
   2 -17  -2 695.381 129.281   1
   2 -17  -1 277.973 125.643   1
   2 -16   7 781.917 83.2359  -2
  -2  16  10 781.917 83.2359   1
  -2  16  -6 189.315 99.3129  -2
   2 -16  -9 189.315 99.3129   1
  -2  16  -5 1258.75 91.7474  -2
   2 -16  -8 1258.75 91.7474   1
  -2  16  -4 330.599 91.7929  -2
   2 -16  -7 330.599 91.7929   1
  -2  16  -3 962.607 98.2056  -2
   2 -16  -6 962.607 98.2056   1
  -2  16  -2 3039.68 111.223  -2
   2 -16  -5 3039.68 111.223   1
   2 -16   1 1062.16 104.696  -2
  -2  16   4 1062.16 104.696   1
  -2  16   0 806.296 121.450  -2
   2 -16  -3 806.296 121.450   1
  -2  16   1 363.137 116.876  -2
   2 -16  -2 363.137 116.876   1
  -2  16   2 263.675 116.804  -2
   2 -16  -1 263.675 116.804   1
  -2  16   3 781.983 136.220  -2
   2 -16   0 781.983 136.220   1
  -2  16   4 1490.75 137.897  -2
   2 -16   1 1490.75 137.897   1
  -2  16   5 1964.07 136.938  -2
   2 -16   2 1964.07 136.938   1
  -2  16   6 670.692 106.560  -2
   2 -16   3 670.692 106.560   1
  -2  16   7 405.735 87.7843  -2
   2 -16   4 405.735 87.7843   1
  -2  16   8 1384.27 101.445  -2
   2 -16   5 1384.27 101.445   1
  -2  16   9 117.573 106.832  -2
   2 -16   6 117.573 106.832   1
  -2  15 -11 783.218 133.744  -2
   2 -15 -14 783.218 133.744   1
  -2  15 -10 716.463 149.701  -2
   2 -15 -13 716.463 149.701   1
  -2  15  -9 150.940 96.6173  -2
   2 -15 -12 150.940 96.6173   1
  -2  15  -8 824.572 124.876  -2
   2 -15 -11 824.572 124.876   1
  -2  15  -7 2442.17 143.845  -2
   2 -15 -10 2442.17 143.845   1
  -2  15  -6 1859.07 116.617  -2
   2 -15  -9 1859.07 116.617   1
  -2  15  -5 2.76225 94.9535  -2
   2 -15  -8 2.76225 94.9535   1
  -2  15  -4 2481.24 131.412  -2
   2 -15  -7 2481.24 131.412   1
   2 -15   3 297.460 120.496  -2
  -2  15   6 297.460 120.496   1
   2 -15   2 815.265 156.645  -2
  -2  15   5 815.265 156.645   1
  -2  15  -1 592.643 125.599  -2
   2 -15  -4 592.643 125.599   1
   2 -15   0 1508.98 132.966  -2
  -2  15   3 1508.98 132.966   1
  -2  15   1 838.886 113.186  -2
   2 -15  -2 838.886 113.186   1
  -2  15   2 1128.52 113.607  -2
   2 -15  -1 1128.52 113.607   1
  -2  15   3 3198.56 121.934  -2
   2 -15   0 3198.56 121.934   1
  -2  15   4 1950.32 114.220  -2
   2 -15   1 1950.32 114.220   1
  -2  15   5 1506.59 128.385  -2
   2 -15   2 1506.59 128.385   1
  -2  15   6-61.3642 105.574  -2
   2 -15   3-61.3642 105.574   1
   2 -15  -7 1542.66 112.843  -2
  -2  15  -4 1542.66 112.843   1
  -2  15   8 115.917 95.7960  -2
   2 -15   5 115.917 95.7960   1
  -2  15   9 2312.25 112.694  -2
   2 -15   6 2312.25 112.694   1
  -2  15  10 2236.53 108.542  -2
   2 -15   7 2236.53 108.542   1
   2 -15 -11 1421.04 98.0670  -2
  -2  15  -8 1421.04 98.0670   1
  -2  15  12 358.708 128.792  -2
   2 -15   9 358.708 128.792   1
  -2  15  13 483.988 121.472  -2
   2 -15  10 483.988 121.472   1
   2 -15 -14 462.188 106.680  -2
  -2  15 -11 462.188 106.680   1
   2 -14 -16-7.76668 71.9212   1
   2 -14 -15 157.631 57.4122   1
   2 -14 -14 992.436 61.0323   1
   2 -14 -13 942.385 73.4416   1
  -2  14 -10 1946.75 199.537  -2
   2 -14 -13 1946.75 199.537   1
  -2  14  12 246.522 126.893   1
  -2  14  -9 579.391 104.519  -2
   2 -14 -12 579.391 104.519   1
  -2  14  -8 3726.97 105.526  -2
   2 -14 -11 3726.97 105.526   1
  -2  14  10-50.1432 141.523   1
  -2  14  -7 111.472 107.280  -2
   2 -14 -10 111.472 107.280   1
  -2  14  -6 829.701 103.366  -2
   2 -14  -9 829.701 103.366   1
   2 -14   5 424.878 117.483  -2
  -2  14   8 424.878 117.483   1
  -2  14  -4 2475.18 107.949  -2
   2 -14  -7 2475.18 107.949   1
  -2  14  -3 588.471 101.769  -2
   2 -14  -6 588.471 101.769   1
  -2  14  -2 1437.16 115.923  -2
   2 -14  -5 1437.16 115.923   1
   2 -14   1 472.490 113.564  -2
  -2  14   4 472.490 113.564   1
  -2  14   0 841.212 131.864  -2
   2 -14  -3 841.212 131.864   1
  -2  14   1 910.661 132.642  -2
   2 -14  -2 910.661 132.642   1
  -2  14   2 1332.25 115.602  -2
   2 -14  -1 1332.25 115.602   1
   2 -14  -3 1852.35 101.804  -2
  -2  14   0 1852.35 101.804   1
  -2  14   4 827.625 98.0001  -2
   2 -14   1 827.625 98.0001   1
  -2  14   5 2187.39 104.280  -2
   2 -14   2 2187.39 104.280   1
  -2  14   6 726.022 98.4318  -2
   2 -14   3 726.022 98.4318   1
  -2  14   7 1903.56 113.984  -2
   2 -14   4 1903.56 113.984   1
  -2  14   8 555.587 100.791  -2
   2 -14   5 555.587 100.791   1
  -2  14   9 1726.21 102.638  -2
   2 -14   6 1726.21 102.638   1
  -2  14  10 261.945 94.9894  -2
   2 -14   7 261.945 94.9894   1
  -2  14  11 2544.70 123.700  -2
   2 -14   8 2544.70 123.700   1
  -2  14  12 921.814 129.179  -2
   2 -14   9 921.814 129.179   1
   2 -14  10 294.459 177.685   1
   2 -14 -13 902.621 227.969  -2
  -2  14 -10 902.621 227.969   1
  -2  14 -11 55.9731 107.089   1
   2 -14  12 259.457 98.7024   1
  -2  14 -13-103.283 86.1836   1
  -2  14 -14 73.3853 96.6373   1
  -2  13  18 218.022 75.9980   1
   2 -13 -17-13.4334 82.1376   1
  -2  13 -15-42.9905 165.817  -2
   2 -13 -17-42.9905 165.817   1
  -2  13  16 75.0032 132.842   1
  -2  13 -14 523.798 128.542  -2
   2 -13 -16 523.798 128.542   1
  -2  13  15 112.109 140.557   1
  -2  13 -13 950.651 141.244  -2
   2 -13 -15 950.651 141.244   1
  -2  13 -12 200.091 120.230  -2
   2 -13 -14 200.091 120.230   1
  -2  13 -11 804.107 97.4143  -2
   2 -13 -13 804.107 97.4143   1
   2 -13  10 200.101 108.439  -2
  -2  13  12 200.101 108.439   1
  -2  13  -9 701.855 91.9199  -2
   2 -13 -11 701.855 91.9199   1
  -2  13  -8 507.530 94.1711  -2
   2 -13 -10 507.530 94.1711   1
   2 -13   7 407.499 105.865  -2
  -2  13   9 407.499 105.865   1
  -2  13  -6 1351.74 125.022  -2
   2 -13  -8 1351.74 125.022   1
   2 -13   5 2142.56 149.834  -2
  -2  13   7 2142.56 149.834   1
  -2  13  -4 703.048 169.802  -2
   2 -13  -6 703.048 169.802   1
  -2  13  -3 2815.78 120.795  -2
   2 -13  -5 2815.78 120.795   1
  -2  13  -2 1418.08 127.415  -2
   2 -13  -4 1418.08 127.415   1
  -2  13  -1 1514.72 126.861  -2
   2 -13  -3 1514.72 126.861   1
  -2  13   0 933.865 141.881  -2
   2 -13  -2 933.865 141.881   1
  -2  13   1 429.789 110.913  -2
   2 -13  -1 429.789 110.913   1
   2 -13  -2 583.893 128.370  -2
  -2  13   0 583.893 128.370   1
  -2  13   3 2191.43 119.374  -2
   2 -13   1 2191.43 119.374   1
   2 -13  -4 1939.46 96.2667  -2
  -2  13  -2 1939.46 96.2667   1
  -2  13   5 3509.54 107.606  -2
   2 -13   3 3509.54 107.606   1
  -2  13   6 1311.72 138.610  -2
   2 -13   4 1311.72 138.610   1
  -2  13   7 4472.58 218.722  -2
   2 -13   5 4472.58 218.722   1
   2 -13   6 1880.84 188.392   1
  -2  13   8 3388.80 209.793  -2
   2 -13   6 3388.80 209.793   1
   2 -13  -9 351.372 108.956  -2
  -2  13  -7 351.372 108.956   1
   2 -13 -10 542.983 107.342  -2
  -2  13  -8 542.983 107.342   1
  -2  13  11 893.514 97.7067  -2
   2 -13   9 893.514 97.7067   1
   2 -13 -12 146.341 122.639  -2
  -2  13 -10 146.341 122.639   1
  -2  13  13 903.512 151.377  -2
   2 -13  11 903.512 151.377   1
   2 -13 -14 345.257 143.205  -2
  -2  13 -12 345.257 143.205   1
   2 -13  13 1072.37 122.962   1
   2 -13 -15 37.8911 240.368  -2
  -2  13 -13 37.8911 240.368   1
   2 -13  14-54.1812 81.7623   1
   2 -13  15 94.3356 92.8044   1
  -2  13 -16-78.4229 101.552   1
  -2  12 -18 192.544 101.873  -2
   2 -12 -20 192.544 101.873   1
  -2  12 -17 90.2876 107.732  -2
   2 -12 -19 90.2876 107.732   1
  -2  12 -16 751.167 102.173  -2
   2 -12 -18 751.167 102.173   1
  -2  12 -15 185.213 115.074  -2
   2 -12 -17 185.213 115.074   1
   2 -12  14 273.029 113.252  -2
  -2  12  16 273.029 113.252   1
   2 -12  13-61.5582 111.713  -2
  -2  12  15-61.5582 111.713   1
  -2  12 -12 738.830 108.047  -2
   2 -12 -14 738.830 108.047   1
   2 -12  11 826.103 91.7620  -2
  -2  12  13 826.103 91.7620   1
   2 -12  10 3670.66 116.693  -2
  -2  12  12 3670.66 116.693   1
  -2  12  -9 904.318 138.411  -2
   2 -12 -11 904.318 138.411   1
  -2  12  -8 406.862 125.123  -2
   2 -12 -10 406.862 125.123   1
   2 -12   7 4841.21 160.353  -2
  -2  12   9 4841.21 160.353   1
  -2  12  -6 11116.5 189.206  -2
   2 -12  -8 11116.5 189.206   1
  -2  12  -5 7426.29 241.998  -2
   2 -12  -7 7426.29 241.998   1
  -2  12  -4 6294.22 182.584  -2
   2 -12  -6 6294.22 182.584   1
  -2  12  -3 2382.65 140.596  -2
   2 -12  -5 2382.65 140.596   1
  -2  12  -2 1123.10 131.948  -2
   2 -12  -4 1123.10 131.948   1
  -2  12  -1 1869.83 121.353  -2
   2 -12  -3 1869.83 121.353   1
   2 -12   0 1195.59 107.398  -2
  -2  12   2 1195.59 107.398   1
   2 -12  -1 2780.80 115.286  -2
  -2  12   1 2780.80 115.286   1
  -2  12   2 714.858 113.692  -2
   2 -12   0 714.858 113.692   1
  -2  12   3 2563.45 131.327  -2
   2 -12   1 2563.45 131.327   1
  -2  12   4 1967.98 126.890  -2
   2 -12   2 1967.98 126.890   1
   2 -12  -5 3159.14 115.209  -2
  -2  12  -3 3159.14 115.209   1
  -2  12   6 10707.5 151.508  -2
   2 -12   4 10707.5 151.508   1
   2 -12  -7 14101.8 183.780  -2
  -2  12  -5 14101.8 183.780   1
   2 -12  -8 8521.29 167.780  -2
  -2  12  -6 8521.29 167.780   1
  -2  12   9 7343.73 157.309  -2
   2 -12   7 7343.73 157.309   1
   2 -12 -10 334.111 99.7635  -2
  -2  12  -8 334.111 99.7635   1
   2 -12 -11 464.345 157.543  -2
  -2  12  -9 464.345 157.543   1
  -2  12  12 1913.77 118.289  -2
   2 -12  10 1913.77 118.289   1
   2 -12 -13 1349.77 155.511  -2
  -2  12 -11 1349.77 155.511   1
   2 -12 -14 297.057 199.250  -2
  -2  12 -12 297.057 199.250   1
  -2  12  15 72.4634 189.925  -2
   2 -12  13 72.4634 189.925   1
  -2  12  16 608.150 185.962  -2
   2 -12  14 608.150 185.962   1
  -2  12  17 364.898 127.764  -2
   2 -12  15 364.898 127.764   1
   2 -12 -18 676.115 128.745  -2
  -2  12 -16 676.115 128.745   1
  -2  12  19 267.010 128.960  -2
   2 -12  17 267.010 128.960   1
  -2  12  20 31.3835 123.388  -2
   2 -12  18 31.3835 123.388   1
  -2  11  21 817.985 85.3676   1
   2 -11 -20 270.694 73.9829   1
  -2  11  19 178.167 103.401   1
  -2  11  18 235.700 111.767   1
  -2  11  17 1100.20 124.547   1
   2 -11 -16-41.2780 123.854   1
   2 -11  14 110.079 164.687  -2
  -2  11  16 110.079 164.687   1
  -2  11  15-1.58444 128.813   1
  -2  11 -13 62.9405 250.198  -2
   2 -11 -15 62.9405 250.198   1
  -2  11 -12 449.173 258.153  -2
   2 -11 -14 449.173 258.153   1
   2 -11  11 67.7573 128.963  -2
  -2  11  13 67.7573 128.963   1
  -2  11 -10 1443.03 137.608  -2
   2 -11 -12 1443.03 137.608   1
  -2  11  -9 5563.51 155.128  -2
   2 -11 -11 5563.51 155.128   1
   2 -11   8 4146.83 152.974  -2
  -2  11  10 4146.83 152.974   1
   2 -11   7 4814.64 155.083  -2
  -2  11   9 4814.64 155.083   1
  -2  11  -6 229.725 134.501  -2
   2 -11  -8 229.725 134.501   1
  -2  11  -5 2193.29 132.146  -2
   2 -11  -7 2193.29 132.146   1
  -2  11  -4 1139.51 145.288  -2
   2 -11  -6 1139.51 145.288   1
  -2  11  -3 7436.47 149.046  -2
   2 -11  -5 7436.47 149.046   1
  -2  11  -2 1735.17 136.593  -2
   2 -11  -4 1735.17 136.593   1
  -2  11  -1 2011.76 108.912  -2
   2 -11  -3 2011.76 108.912   1
   2 -11   0 2422.58 111.894  -2
  -2  11   2 2422.58 111.894   1
  -2  11   1 3630.79 116.089  -2
   2 -11  -1 3630.79 116.089   1
   2 -11  -2 2121.88 124.949  -2
  -2  11   0 2121.88 124.949   1
   2 -11  -3 3664.31 130.791  -2
  -2  11  -1 3664.31 130.791   1
  -2  11   4 2007.25 144.267  -2
   2 -11   2 2007.25 144.267   1
   2 -11  -5 6355.91 141.313  -2
  -2  11  -3 6355.91 141.313   1
   2 -11  -6 1262.76 107.020  -2
  -2  11  -4 1262.76 107.020   1
  -2  11   7 2056.08 122.810  -2
   2 -11   5 2056.08 122.810   1
   2 -11  -8 489.160 121.151  -2
  -2  11  -6 489.160 121.151   1
  -2  11   9 7308.74 139.363  -2
   2 -11   7 7308.74 139.363   1
  -2  11  10 4135.71 127.972  -2
   2 -11   8 4135.71 127.972   1
  -2  11  11 9127.85 140.737  -2
   2 -11   9 9127.85 140.737   1
  -2  11  12 1296.65 114.526  -2
   2 -11  10 1296.65 114.526   1
  -2  11  13 177.447 103.572  -2
   2 -11  11 177.447 103.572   1
   2 -11 -14 489.375 190.311  -2
  -2  11 -12 489.375 190.311   1
   2 -11  13-37.2429 215.434   1
   2 -11 -15 540.872 145.958  -2
  -2  11 -13 540.872 145.958   1
   2 -11  14-138.847 135.962   1
  -2  11  16-84.9465 225.073  -2
   2 -11  14-84.9465 225.073   1
  -2  11 -15 1989.24 146.182   1
  -2  11  17 3182.66 244.139  -2
   2 -11  15 3182.66 244.139   1
   2 -11  16 147.819 125.160   1
  -2  11  18 332.306 213.493  -2
   2 -11  16 332.306 213.493   1
  -2  11 -17 163.357 78.5056   1
   2 -11  18 21.5181 78.9627   1
   2 -11  19 422.554 86.6592   1
  -2  10  22 154.507 81.2602   1
  -2  10  21 424.141 97.2865   1
  -2  10  20-88.6082 141.909   1
  -2  10  19 1597.71 171.308   1
   2 -10 -18 52.5276 123.726   1
   2 -10 -17 689.814 92.7673   1
   2 -10 -16 3207.76 106.549   1
   2 -10 -15 335.355 141.783   1
  -2  10  14 365.455 97.7220   1
  -2  10  13 165.631 93.2248   1
  -2  10  12 5677.13 131.065   1
  -2  10 -11 6098.70 232.325  -2
   2 -10 -12 6098.70 232.325   1
  -2  10  11 327.841 131.331   1
  -2  10 -10 571.570 196.033  -2
   2 -10 -11 571.570 196.033   1
   2 -10   9 2380.12 168.961  -2
  -2  10  10 2380.12 168.961   1
  -2  10   9 595.962 205.077   1
   2 -10   8 2185.06 168.040  -2
  -2  10   9 2185.06 168.040   1
   2 -10   7 640.321 135.382  -2
  -2  10   8 640.321 135.382   1
  -2  10  -6 1838.56 123.094  -2
   2 -10  -7 1838.56 123.094   1
  -2  10  -5 1487.34 119.988  -2
   2 -10  -6 1487.34 119.988   1
  -2  10  -4 531.504 113.743  -2
   2 -10  -5 531.504 113.743   1
   2 -10   3 21826.4 173.710  -2
  -2  10   4 21826.4 173.710   1
   2 -10   2 6741.89 111.005  -2
  -2  10   3 6741.89 111.005   1
  -2  10  -1 1579.45 90.8132  -2
   2 -10  -2 1579.45 90.8132   1
  -2  10   0 439.370 87.7265  -2
   2 -10  -1 439.370 87.7265   1
  -2  10   1 226.544 86.8553  -2
   2 -10   0 226.544 86.8553   1
  -2  10   2 1098.50 95.0035  -2
   2 -10   1 1098.50 95.0035   1
  -2  10   3 7130.76 125.971  -2
   2 -10   2 7130.76 125.971   1
  -2  10   4 21530.9 162.664  -2
   2 -10   3 21530.9 162.664   1
  -2  10   5 992.087 111.980  -2
   2 -10   4 992.087 111.980   1
  -2  10   6 1537.20 99.2983  -2
   2 -10   5 1537.20 99.2983   1
   2 -10  -7 2894.76 105.485  -2
  -2  10  -6 2894.76 105.485   1
  -2  10   8 967.589 102.512  -2
   2 -10   7 967.589 102.512   1
  -2  10  -8 2112.63 200.070   1
   2 -10  -9 3757.34 122.921  -2
  -2  10  -8 3757.34 122.921   1
  -2  10  -9 445.633 94.4950   1
  -2  10  10 894.938 247.593  -2
   2 -10   9 894.938 247.593   1
   2 -10  10 122.749 73.7376   1
  -2  10 -11-22.9987 70.8013   1
   2 -10  12 2936.45 79.4270   1
  -2  10 -13 510.343 97.7767   1
  -2  10 -14 53.3467 135.901   1
  -2  10 -15 1633.72 92.7730   1
  -2  10 -16 147.527 92.9072   1
   2 -10  17 4563.83 110.481   1
   2 -10  18 633.901 86.0087   1
  -2  10 -19 34.0945 73.1887   1
   2 -10  20 61.9680 92.8361   1
   2 -10  21 562.126 117.534   1
   2  -9  22 322.764 112.993  -2
  -2   9  23 322.764 112.993   1
  -2   9 -21 34.9270 86.5253  -2
   2  -9 -22 34.9270 86.5253   1
  -2   9 -20 461.953 97.7281  -2
   2  -9 -21 461.953 97.7281   1
   2  -9  19 814.209 108.691  -2
  -2   9  20 814.209 108.691   1
   2  -9  18 458.733 98.2556  -2
  -2   9  19 458.733 98.2556   1
  -2   9 -17 367.766 103.009  -2
   2  -9 -18 367.766 103.009   1
   2  -9  16 200.899 99.8805  -2
  -2   9  17 200.899 99.8805   1
   2  -9  15 2911.64 126.933  -2
  -2   9  16 2911.64 126.933   1
   2  -9  14 462.559 124.203  -2
  -2   9  15 462.559 124.203   1
  -2   9 -13 1816.05 142.607  -2
   2  -9 -14 1816.05 142.607   1
  -2   9 -12 2773.84 146.122  -2
   2  -9 -13 2773.84 146.122   1
   2  -9  11 4642.29 154.310  -2
  -2   9  12 4642.29 154.310   1
   2  -9  10 7966.67 145.726  -2
  -2   9  11 7966.67 145.726   1
   2  -9   9 2156.22 110.960  -2
  -2   9  10 2156.22 110.960   1
   2  -9   8 626.798 111.531  -2
  -2   9   9 626.798 111.531   1
  -2   9  -7 3278.16 128.726  -2
   2  -9  -8 3278.16 128.726   1
  -2   9  -6 20462.1 205.240  -2
   2  -9  -7 20462.1 205.240   1
   2  -9   5 4502.37 217.999  -2
  -2   9   6 4502.37 217.999   1
  -2   9  -4 45962.9 315.616  -2
   2  -9  -5 45962.9 315.616   1
   2  -9   3 16850.5 166.324  -2
  -2   9   4 16850.5 166.324   1
  -2   9  -2 1330.25 99.1268  -2
   2  -9  -3 1330.25 99.1268   1
  -2   9  -1 771.423 103.706  -2
   2  -9  -2 771.423 103.706   1
   2  -9   0 7512.21 126.290  -2
  -2   9   1 7512.21 126.290   1
  -2   9   1 6759.02 124.000  -2
   2  -9   0 6759.02 124.000   1
  -2   9   2 1019.92 85.9182  -2
   2  -9   1 1019.92 85.9182   1
  -2   9   3 2149.96 98.1982  -2
   2  -9   2 2149.96 98.1982   1
  -2   9   4 22769.2 160.060  -2
   2  -9   3 22769.2 160.060   1
   2  -9  -5 72220.2 308.421  -2
  -2   9  -4 72220.2 308.421   1
  -2   9   6 4656.96 125.541  -2
   2  -9   5 4656.96 125.541   1
  -2   9   7 18078.4 147.102  -2
   2  -9   6 18078.4 147.102   1
  -2   9   8 4261.11 118.914  -2
   2  -9   7 4261.11 118.914   1
   2  -9  -9 968.362 121.225  -2
  -2   9  -8 968.362 121.225   1
  -2   9  10 4642.86 125.496  -2
   2  -9   9 4642.86 125.496   1
   2  -9 -11 4965.63 115.461  -2
  -2   9 -10 4965.63 115.461   1
  -2   9  12 5895.60 166.042  -2
   2  -9  11 5895.60 166.042   1
   2  -9 -13 2679.92 124.129  -2
  -2   9 -12 2679.92 124.129   1
  -2   9  14 1728.42 120.704  -2
   2  -9  13 1728.42 120.704   1
  -2   9  15 407.302 159.264  -2
   2  -9  14 407.302 159.264   1
  -2   9  16 2389.99 155.236  -2
   2  -9  15 2389.99 155.236   1
   2  -9 -17 262.583 197.494  -2
  -2   9 -16 262.583 197.494   1
   2  -9 -18 766.547 135.462  -2
  -2   9 -17 766.547 135.462   1
  -2   9  19 442.088 135.306  -2
   2  -9  18 442.088 135.306   1
  -2   9  20 1197.03 132.674  -2
   2  -9  19 1197.03 132.674   1
   2  -9 -21 463.682 127.131  -2
  -2   9 -20 463.682 127.131   1
   2  -9 -22 281.213 113.169  -2
  -2   9 -21 281.213 113.169   1
  -2   9  23 477.609 168.338  -2
   2  -9  22 477.609 168.338   1
   2  -8 -24 455.517 62.0977   1
   2  -8 -23 142.373 61.8733   1
  -2   8  22 36.3498 81.1704   1
   2  -8  21-12.4893 186.155  -2
  -2   8  22-12.4893 186.155   1
  -2   8  21 231.300 97.0385   1
   2  -8  20 466.282 145.435  -2
  -2   8  21 466.282 145.435   1
  -2   8  20 608.572 121.478   1
  -2   8 -19 396.675 117.376  -2
   2  -8 -20 396.675 117.376   1
   2  -8  18 138.730 96.8733  -2
  -2   8  19 138.730 96.8733   1
  -2   8 -17 43.9902 161.154  -2
   2  -8 -18 43.9902 161.154   1
   2  -8  16 349.688 95.8199  -2
  -2   8  17 349.688 95.8199   1
   2  -8  15 1043.51 97.8767  -2
  -2   8  16 1043.51 97.8767   1
  -2   8 -14 598.732 110.650  -2
   2  -8 -15 598.732 110.650   1
   2  -8  13 582.222 108.856  -2
  -2   8  14 582.222 108.856   1
  -2   8 -12 11958.9 138.753  -2
   2  -8 -13 11958.9 138.753   1
   2  -8  11 2489.43 98.3178  -2
  -2   8  12 2489.43 98.3178   1
  -2   8 -10 777.156 96.4054  -2
   2  -8 -11 777.156 96.4054   1
   2  -8   9 5939.06 113.248  -2
  -2   8  10 5939.06 113.248   1
   2  -8   8 9227.81 142.696  -2
  -2   8   9 9227.81 142.696   1
  -2   8  -7 4282.81 141.515  -2
   2  -8  -8 4282.81 141.515   1
   2  -8   6 3051.07 125.326  -2
  -2   8   7 3051.07 125.326   1
   2  -8   5 6660.75 136.952  -2
  -2   8   6 6660.75 136.952   1
  -2   8  -4 1063.38 116.265  -2
   2  -8  -5 1063.38 116.265   1
  -2   8  -3 24263.5 183.474  -2
   2  -8  -4 24263.5 183.474   1
   2  -8   2 7324.41 135.474  -2
  -2   8   3 7324.41 135.474   1
  -2   8  -1 11231.6 128.133  -2
   2  -8  -2 11231.6 128.133   1
  -2   8   0 6742.50 124.759  -2
   2  -8  -1 6742.50 124.759   1
   2  -8  -1 6761.18 122.117  -2
  -2   8   0 6761.18 122.117   1
   2  -8  -2 15916.2 169.518  -2
  -2   8  -1 15916.2 169.518   1
  -2   8   3 6539.21 121.041  -2
   2  -8   2 6539.21 121.041   1
  -2   8   4 24402.9 153.320  -2
   2  -8   3 24402.9 153.320   1
  -2   8   5 1265.27 90.0589  -2
   2  -8   4 1265.27 90.0589   1
   2  -8  -6 8286.01 117.844  -2
  -2   8  -5 8286.01 117.844   1
   2  -8  -7 2551.41 89.0848  -2
  -2   8  -6 2551.41 89.0848   1
  -2   8   8 8179.28 107.496  -2
   2  -8   7 8179.28 107.496   1
   2  -8  -9 8781.28 122.741  -2
  -2   8  -8 8781.28 122.741   1
   2  -8 -10 4253.64 113.227  -2
  -2   8  -9 4253.64 113.227   1
   2  -8 -11 517.453 108.961  -2
  -2   8 -10 517.453 108.961   1
  -2   8  12 3190.92 111.047  -2
   2  -8  11 3190.92 111.047   1
   2  -8 -13 11045.0 138.895  -2
  -2   8 -12 11045.0 138.895   1
   2  -8 -14 618.100 131.910  -2
  -2   8 -13 618.100 131.910   1
  -2   8  15 478.387 146.398  -2
   2  -8  14 478.387 146.398   1
  -2   8  16 1220.17 169.984  -2
   2  -8  15 1220.17 169.984   1
  -2   8  17 584.363 146.425  -2
   2  -8  16 584.363 146.425   1
  -2   8 -17 147.716 195.943   1
   2  -8 -18 233.596 286.412  -2
  -2   8 -17 233.596 286.412   1
   2  -8  18 122.149 137.938   1
   2  -8 -19-254.375 189.909  -2
  -2   8 -18-254.375 189.909   1
  -2   8 -19 184.067 133.589   1
   2  -8 -20 288.324 189.317  -2
  -2   8 -19 288.324 189.317   1
  -2   8 -20 1127.48 195.301   1
  -2   8  21 2290.12 193.511  -2
   2  -8  20 2290.12 193.511   1
   2  -8  21 743.093 116.513   1
   2  -8 -22 1527.78 239.793  -2
  -2   8 -21 1527.78 239.793   1
   2  -8  22 405.333 103.177   1
   2  -8 -23 270.667 194.388  -2
  -2   8 -22 270.667 194.388   1
   2  -8  23-70.2220 125.382   1
  -2   7  25 16.3961 53.9341   1
  -2   7  24-23.6022 69.8515   1
   2  -7 -23 16.2183 79.7134   1
  -2   7  22 350.418 76.2550   1
   2  -7 -21 186.156 63.1660   1
  -2   7  20 57.2608 66.3530   1
   2  -7 -19 166.446 115.088   1
   2  -7 -18 834.500 91.3718   1
   2  -7 -17-11.1188 97.2838   1
   2  -7 -16 612.316 90.6585   1
   2  -7 -15 1742.90 84.3753   1
  -2   7  14 20.1294 84.0759   1
   2  -7 -13 6792.96 93.8549   1
  -2   7  12 316.682 69.0490   1
  -2   7  11 695.536 68.9846   1
  -2   7  10 5746.39 70.1570   1
  -2   7   9 5222.92 80.8812   1
   2  -7  -8 8634.25 93.4088   1
  -2   7  -7 17799.7 174.590  -2
   2  -7  -7 17799.7 174.590   1
   2  -7   6 10203.7 105.855  -2
  -2   7   6 10203.7 105.855   1
  -2   7  -5 4593.74 103.566  -2
   2  -7  -5 4593.74 103.566   1
   2  -7   4 9821.34 95.6631  -2
  -2   7   4 9821.34 95.6631   1
  -2   7  -3 9630.39 122.330  -2
   2  -7  -3 9630.39 122.330   1
   2  -7   2 22304.3 130.126  -2
  -2   7   2 22304.3 130.126   1
  -2   7  -1 6484.32 93.2406  -2
   2  -7  -1 6484.32 93.2406   1
   2  -7   0 14269.0 104.900  -2
  -2   7   0 14269.0 104.900   1
   2  -7  -1 10578.0 109.545  -2
  -2   7  -1 10578.0 109.545   1
  -2   7   2 29114.3 102.699  -2
   2  -7   2 29114.3 102.699   1
   2  -7  -3 12145.6 93.2163  -2
  -2   7  -3 12145.6 93.2163   1
  -2   7  -4 3229.03 141.126   1
   2  -7  -4 11238.6 119.271  -2
  -2   7  -4 11238.6 119.271   1
  -2   7  -5 3788.59 113.462   1
  -2   7   5 6024.79 155.464  -2
   2  -7   5 6024.79 155.464   1
  -2   7  -6 6525.04 95.2406   1
   2  -7   7 27557.0 111.402   1
   2  -7   8 5974.18 82.7701   1
   2  -7   9 1909.61 74.6203   1
  -2   7 -10 6537.45 85.5141   1
   2  -7  11 1903.15 80.7451   1
  -2   7 -12 3185.91 82.6672   1
  -2   7 -13 7256.94 100.513   1
  -2   7 -14 197.953 89.7682   1
   2  -7  15 1209.92 107.013   1
  -2   7 -16 361.964 102.692   1
   2  -7  17 3848.32 137.981   1
   2  -7  18 300.588 101.700   1
   2  -7  19 126.014 98.2022   1
  -2   7 -20 216.693 112.796   1
   2  -7  21 81.6091 90.1009   1
  -2   7 -22 550.399 97.4974   1
   2  -7  23 190.458 83.7261   1
  -2   7 -24 446.097 113.311   1
  -2   6  25 69.9128 109.604   1
   2  -6  25 250.905 152.022  -2
  -2   6  25 250.905 152.022   1
  -2   6 -24 451.261 108.489  -2
   2  -6 -24 451.261 108.489   1
   2  -6  23 124.366 123.333  -2
  -2   6  23 124.366 123.333   1
   2  -6  22 340.455 93.5000  -2
  -2   6  22 340.455 93.5000   1
  -2   6 -21 634.636 85.3117  -2
   2  -6 -21 634.636 85.3117   1
  -2   6 -20 1094.26 210.017  -2
   2  -6 -20 1094.26 210.017   1
   2  -6  19-12.2664 133.762  -2
  -2   6  19-12.2664 133.762   1
   2  -6  18 808.887 156.330  -2
  -2   6  18 808.887 156.330   1
  -2   6 -17 2898.98 148.257  -2
   2  -6 -17 2898.98 148.257   1
   2  -6  16 2019.44 125.777  -2
  -2   6  16 2019.44 125.777   1
  -2   6 -15 1130.37 121.265  -2
   2  -6 -15 1130.37 121.265   1
  -2   6 -14 564.997 92.8138  -2
   2  -6 -14 564.997 92.8138   1
  -2   6 -13 3749.15 105.278  -2
   2  -6 -13 3749.15 105.278   1
   2  -6  12 1315.27 86.8334  -2
  -2   6  12 1315.27 86.8334   1
   2  -6  11 3596.18 83.9850  -2
  -2   6  11 3596.18 83.9850   1
   2  -6  10 870.528 100.415  -2
  -2   6  10 870.528 100.415   1
  -2   6  -9 108.098 83.9519  -2
   2  -6  -9 108.098 83.9519   1
   2  -6   8 5337.99 85.5683  -2
  -2   6   8 5337.99 85.5683   1
   2  -6   7 12230.6 85.8344  -2
  -2   6   7 12230.6 85.8344   1
   2  -6   6 7068.22 77.7587  -2
  -2   6   6 7068.22 77.7587   1
   2  -6   5 23664.5 113.824  -2
  -2   6   5 23664.5 113.824   1
   2  -6   4 11563.8 92.2785  -2
  -2   6   4 11563.8 92.2785   1
   2  -6   3 12308.5 122.830  -2
  -2   6   3 12308.5 122.830   1
  -2   6  -2 4283.72 91.9225  -2
   2  -6  -2 4283.72 91.9225   1
   2  -6   1 18486.0 119.497  -2
  -2   6   1 18486.0 119.497   1
   2  -6   0 2199.39 83.8337  -2
  -2   6   0 2199.39 83.8337   1
  -2   6   1 13138.7 100.791  -2
   2  -6   1 13138.7 100.791   1
  -2   6   2 6048.63 101.075  -2
   2  -6   2 6048.63 101.075   1
   2  -6  -3 8830.88 91.9404  -2
  -2   6  -3 8830.88 91.9404   1
   2  -6  -4 13529.3 101.330  -2
  -2   6  -4 13529.3 101.330   1
  -2   6   5 30583.0 132.610  -2
   2  -6   5 30583.0 132.610   1
  -2   6   6 4789.50 78.9162  -2
   2  -6   6 4789.50 78.9162   1
  -2   6   7 13990.6 93.7996  -2
   2  -6   7 13990.6 93.7996   1
   2  -6  -8 6252.19 148.169  -2
  -2   6  -8 6252.19 148.169   1
  -2   6   9 238.992 126.656  -2
   2  -6   9 238.992 126.656   1
  -2   6  10 524.976 89.2020  -2
   2  -6  10 524.976 89.2020   1
  -2   6  11 5682.22 108.239  -2
   2  -6  11 5682.22 108.239   1
  -2   6  12 2022.17 95.9550  -2
   2  -6  12 2022.17 95.9550   1
   2  -6 -13 5272.59 173.138  -2
  -2   6 -13 5272.59 173.138   1
   2  -6 -14 764.828 120.667  -2
  -2   6 -14 764.828 120.667   1
  -2   6  15 737.950 143.444  -2
   2  -6  15 737.950 143.444   1
   2  -6 -16 3675.02 157.536  -2
  -2   6 -16 3675.02 157.536   1
  -2   6  17 2793.04 155.452  -2
   2  -6  17 2793.04 155.452   1
  -2   6  18 531.278 167.098  -2
   2  -6  18 531.278 167.098   1
  -2   6  19 217.435 171.108  -2
   2  -6  19 217.435 171.108   1
   2  -6  20 374.244 196.348   1
   2  -6 -20 270.351 216.395  -2
  -2   6 -20 270.351 216.395   1
  -2   6  21 171.738 136.605  -2
   2  -6  21 171.738 136.605   1
   2  -6 -22 286.064 185.515  -2
  -2   6 -22 286.064 185.515   1
  -2   6  23 57.3985 156.864  -2
   2  -6  23 57.3985 156.864   1
  -2   6  24 311.899 135.503  -2
   2  -6  24 311.899 135.503   1
  -2   6 -25 34.6684 114.347   1
   2  -5  26 214.237 80.5963  -2
  -2   5  26 214.237 80.5963   1
   2  -5  25-122.003 103.082  -2
  -2   5  25-122.003 103.082   1
  -2   5 -24 36.8795 116.439  -2
   2  -5 -24 36.8795 116.439   1
   2  -5  23 20.6155 112.503  -2
  -2   5  23 20.6155 112.503   1
   2  -5  22 189.557 97.2063  -2
  -2   5  22 189.557 97.2063   1
   2  -5  21 790.492 124.861  -2
  -2   5  21 790.492 124.861   1
  -2   5 -20 465.243 119.083  -2
   2  -5 -20 465.243 119.083   1
  -2   5 -19 337.697 115.311  -2
   2  -5 -19 337.697 115.311   1
   2  -5  18 1899.40 123.903  -2
  -2   5  18 1899.40 123.903   1
   2  -5  17 224.734 114.827  -2
  -2   5  17 224.734 114.827   1
   2  -5  16 3451.32 124.060  -2
  -2   5  16 3451.32 124.060   1
  -2   5 -15 316.369 90.2076  -2
   2  -5 -15 316.369 90.2076   1
   2  -5  14 2588.43 99.3937  -2
  -2   5  14 2588.43 99.3937   1
  -2   5 -13 3225.05 83.7901  -2
   2  -5 -13 3225.05 83.7901   1
   2  -5  12 1930.09 82.7961  -2
  -2   5  12 1930.09 82.7961   1
  -2   5 -11 15576.9 111.540  -2
   2  -5 -11 15576.9 111.540   1
  -2   5 -10 1515.38 78.9639  -2
   2  -5 -10 1515.38 78.9639   1
   2  -5   9 3421.93 71.3189  -2
  -2   5   9 3421.93 71.3189   1
  -2   5  -8 38543.2 126.606  -2
   2  -5  -8 38543.2 126.606   1
  -2   5  -7 3433.58 82.7072  -2
   2  -5  -7 3433.58 82.7072   1
  -2   5  -6 11825.4 114.266  -2
   2  -5  -6 11825.4 114.266   1
   2  -5   5 35997.3 124.465  -2
  -2   5   5 35997.3 124.465   1
  -2   5  -4 8087.82 87.1985  -2
   2  -5  -4 8087.82 87.1985   1
  -2   5  -3 34542.7 170.010  -2
   2  -5  -3 34542.7 170.010   1
  -2   5  -2 12636.1 114.684  -2
   2  -5  -2 12636.1 114.684   1
   2  -5   1 10761.7 105.977  -2
  -2   5   1 10761.7 105.977   1
  -2   5   0 14554.4 101.640  -2
   2  -5   0 14554.4 101.640   1
  -2   5   1 9315.87 90.8947  -2
   2  -5   1 9315.87 90.8947   1
   2  -5  -2 19319.6 115.432  -2
  -2   5  -2 19319.6 115.432   1
   2  -5  -3 40451.3 123.497  -2
  -2   5  -3 40451.3 123.497   1
  -2   5   4 5176.48 83.5518  -2
   2  -5   4 5176.48 83.5518   1
  -2   5   5 31974.0 118.422  -2
   2  -5   5 31974.0 118.422   1
  -2   5   6 7757.10 73.4133  -2
   2  -5   6 7757.10 73.4133   1
  -2   5   7 4065.75 77.9643  -2
   2  -5   7 4065.75 77.9643   1
   2  -5  -8 27478.1 118.753  -2
  -2   5  -8 27478.1 118.753   1
   2  -5  -9 2692.87 81.0600  -2
  -2   5  -9 2692.87 81.0600   1
   2  -5 -10 3159.42 106.079  -2
  -2   5 -10 3159.42 106.079   1
   2  -5 -11 14042.6 138.214  -2
  -2   5 -11 14042.6 138.214   1
   2  -5 -12 1717.58 103.565  -2
  -2   5 -12 1717.58 103.565   1
  -2   5  13 5102.49 158.451  -2
   2  -5  13 5102.49 158.451   1
  -2   5  14 1247.08 151.899  -2
   2  -5  14 1247.08 151.899   1
   2  -5 -15 434.246 135.039  -2
  -2   5 -15 434.246 135.039   1
   2  -5 -16 5322.44 160.835  -2
  -2   5 -16 5322.44 160.835   1
  -2   5  17 488.996 144.092  -2
   2  -5  17 488.996 144.092   1
   2  -5 -18 1667.01 151.940  -2
  -2   5 -18 1667.01 151.940   1
   2  -5 -19 140.418 205.616  -2
  -2   5 -19 140.418 205.616   1
  -2   5 -20-234.642 194.438   1
  -2   5  20 678.923 208.346  -2
   2  -5  20 678.923 208.346   1
  -2   5 -21-65.0230 186.295   1
  -2   5  21 303.031 125.410  -2
   2  -5  21 303.031 125.410   1
  -2   5  22 144.959 119.750  -2
   2  -5  22 144.959 119.750   1
  -2   5  23 692.413 110.895  -2
   2  -5  23 692.413 110.895   1
   2  -5  24 150.729 150.335   1
   2  -5 -24 258.314 211.455  -2
  -2   5 -24 258.314 211.455   1
   2  -5  25 119.635 121.641   1
   2  -5 -25 30.0334 171.663  -2
  -2   5 -25 30.0334 171.663   1
   2  -5 -26-17.7741 148.427  -2
  -2   5 -26-17.7741 148.427   1
  -2   4  26 62.4626 60.1631   1
  -2   4  25 138.374 76.4996   1
  -2   4  24 757.410 67.5796   1
  -2   4  23 986.507 60.3090   1
  -2   4  22 765.730 68.8003   1
  -2   4  21 1284.74 88.4663   1
   2  -4 -20 146.156 75.4755   1
  -2   4  19 949.770 80.1342   1
  -2   4  18-33.7388 76.0077   1
   2  -4 -17 6158.06 118.077   1
  -2   4  16 519.192 76.1682   1
   2  -4 -15 5251.23 96.0066   1
   2  -4 -14 1657.16 67.1585   1
   2  -4 -13 1471.23 73.8986   1
   2  -4 -12 7018.03 101.202   1
   2  -4 -11 134.286 65.1595   1
  -2   4  10 1182.54 57.0649   1
   2  -4  -9 1257.04 59.8585   1
   2  -4  -8 262.624 57.7793   1
  -2   4   7 50245.6 102.656   1
  -2   4   6 518.143 43.6979   1
   2  -4  -5 3930.82 58.6085   1
   2  -4   5 5309.13 200.409  -2
  -2   4   5 5309.13 200.409   1
   2  -4  -4 7213.47 80.0574   1
   2  -4   4 27091.3 131.663  -2
  -2   4   4 27091.3 131.663   1
   2  -4  -3 52172.6 249.549   1
  -2   4  -3 85046.7 137.149  -2
   2  -4  -3 85046.7 137.149   1
  -2   4   2 37572.0 140.256   1
  -2   4  -2 54776.4 157.890  -2
   2  -4  -2 54776.4 157.890   1
   2  -4  -1 748.523 71.9249   1
   2  -4   1 19364.6 158.957  -2
  -2   4   1 19364.6 158.957   1
  -2   4   0 88029.4 189.725   1
  -2   4   0 151932. 237.516  -2
   2  -4   0 151932. 237.516   1
   2  -4   1 22648.7 84.0764   1
   2  -4  -1 31188.1 237.515  -2
  -2   4  -1 31188.1 237.515   1
   2  -4   2 26436.5 96.6274   1
   2  -4  -2 52014.0 191.220  -2
  -2   4  -2 52014.0 191.220   1
   2  -4   3 29586.1 83.8455   1
  -2   4   3 60802.6 282.411  -2
   2  -4   3 60802.6 282.411   1
   2  -4   4 31760.6 79.0935   1
  -2   4   4 42229.9 257.518  -2
   2  -4   4 42229.9 257.518   1
   2  -4   5 287.702 42.7325   1
  -2   4   5 2726.69 106.318  -2
   2  -4   5 2726.69 106.318   1
  -2   4  -6 10877.1 49.0379   1
   2  -4   7 10609.7 60.6576   1
   2  -4   8 3446.69 50.0713   1
   2  -4   9 2092.74 47.6136   1
   2  -4  10 18702.0 84.7228   1
   2  -4  11 726.687 52.8326   1
  -2   4 -12 3683.77 98.5315   1
   2  -4  13 1817.10 99.9546   1
   2  -4  14-153.747 81.8156   1
  -2   4 -15 15624.8 144.951   1
  -2   4 -16 4430.17 109.361   1
   2  -4  17 2485.05 107.037   1
  -2   4 -18 375.928 118.128   1
  -2   4 -19 9261.55 164.685   1
   2  -4  20 83.8853 141.672   1
   2  -4  21 1173.26 123.741   1
   2  -4  22 30.6299 90.3076   1
  -2   4 -23 916.835 88.7669   1
   2  -4  24 921.521 94.0103   1
   2  -4  25 149.088 91.4168   1
  -2   4 -26 674.531 139.466   1
  -2   3  26 29.1323 61.4356   1
  -2   3  25 48.8643 59.3779   1
   2  -3 -24 301.026 62.6635   1
   2  -3 -23 50.4457 75.1706   1
  -2   3 -24-205.565 268.154  -2
   2  -3 -23-205.565 268.154   1
   2  -3 -22 344.939 80.1729   1
   2  -3  23 320.627 218.934  -2
  -2   3  22 320.627 218.934   1
   2  -3 -21 300.856 140.709   1
   2  -3 -20 378.881 94.8915   1
   2  -3  21 1163.06 179.125  -2
  -2   3  20 1163.06 179.125   1
   2  -3 -19 320.986 210.574   1
   2  -3  20 459.471 129.398  -2
  -2   3  19 459.471 129.398   1
   2  -3 -18 273.790 139.823   1
   2  -3  19 421.755 144.269  -2
  -2   3  18 421.755 144.269   1
  -2   3 -18 14055.7 148.442  -2
   2  -3 -17 14055.7 148.442   1
   2  -3  17 303.954 97.5459  -2
  -2   3  16 303.954 97.5459   1
   2  -3 -15 1649.65 194.819   1
  -2   3 -16 5658.16 116.846  -2
   2  -3 -15 5658.16 116.846   1
  -2   3 -15 1934.23 103.443  -2
   2  -3 -14 1934.23 103.443   1
  -2   3 -14 8485.85 114.413  -2
   2  -3 -13 8485.85 114.413   1
  -2   3 -13 4372.88 98.6526  -2
   2  -3 -12 4372.88 98.6526   1
  -2   3 -12 9174.47 94.5528  -2
   2  -3 -11 9174.47 94.5528   1
  -2   3 -11 1707.72 84.6402  -2
   2  -3 -10 1707.72 84.6402   1
   2  -3  10 25863.0 124.327  -2
  -2   3   9 25863.0 124.327   1
   2  -3   9 9363.73 70.5426  -2
  -2   3   8 9363.73 70.5426   1
  -2   3  -8 33558.3 91.5129  -2
   2  -3  -7 33558.3 91.5129   1
   2  -3   7 11549.1 69.6193  -2
  -2   3   6 11549.1 69.6193   1
   2  -3   6 16895.1 69.4862  -2
  -2   3   5 16895.1 69.4862   1
  -2   3  -5 2688.11 50.4620  -2
   2  -3  -4 2688.11 50.4620   1
   2  -3   4 108818. 137.544  -2
  -2   3   3 108818. 137.544   1
  -2   3  -3 10175.2 64.4215  -2
   2  -3  -2 10175.2 64.4215   1
   2  -3   2 42085.1 103.453  -2
  -2   3   1 42085.1 103.453   1
   2  -3   1 917.250 60.5043  -2
  -2   3   0 917.250 60.5043   1
  -2   3   0 887.204 56.4717  -2
   2  -3   1 887.204 56.4717   1
  -2   3   1 45068.2 122.711  -2
   2  -3   2 45068.2 122.711   1
  -2   3   2 16610.9 77.9855  -2
   2  -3   3 16610.9 77.9855   1
  -2   3   3 93460.8 95.7928  -2
   2  -3   4 93460.8 95.7928   1
   2  -3  -4 3021.37 47.0893  -2
  -2   3  -5 3021.37 47.0893   1
  -2   3   5 29509.9 73.2003  -2
   2  -3   6 29509.9 73.2003   1
  -2   3   6 19482.3 83.5334  -2
   2  -3   7 19482.3 83.5334   1
  -2   3   7 34942.2 81.6124  -2
   2  -3   8 34942.2 81.6124   1
   2  -3  -8 7881.30 67.9458  -2
  -2   3  -9 7881.30 67.9458   1
  -2   3   9 13212.8 78.0322  -2
   2  -3  10 13212.8 78.0322   1
  -2   3  10 2562.63 64.5083  -2
   2  -3  11 2562.63 64.5083   1
  -2   3  11 5311.88 91.5454  -2
   2  -3  12 5311.88 91.5454   1
  -2   3  12 2473.92 113.639  -2
   2  -3  13 2473.92 113.639   1
  -2   3  13 3837.23 102.837  -2
   2  -3  14 3837.23 102.837   1
  -2   3  14 2032.13 124.505  -2
   2  -3  15 2032.13 124.505   1
  -2   3  15 9076.37 175.339  -2
   2  -3  16 9076.37 175.339   1
   2  -3 -16 321.330 150.180  -2
  -2   3 -17 321.330 150.180   1
  -2   3  17 9324.30 197.752  -2
   2  -3  18 9324.30 197.752   1
  -2   3 -19 1359.73 223.801   1
   2  -3 -18 1331.69 212.398  -2
  -2   3 -19 1331.69 212.398   1
  -2   3  19 841.728 166.187  -2
   2  -3  20 841.728 166.187   1
  -2   3 -21 1989.84 163.392   1
   2  -3 -20 800.889 199.261  -2
  -2   3 -21 800.889 199.261   1
  -2   3 -22 46.7206 222.069   1
  -2   3  21 549.461 254.870  -2
   2  -3  22 549.461 254.870   1
  -2   3 -23 7.64497 102.597   1
  -2   3  22 351.194 241.994  -2
   2  -3  23 351.194 241.994   1
   2  -3  24-95.2558 111.291   1
  -2   3  23 1271.96 224.561  -2
   2  -3  24 1271.96 224.561   1
  -2   3 -25 721.665 89.7499   1
  -2   3 -26 355.019 76.0130   1
  -2   3 -27 176.352 120.291   1
   2  -2  27 212.411 69.2539  -2
  -2   2  26 212.411 69.2539   1
  -2   2 -26 805.545 90.7433  -2
   2  -2 -25 805.545 90.7433   1
   2  -2  25 1484.13 88.7749  -2
  -2   2  24 1484.13 88.7749   1
   2  -2  24 5083.90 133.448  -2
  -2   2  23 5083.90 133.448   1
   2  -2  23 1537.81 105.083  -2
  -2   2  22 1537.81 105.083   1
   2  -2  22 1313.14 137.982  -2
  -2   2  21 1313.14 137.982   1
   2  -2  21 1540.16 121.973  -2
  -2   2  20 1540.16 121.973   1
  -2   2 -20 5936.00 140.122  -2
   2  -2 -19 5936.00 140.122   1
  -2   2 -19 3242.39 126.823  -2
   2  -2 -18 3242.39 126.823   1
   2  -2  18 8362.69 141.526  -2
  -2   2  17 8362.69 141.526   1
   2  -2  17 611.827 103.204  -2
  -2   2  16 611.827 103.204   1
   2  -2  16 21378.5 186.303  -2
  -2   2  15 21378.5 186.303   1
   2  -2  15 908.951 119.943  -2
  -2   2  14 908.951 119.943   1
  -2   2 -14 6999.93 142.890  -2
   2  -2 -13 6999.93 142.890   1
   2  -2  13 1410.50 81.7378  -2
  -2   2  12 1410.50 81.7378   1
  -2   2 -12 13448.0 187.628  -2
   2  -2 -11 13448.0 187.628   1
   2  -2  11 16903.3 114.210  -2
  -2   2  10 16903.3 114.210   1
   2  -2  10 80364.4 156.534  -2
  -2   2   9 80364.4 156.534   1
   2  -2   9 3246.33 66.2357  -2
  -2   2   8 3246.33 66.2357   1
  -2   2  -8 7789.56 62.3054  -2
   2  -2  -7 7789.56 62.3054   1
  -2   2  -7 1648.14 72.9948  -2
   2  -2  -6 1648.14 72.9948   1
   2  -2   6 6695.55 63.0213  -2
  -2   2   5 6695.55 63.0213   1
  -2   2  -5 10783.2 69.6716  -2
   2  -2  -4 10783.2 69.6716   1
  -2   2  -4 20789.1 84.5819  -2
   2  -2  -3 20789.1 84.5819   1
  -2   2  -3 26301.2 87.9518  -2
   2  -2  -2 26301.2 87.9518   1
  -2   2  -2 73764.9 111.660  -2
   2  -2  -1 73764.9 111.660   1
  -2   2  -1 60812.3 109.929  -2
   2  -2   0 60812.3 109.929   1
   2  -2   0 40349.6 89.9655  -2
  -2   2  -1 40349.6 89.9655   1
  -2   2   1 74783.4 115.091  -2
   2  -2   2 74783.4 115.091   1
  -2   2   2 35907.5 63.4420  -2
   2  -2   3 35907.5 63.4420   1
   2  -2  -3 25041.3 63.1329  -2
  -2   2  -4 25041.3 63.1329   1
  -2   2   4 14157.8 53.5928  -2
   2  -2   5 14157.8 53.5928   1
  -2   2   5 8719.87 55.1800  -2
   2  -2   6 8719.87 55.1800   1
  -2   2   6 985.160 42.7824  -2
   2  -2   7 985.160 42.7824   1
  -2   2   7 6841.18 64.3170  -2
   2  -2   8 6841.18 64.3170   1
  -2   2   8 2616.91 53.9527  -2
   2  -2   9 2616.91 53.9527   1
  -2   2   9 59464.8 132.410  -2
   2  -2  10 59464.8 132.410   1
   2  -2 -10 12485.6 83.3268  -2
  -2   2 -11 12485.6 83.3268   1
   2  -2 -11 19502.0 145.227  -2
  -2   2 -12 19502.0 145.227   1
   2  -2 -12 1759.36 149.660  -2
  -2   2 -13 1759.36 149.660   1
  -2   2  13 3203.46 134.013  -2
   2  -2  14 3203.46 134.013   1
   2  -2 -14 488.932 95.7319  -2
  -2   2 -15 488.932 95.7319   1
   2  -2 -15 15866.5 153.885  -2
  -2   2 -16 15866.5 153.885   1
   2  -2 -16 81.5236 130.244  -2
  -2   2 -17 81.5236 130.244   1
   2  -2 -17 10839.7 186.454  -2
  -2   2 -18 10839.7 186.454   1
  -2   2  18 3747.83 214.467  -2
   2  -2  19 3747.83 214.467   1
  -2   2  19 3517.38 214.761  -2
   2  -2  20 3517.38 214.761   1
  -2   2  20 2410.81 206.329  -2
   2  -2  21 2410.81 206.329   1
  -2   2  21 1445.83 165.380  -2
   2  -2  22 1445.83 165.380   1
  -2   2  22 1622.29 152.339  -2
   2  -2  23 1622.29 152.339   1
  -2   2  23 6561.63 218.797  -2
   2  -2  24 6561.63 218.797   1
   2  -2 -24 1536.88 137.109  -2
  -2   2 -25 1536.88 137.109   1
   2  -2 -25 1135.95 133.268  -2
  -2   2 -26 1135.95 133.268   1
  -2   2  26 547.933 121.201  -2
   2  -2  27 547.933 121.201   1
   2  -1 -26 55.0790 55.5355   1
  -2   1  25-30.5453 54.1530   1
  -2   1  24 65.1511 58.3308   1
   2  -1 -23 44.1961 76.9575   1
   2  -1 -22-116.582 91.5752   1
   2  -1 -21 1926.55 104.532   1
   2  -1 -20 259.559 97.7889   1
  -2   1  19 141.695 92.1908   1
   2  -1 -18 3740.22 104.996   1
  -2   1  17 1868.92 83.1107   1
  -2   1  16 4589.00 86.5471   1
   2  -1 -15 1723.48 98.9624   1
   2  -1 -14 967.693 91.5921   1
   2  -1 -13 7102.42 82.5058   1
   2  -1 -12 5358.46 82.2453   1
   2  -1 -11 2423.70 82.2215   1
  -2   1  10 1982.37 53.6894   1
  -2   1   9 302.995 42.2674   1
  -2   1   8 8683.51 50.6398   1
  -2   1   7 3291.91 44.2199   1
   2  -1  -6 532.811 40.0784   1
  -2   1   5 1578.70 37.9289   1
   2  -1  -4 250.834 36.6661   1
  -2   1   3 18661.0 52.0994   1
   2  -1   4 69862.7 203.318  -2
  -2   1   3 69862.7 203.318   1
   2  -1  -2 12362.1 49.0070   1
   2  -1   3 45934.4 165.836  -2
  -2   1   2 45934.4 165.836   1
   2  -1  -1 293868. 181.008   1
   2  -1   2 366386. 347.904  -2
  -2   1   1 366386. 347.904   1
   2  -1   0 1092.91 42.2087   1
  -2   1  -1 2040.78 114.107  -2
   2  -1   0 2040.78 114.107   1
  -2   1  -1 833.047 31.2322   1
  -2   1   0 3079.80 109.513  -2
   2  -1   1 3079.80 109.513   1
  -2   1  -2 100778. 67.9082   1
  -2   1   1 273645. 300.486  -2
   2  -1   2 273645. 300.486   1
  -2   1  -3 68623.3 59.7345   1
  -2   1  -4 88799.8 63.5061   1
   2  -1   5 1060.06 23.9592   1
  -2   1  -6 30163.6 45.2061   1
   2  -1   7 20998.5 44.6972   1
   2  -1   8 870.452 28.8169   1
   2  -1   9 1473.01 38.5197   1
   2  -1  10 24952.6 66.0878   1
   2  -1  11 35785.0 88.8826   1
   2  -1  12 2778.10 60.6941   1
   2  -1  13 193.926 52.5059   1
  -2   1 -14 7447.01 80.2658   1
  -2   1 -15 1148.65 88.7661   1
  -2   1 -16 76.8005 88.6100   1
  -2   1 -17 169.478 86.7930   1
   2  -1  18 8516.37 153.092   1
   2  -1  19 693.618 96.9382   1
   2  -1  20 425.824 95.9128   1
   2  -1  21 1588.93 114.253   1
   2  -1  22 72.5022 110.590   1
  -2   1 -23-40.2372 195.027   1
  -2   1 -24 262.071 102.650   1
   2  -1  25 2197.89 103.848   1
  -2   1 -26 190.916 73.3826   1
  -2   1 -27 0.12723 92.2790   1
  -2   1 -28 98.5608 75.0460   1
  -2   0  26 46.5240 87.1578   1
   2   0 -25 173.761 59.7828   1
  -2   0  24-26.3049 65.7920   1
   2   0 -23 560.636 78.6300   1
   2   0 -22 1121.83 96.9322   1
   2   0 -21-0.52857 111.756   1
   2   0 -20 1372.95 117.265   1
   2   0 -19 98.2923 92.5390   1
  -2   0  18 1800.72 94.9295   1
  -2   0  17 450.725 75.7784   1
  -2   0  16 1767.44 76.9021   1
   2   0 -15 1647.10 74.9112   1
  -2   0  14 11148.0 125.253   1
  -2   0  13 518.393 64.6915   1
   2   0 -12 1078.26 62.0370   1
  -2   0  11 238.685 77.0549   1
  -2   0  10 3019.56 67.1213   1
  -2   0   9 5990.05 64.9631   1
   2   0  -8 16072.4 68.6494   1
  -2   0 -10 31190.5 148.390  -2
   2   0  -8 31190.5 148.390   1
  -2   0   7 8935.67 47.8698   1
  -2   0  -9 9642.57 176.780  -2
   2   0  -7 9642.57 176.780   1
   2   0  -6 46208.1 86.7755   1
  -2   0  -8 60464.6 195.708  -2
   2   0  -6 60464.6 195.708   1
  -2   0   5 4997.50 49.0489   1
   2   0   7 4790.91 88.4292  -2
  -2   0   5 4790.91 88.4292   1
  -2   0   4 3.98655 40.6778   1
  -2   0  -6 2158.83 155.242  -2
   2   0  -4 2158.83 155.242   1
   2   0  -3 166310. 195.790   1
   2   0   5 170233. 146.755  -2
  -2   0   3 170233. 146.755   1
   2   0  -2 50854.0 94.3932   1
   2   0   4 124593. 119.089  -2
  -2   0   2 124593. 119.089   1
   2   0  -1 3468.23 38.6941   1
  -2   0  -3 11086.9 66.7652  -2
   2   0  -1 11086.9 66.7652   1
  -2   0   0 23942.0 48.5283   1
   2   0   2 30905.0 66.8012  -2
  -2   0   0 30905.0 66.8012   1
  -2   0  -1 6289.29 45.0944   1
  -2   0  -1 13036.1 53.8903  -2
   2   0   1 13036.1 53.8903   1
   2   0   2 7675.15 23.4864   1
  -2   0   0 24438.4 84.6396  -2
   2   0   2 24438.4 84.6396   1
   2   0   3 14518.0 32.8449   1
  -2   0   1 16093.6 82.2158  -2
   2   0   3 16093.6 82.2158   1
   2   0   4 136753. 89.5818   1
  -2   0   2 167319. 114.130  -2
   2   0   4 167319. 114.130   1
   2   0   5 39639.7 51.5063   1
  -2   0   3 124138. 141.457  -2
   2   0   5 124138. 141.457   1
   2   0   6 1424.38 28.2031   1
  -2   0   4 2089.04 105.642  -2
   2   0   6 2089.04 105.642   1
   2   0   7 5186.14 29.9580   1
  -2   0   5 9547.21 182.765  -2
   2   0   7 9547.21 182.765   1
  -2   0  -8 27170.1 48.1130   1
  -2   0   6 55025.9 270.408  -2
   2   0   8 55025.9 270.408   1
  -2   0  -9 4261.55 33.2871   1
  -2   0   7 8592.68 200.669  -2
   2   0   9 8592.68 200.669   1
   2   0  10 24249.9 59.4449   1
  -2   0   8 35668.3 288.895  -2
   2   0  10 35668.3 288.895   1
   2   0  11 25747.3 79.4218   1
  -2   0   9 25044.9 293.613  -2
   2   0  11 25044.9 293.613   1
   2   0  12 29506.8 87.1671   1
  -2   0  10 28729.7 306.751  -2
   2   0  12 28729.7 306.751   1
   2   0  13 3965.57 51.2383   1
  -2   0  11 4820.85 239.998  -2
   2   0  13 4820.85 239.998   1
   2   0  14 1042.29 67.5633   1
  -2   0  12 2239.03 231.858  -2
   2   0  14 2239.03 231.858   1
  -2   0 -15 2045.29 89.4513   1
   2   0  16 19749.1 120.956   1
  -2   0 -17 471.689 76.7507   1
   2   0  18 557.711 91.8393   1
  -2   0 -19 356.712 116.614   1
   2   0  20 86.3662 76.6369   1
   2   0  21 524.868 110.913   1
  -2   0 -22 490.488 107.391   1
  -2   0 -23 1123.72 129.166   1
  -2   0 -24 1777.38 93.7004   1
   2   0  25 3410.71 110.990   1
   2   0  26 104.438 89.7601   1
  -2   0 -27 65.0139 96.6157   1
   2   0  28 101.193 79.8388   1
  -2  -1 -28 359.094 124.236  -2
   2   1 -26 359.094 124.236   1
   2   1  27 590.152 120.097  -2
  -2  -1  25 590.152 120.097   1
   2   1  26 676.379 94.0623  -2
  -2  -1  24 676.379 94.0623   1
  -2  -1 -25 1495.06 147.651  -2
   2   1 -23 1495.06 147.651   1
  -2  -1 -24 1471.20 128.758  -2
   2   1 -22 1471.20 128.758   1
  -2  -1 -23 998.841 197.743  -2
   2   1 -21 998.841 197.743   1
  -2  -1 -22 945.244 153.850  -2
   2   1 -20 945.244 153.850   1
  -2  -1 -21 948.388 147.133  -2
   2   1 -19 948.388 147.133   1
   2   1  20 2555.68 131.570  -2
  -2  -1  18 2555.68 131.570   1
   2   1  19 3364.56 118.964  -2
  -2  -1  17 3364.56 118.964   1
  -2  -1 -18 13778.5 167.511  -2
   2   1 -16 13778.5 167.511   1
   2   1  17 1202.74 104.720  -2
  -2  -1  15 1202.74 104.720   1
  -2  -1 -16 680.229 109.787  -2
   2   1 -14 680.229 109.787   1
  -2  -1 -15 8482.85 135.537  -2
   2   1 -13 8482.85 135.537   1
  -2  -1 -14 24461.2 204.425  -2
   2   1 -12 24461.2 204.425   1
  -2  -1 -13 9749.41 111.356  -2
   2   1 -11 9749.41 111.356   1
   2   1  12 6966.71 95.6341  -2
  -2  -1  10 6966.71 95.6341   1
   2   1  11 37256.0 123.646  -2
  -2  -1   9 37256.0 123.646   1
   2   1  10 5398.22 85.1643  -2
  -2  -1   8 5398.22 85.1643   1
  -2  -1  -9 31714.3 103.320  -2
   2   1  -7 31714.3 103.320   1
  -2  -1  -8 1038.48 67.3281  -2
   2   1  -6 1038.48 67.3281   1
  -2  -1  -7 9395.98 75.3995  -2
   2   1  -5 9395.98 75.3995   1
   2   1   6 5996.92 73.1118  -2
  -2  -1   4 5996.92 73.1118   1
  -2  -1  -5 3073.54 63.5172  -2
   2   1  -3 3073.54 63.5172   1
  -2  -1  -4 4458.88 48.9414  -2
   2   1  -2 4458.88 48.9414   1
  -2  -1  -3 102792. 103.020  -2
   2   1  -1 102792. 103.020   1
  -2  -1  -2 118060. 75.6101  -2
   2   1   0 118060. 75.6101   1
  -2  -1  -1 17676.9 67.7477  -2
   2   1   1 17676.9 67.7477   1
  -2  -1   0 145672. 126.667  -2
   2   1   2 145672. 126.667   1
  -2  -1   1 104746. 81.4874  -2
   2   1   3 104746. 81.4874   1
  -2  -1   2 6877.21 32.1772  -2
   2   1   4 6877.21 32.1772   1
  -2  -1   3 1517.15 27.9680  -2
   2   1   5 1517.15 27.9680   1
  -2  -1   4 7702.24 33.7269  -2
   2   1   6 7702.24 33.7269   1
   2   1  -5 6128.86 36.0956  -2
  -2  -1  -7 6128.86 36.0956   1
  -2  -1   6 1172.41 34.1489  -2
   2   1   8 1172.41 34.1489   1
  -2  -1   7 24483.5 76.0517  -2
   2   1   9 24483.5 76.0517   1
  -2  -1   8 6159.23 50.8642  -2
   2   1  10 6159.23 50.8642   1
  -2  -1   9 36512.9 93.4459  -2
   2   1  11 36512.9 93.4459   1
  -2  -1  10 12539.7 84.0087  -2
   2   1  12 12539.7 84.0087   1
  -2  -1  11 6336.61 77.2560  -2
   2   1  13 6336.61 77.2560   1
  -2  -1  12 15234.1 102.537  -2
   2   1  14 15234.1 102.537   1
  -2  -1  13 7366.50 161.434  -2
   2   1  15 7366.50 161.434   1
   2   1 -14 201.733 81.9787  -2
  -2  -1 -16 201.733 81.9787   1
  -2  -1  15 897.272 120.743  -2
   2   1  17 897.272 120.743   1
  -2  -1  16 6708.58 154.039  -2
   2   1  18 6708.58 154.039   1
  -2  -1  17 2619.70 127.383  -2
   2   1  19 2619.70 127.383   1
   2   1 -18 1291.64 185.668  -2
  -2  -1 -20 1291.64 185.668   1
  -2  -1  19 408.753 121.307  -2
   2   1  21 408.753 121.307   1
  -2  -1  20 401.149 115.424  -2
   2   1  22 401.149 115.424   1
   2   1 -21 910.960 153.029  -2
  -2  -1 -23 910.960 153.029   1
  -2  -1  22 516.449 104.298  -2
   2   1  24 516.449 104.298   1
  -2  -1  23 897.439 98.8483  -2
   2   1  25 897.439 98.8483   1
  -2  -1  24 440.213 108.086  -2
   2   1  26 440.213 108.086   1
  -2  -1  25 627.589 107.667  -2
   2   1  27 627.589 107.667   1
  -2  -1  26 900.527 122.593  -2
   2   1  28 900.527 122.593   1
  -2  -2  26 349.760 85.9622   1
   2   2 -25 906.348 105.791   1
   2   2 -24 569.975 92.1670   1
   2   2 -23 75.5431 121.462   1
   2   2 -22 1815.14 116.824   1
   2   2 -21 1154.18 137.988   1
   2   2 -20 3601.94 159.750   1
   2   2 -19-75.7365 135.899   1
  -2  -2  18 105.084 80.0567   1
   2   2 -17 2363.47 83.9166   1
   2   2 -16 1525.85 73.6204   1
  -2  -2  15 5559.30 91.7012   1
   2   2 -14 1416.29 86.7749   1
   2   2 -13 1192.02 70.0396   1
  -2  -2  12 1709.43 68.9044   1
   2   2 -11 3857.98 65.1746   1
   2   2 -10 1540.47 67.9913   1
  -2  -2   9 6152.83 65.3849   1
   2   2  -8 13777.9 110.295   1
   2   2  -7 3039.10 76.2703   1
  -2  -2   6 1656.94 47.5482   1
   2   2  -5 16963.6 67.0239   1
  -2  -2   4 8341.67 59.6034   1
  -2  -2  -6 12693.1 82.8880  -2
   2   2  -4 12693.1 82.8880   1
  -2  -2   3 53473.9 88.6542   1
  -2  -2  -5 114730. 197.259  -2
   2   2  -3 114730. 197.259   1
   2   2  -2 167.237 32.6932   1
  -2  -2  -4 49578.8 207.657  -2
   2   2  -2 49578.8 207.657   1
  -2  -2   1 157371. 100.455   1
   2   2   3 166294. 206.854  -2
  -2  -2   1 166294. 206.854   1
   2   2   0 14475.1 29.7127   1
  -2  -2  -2 33203.8 154.228  -2
   2   2   0 33203.8 154.228   1
   2   2   1 656.925 20.7422   1
  -2  -2  -1 2338.81 68.1213  -2
   2   2   1 2338.81 68.1213   1
   2   2   2 21656.1 36.0820   1
  -2  -2   0 32182.0 109.127  -2
   2   2   2 32182.0 109.127   1
   2   2   3 16142.5 35.7530   1
  -2  -2   1 95033.7 137.330  -2
   2   2   3 95033.7 137.330   1
   2   2   4 93006.3 61.3701   1
  -2  -2   2 88956.8 140.180  -2
   2   2   4 88956.8 140.180   1
   2   2   5 95733.9 65.8016   1
  -2  -2   3 125092. 179.834  -2
   2   2   5 125092. 179.834   1
   2   2   6 4491.74 27.7160   1
  -2  -2   4 8680.20 124.657  -2
   2   2   6 8680.20 124.657   1
   2   2   7 11039.9 33.0794   1
  -2  -2   5 23830.4 199.876  -2
   2   2   7 23830.4 199.876   1
  -2  -2  -8 3026.17 30.5139   1
   2   2   9 1748.03 35.0986   1
   2   2  10 15528.4 51.9847   1
   2   2  11 321.148 36.8641   1
   2   2  12 1605.96 41.5470   1
   2   2  13 2541.79 50.1324   1
  -2  -2 -14 150.040 47.6858   1
  -2  -2 -15 5755.69 152.479   1
   2   2  16 4706.58 77.3830   1
   2   2  17 3950.56 80.9447   1
   2   2  18 1095.98 81.3747   1
  -2  -2 -19 4397.25 162.430   1
   2   2  20 60.9461 124.875   1
   2   2  21 246.636 85.1597   1
   2   2  22 76.3721 86.9838   1
   2   2  23 1309.45 110.278   1
  -2  -2 -24 2352.76 94.4608   1
   2   2  25 677.074 67.1245   1
   2   2  26-24.3332 57.9088   1
  -2  -2 -27 94.6864 77.6440   1
   2   2  28 1474.97 74.7225   1
  -2  -3  26 182.488 54.4140   1
   2   3 -25 86.0000 93.5448   1
   2   3 -24 169.070 106.425   1
   2   3 -23 143.226 118.527   1
   2   3 -22 1245.89 136.573   1
   2   3 -21 1122.78 110.303   1
   2   3 -20 435.483 108.174   1
  -2  -3  19 60.7474 107.612   1
  -2  -3  18 29.4169 95.3819   1
  -2  -3  17 4398.15 114.905   1
   2   3 -16 1009.96 82.2041   1
   2   3 -15 3067.40 95.2442   1
  -2  -3  14 7155.68 83.8112   1
  -2  -3  13 662.572 63.0107   1
   2   3 -12 582.634 78.4575   1
   2   3 -11 2854.70 82.1983   1
   2   3 -10 122.849 59.4592   1
  -2  -3   9 972.856 65.3803   1
  -2  -3   8 15335.9 76.4500   1
  -2  -3   7 5611.24 64.4221   1
   2   3  -6 11782.4 61.4454   1
  -2  -3   5 9862.46 59.8336   1
   2   3  -4 1612.72 43.9401   1
  -2  -3   3 22544.4 65.3869   1
   2   3  -2 6058.94 57.7086   1
   2   3  -1 6708.94 37.3777   1
  -2  -3  -4 10306.5 125.171  -2
   2   3  -1 10306.5 125.171   1
   2   3   0 143295. 100.827   1
   2   3   3 191833. 226.076  -2
  -2  -3   0 191833. 226.076   1
   2   3   1 106692. 75.8267   1
   2   3   2 225948. 286.158  -2
  -2  -3  -1 225948. 286.158   1
   2   3   2 191991. 85.9738   1
  -2  -3  -1 274969. 217.391  -2
   2   3   2 274969. 217.391   1
   2   3   3 63798.7 46.4124   1
  -2  -3   0 141190. 291.998  -2
   2   3   3 141190. 291.998   1
   2   3   4 1514.37 23.2451   1
  -2  -3   1 4707.18 143.141  -2
   2   3   4 4707.18 143.141   1
  -2  -3  -5 15945.7 30.3050   1
  -2  -3   2 20418.4 179.165  -2
   2   3   5 20418.4 179.165   1
   2   3   6 1123.54 21.5924   1
  -2  -3   3 12317.5 164.624  -2
   2   3   6 12317.5 164.624   1
  -2  -3  -7 5365.01 23.0017   1
  -2  -3  -8 528.705 23.8199   1
   2   3   9 1649.39 30.4824   1
   2   3  10 10059.2 46.1934   1
   2   3  11 1296.68 52.5124   1
   2   3  12 4834.78 50.9844   1
   2   3  13 1562.49 52.9427   1
   2   3  14 350.255 62.2535   1
   2   3  15 108.643 68.6868   1
  -2  -3 -16 1384.88 72.1203   1
   2   3  17 268.148 78.4857   1
   2   3  18 474.042 81.9247   1
   2   3  19 198.961 93.2044   1
   2   3  20 1683.76 94.3211   1
   2   3  21 155.863 80.1435   1
   2   3  22 889.836 91.3614   1
  -2  -3 -23 926.647 136.024   1
   2   3  24-12.0897 73.6012   1
   2   3  25 292.079 60.7997   1
  -2  -3 -26 71.8892 58.6163   1
   2   3  27 134.538 56.6913   1
   2   3  28-164.355 79.1985   1
   2   4  28 130.170 97.9861  -2
  -2  -4  25 130.170 97.9861   1
  -2  -4 -27 155.429 139.266  -2
   2   4 -24 155.429 139.266   1
  -2  -4 -26 550.786 154.251  -2
   2   4 -23 550.786 154.251   1
  -2  -4 -25 845.147 140.736  -2
   2   4 -22 845.147 140.736   1
  -2  -4 -24 136.621 125.160  -2
   2   4 -21 136.621 125.160   1
  -2  -4 -23 28.0345 178.208  -2
   2   4 -20 28.0345 178.208   1
  -2  -4 -22 833.797 132.735  -2
   2   4 -19 833.797 132.735   1
   2   4  21 173.434 129.565  -2
  -2  -4  18 173.434 129.565   1
   2   4  20 2406.68 164.485  -2
  -2  -4  17 2406.68 164.485   1
   2   4  19 2981.24 146.609  -2
  -2  -4  16 2981.24 146.609   1
  -2  -4 -18 2829.80 132.431  -2
   2   4 -15 2829.80 132.431   1
   2   4  17 58.3146 90.7671  -2
  -2  -4  14 58.3146 90.7671   1
  -2  -4 -16 1335.42 106.651  -2
   2   4 -13 1335.42 106.651   1
  -2  -4 -15 994.782 100.474  -2
   2   4 -12 994.782 100.474   1
   2   4  14 9639.53 138.363  -2
  -2  -4  11 9639.53 138.363   1
  -2  -4 -13 810.470 89.4201  -2
   2   4 -10 810.470 89.4201   1
  -2  -4 -12 1127.03 81.0695  -2
   2   4  -9 1127.03 81.0695   1
   2   4  11 10568.2 90.0321  -2
  -2  -4   8 10568.2 90.0321   1
   2   4  10 2066.93 71.1804  -2
  -2  -4   7 2066.93 71.1804   1
  -2  -4  -9 5321.15 78.6085  -2
   2   4  -6 5321.15 78.6085   1
   2   4   8 10257.5 75.2784  -2
  -2  -4   5 10257.5 75.2784   1
  -2  -4  -7 14805.1 70.9877  -2
   2   4  -4 14805.1 70.9877   1
   2   4   6 16630.4 75.7108  -2
  -2  -4   3 16630.4 75.7108   1
  -2  -4  -5 45996.9 92.0880  -2
   2   4  -2 45996.9 92.0880   1
   2   4   4 82406.1 106.854  -2
  -2  -4   1 82406.1 106.854   1
  -2  -4  -3 48156.2 65.2585  -2
   2   4   0 48156.2 65.2585   1
  -2  -4  -2 90903.9 74.9182  -2
   2   4   1 90903.9 74.9182   1
  -2  -4  -1 98951.1 79.6352  -2
   2   4   2 98951.1 79.6352   1
  -2  -4   0 36642.8 55.3885  -2
   2   4   3 36642.8 55.3885   1
  -2  -4   1 53402.2 65.8798  -2
   2   4   4 53402.2 65.8798   1
  -2  -4   2 55171.5 67.7469  -2
   2   4   5 55171.5 67.7469   1
  -2  -4   3 7734.47 33.3533  -2
   2   4   6 7734.47 33.3533   1
  -2  -4   4 21790.7 55.3187  -2
   2   4   7 21790.7 55.3187   1
   2   4  -5 19426.3 62.4364  -2
  -2  -4  -8 19426.3 62.4364   1
  -2  -4   6 7147.66 56.4624  -2
   2   4   9 7147.66 56.4624   1
   2   4  -7 2214.54 53.2714  -2
  -2  -4 -10 2214.54 53.2714   1
   2   4  -8 14430.8 76.5297  -2
  -2  -4 -11 14430.8 76.5297   1
  -2  -4   9 1010.30 61.0073  -2
   2   4  12 1010.30 61.0073   1
  -2  -4  10 556.774 64.1019  -2
   2   4  13 556.774 64.1019   1
  -2  -4  11 14331.4 124.780  -2
   2   4  14 14331.4 124.780   1
  -2  -4  12 1088.82 79.2800  -2
   2   4  15 1088.82 79.2800   1
  -2  -4  13 1111.90 98.9425  -2
   2   4  16 1111.90 98.9425   1
  -2  -4  14 145.923 90.0448  -2
   2   4  17 145.923 90.0448   1
  -2  -4  15 2314.53 111.966  -2
   2   4  18 2314.53 111.966   1
   2   4 -16 2271.04 134.799  -2
  -2  -4 -19 2271.04 134.799   1
  -2  -4  17 2238.96 124.360  -2
   2   4  20 2238.96 124.360   1
  -2  -4  18 393.756 107.199  -2
   2   4  21 393.756 107.199   1
  -2  -4  19 936.666 129.631  -2
   2   4  22 936.666 129.631   1
   2   4 -20 242.350 255.725  -2
  -2  -4 -23 242.350 255.725   1
   2   4 -21 499.557 97.0387  -2
  -2  -4 -24 499.557 97.0387   1
   2   4 -22 531.077 84.4861  -2
  -2  -4 -25 531.077 84.4861   1
  -2  -4  23 456.675 83.6028  -2
   2   4  26 456.675 83.6028   1
  -2  -4  24 165.558 87.0022  -2
   2   4  27 165.558 87.0022   1
  -2  -4  25 123.120 74.8938  -2
   2   4  28 123.120 74.8938   1
   2   5 -25-3.21703 59.6853   1
   2   5 -24-113.163 74.3182   1
  -2  -5  23 212.808 106.398   1
  -2  -5  22 464.377 120.800   1
  -2  -5 -25 1808.38 217.996  -2
   2   5 -22 1808.38 217.996   1
   2   5 -21 145.242 103.775   1
  -2  -5 -24 335.885 235.437  -2
   2   5 -21 335.885 235.437   1
  -2  -5  20 412.198 124.014   1
  -2  -5 -23 536.669 179.410  -2
   2   5 -20 536.669 179.410   1
  -2  -5  19 61.2275 187.271   1
  -2  -5 -22 207.724 146.236  -2
   2   5 -19 207.724 146.236   1
   2   5  21 2316.63 192.669  -2
  -2  -5  18 2316.63 192.669   1
  -2  -5  17 362.045 177.645   1
   2   5  20 1172.54 206.719  -2
  -2  -5  17 1172.54 206.719   1
   2   5  19 1206.42 144.240  -2
  -2  -5  16 1206.42 144.240   1
   2   5 -15 1965.14 214.713   1
  -2  -5 -18 2438.77 144.459  -2
   2   5 -15 2438.77 144.459   1
   2   5 -14 162.980 186.008   1
   2   5  17 1239.21 136.502  -2
  -2  -5  14 1239.21 136.502   1
   2   5 -13 154.313 183.249   1
  -2  -5 -16 3336.78 123.840  -2
   2   5 -13 3336.78 123.840   1
  -2  -5 -15 5232.34 129.093  -2
   2   5 -12 5232.34 129.093   1
   2   5 -11 2271.80 174.976   1
   2   5  14 2688.16 122.770  -2
  -2  -5  11 2688.16 122.770   1
  -2  -5 -13 622.556 85.8821  -2
   2   5 -10 622.556 85.8821   1
   2   5  12 13875.3 89.0225  -2
  -2  -5   9 13875.3 89.0225   1
  -2  -5 -11 24347.2 111.567  -2
   2   5  -8 24347.2 111.567   1
   2   5  10 1726.35 71.4144  -2
  -2  -5   7 1726.35 71.4144   1
  -2  -5  -9 553.912 60.9652  -2
   2   5  -6 553.912 60.9652   1
  -2  -5  -8 59850.2 119.944  -2
   2   5  -5 59850.2 119.944   1
   2   5   7 9602.28 66.0970  -2
  -2  -5   4 9602.28 66.0970   1
   2   5   6 185123. 145.288  -2
  -2  -5   3 185123. 145.288   1
   2   5   5 17207.3 66.6990  -2
  -2  -5   2 17207.3 66.6990   1
  -2  -5  -4 8163.56 49.0485  -2
   2   5  -1 8163.56 49.0485   1
  -2  -5  -3 1650.39 27.2776  -2
   2   5   0 1650.39 27.2776   1
  -2  -5  -1 9337.70 77.8943   1
  -2  -5  -2 11856.9 37.0255  -2
   2   5   1 11856.9 37.0255   1
  -2  -5  -1 12298.7 41.4596  -2
   2   5   2 12298.7 41.4596   1
   2   5   0 949.004 33.8460  -2
  -2  -5  -3 949.004 33.8460   1
  -2  -5   1 6423.54 37.9279  -2
   2   5   4 6423.54 37.9279   1
  -2  -5   2 18666.7 45.3601  -2
   2   5   5 18666.7 45.3601   1
  -2  -5   3 170544. 105.802  -2
   2   5   6 170544. 105.802   1
  -2  -5   4 5005.90 47.0177  -2
   2   5   7 5005.90 47.0177   1
  -2  -5   5 37595.4 79.9188  -2
   2   5   8 37595.4 79.9188   1
  -2  -5   6 541.052 54.5618  -2
   2   5   9 541.052 54.5618   1
  -2  -5   7 934.008 61.4037  -2
   2   5  10 934.008 61.4037   1
  -2  -5   8 30511.6 94.5206  -2
   2   5  11 30511.6 94.5206   1
  -2  -5   9 7679.58 76.0709  -2
   2   5  12 7679.58 76.0709   1
  -2  -5  10 726.849 83.1743  -2
   2   5  13 726.849 83.1743   1
  -2  -5  11 1479.12 87.2319  -2
   2   5  14 1479.12 87.2319   1
  -2  -5  12 9138.38 124.282  -2
   2   5  15 9138.38 124.282   1
  -2  -5  13 5974.79 95.4999  -2
   2   5  16 5974.79 95.4999   1
   2   5  17 898.093 173.628   1
  -2  -5  14 1531.94 89.0516  -2
   2   5  17 1531.94 89.0516   1
  -2  -5 -18-27.3083 193.584   1
  -2  -5  15 1166.42 100.902  -2
   2   5  18 1166.42 100.902   1
   2   5  19 1064.26 183.465   1
  -2  -5  16 1163.22 102.532  -2
   2   5  19 1163.22 102.532   1
   2   5  20 1401.82 188.954   1
  -2  -5  17 1980.80 133.261  -2
   2   5  20 1980.80 133.261   1
   2   5  21 3484.92 121.851   1
   2   5 -18 5783.99 294.937  -2
  -2  -5 -21 5783.99 294.937   1
   2   5  22 103.663 88.4570   1
   2   5 -19 555.137 254.659  -2
  -2  -5 -22 555.137 254.659   1
  -2  -5 -23 496.185 132.127   1
  -2  -5 -24 148.987 73.8008   1
   2   5  25 40.6270 62.7908   1
   2   5  26 30.5028 69.4044   1
   2   5  27 63.9222 57.9603   1
   2   5  28 177.376 52.6318   1
  -2  -6  24 287.485 65.4102   1
   2   6 -23 95.1458 79.7187   1
   2   6 -22 387.608 113.729   1
  -2  -6  21 2389.85 93.4588   1
  -2  -6  20 1125.90 81.7442   1
   2   6 -19 1628.71 140.782   1
  -2  -6  18 751.878 97.5445   1
  -2  -6  17 147.694 130.669   1
  -2  -6  16 5948.04 168.664   1
  -2  -6  15 758.181 96.9384   1
  -2  -6  14 1001.74 95.4203   1
  -2  -6  13 922.773 92.5265   1
  -2  -6  12 11569.4 143.938   1
   2   6 -11 157.636 69.3721   1
   2   6 -10 4447.13 70.6657   1
   2   6  -9 145.275 60.7936   1
  -2  -6   8 2536.69 66.2097   1
   2   6  -7 20610.0 86.8406   1
  -2  -6   6 1335.09 56.0015   1
  -2  -6   5 11295.6 60.9281   1
  -2  -6  -9 10724.2 249.099  -2
   2   6  -5 10724.2 249.099   1
   2   6  -4 9114.84 60.3085   1
  -2  -6  -8 9214.37 237.856  -2
   2   6  -4 9214.37 237.856   1
  -2  -6   3 1721.15 45.9861   1
   2   6  -2 57827.7 93.9744   1
  -2  -6  -6 80027.6 199.056  -2
   2   6  -2 80027.6 199.056   1
   2   6  -1 9903.63 59.1648   1
  -2  -6  -5 17600.4 100.802  -2
   2   6  -1 17600.4 100.802   1
   2   6   0 2876.18 37.4685   1
  -2  -6  -4 18219.0 78.1557  -2
   2   6   0 18219.0 78.1557   1
  -2  -6  -1 55617.7 79.7266   1
  -2  -6  -3 120550. 141.440  -2
   2   6   1 120550. 141.440   1
   2   6   2 9757.78 55.2090   1
  -2  -6  -2 21124.7 67.3651  -2
   2   6   2 21124.7 67.3651   1
   2   6   3 82177.9 97.4099   1
  -2  -6  -1 129458. 124.323  -2
   2   6   3 129458. 124.323   1
   2   6   4 23488.0 66.8498   1
  -2  -6   0 28213.6 91.6536  -2
   2   6   4 28213.6 91.6536   1
   2   6   5 10454.7 51.0870   1
  -2  -6   1 17121.3 80.5892  -2
   2   6   5 17121.3 80.5892   1
   2   6   6 19903.5 51.6940   1
  -2  -6   2 63239.2 209.614  -2
   2   6   6 63239.2 209.614   1
   2   6   7 2865.38 33.8978   1
  -2  -6   3 5307.92 131.262  -2
   2   6   7 5307.92 131.262   1
   2   6   8 709.811 36.6167   1
   2   6   9 1551.73 42.5457   1
  -2  -6 -10 6961.82 48.4067   1
   2   6  11 13751.0 64.4667   1
   2   6  12 6646.65 67.6396   1
  -2  -6 -13 560.801 53.1169   1
  -2  -6 -14-10.5431 55.8193   1
   2   6  15 3022.02 64.4452   1
   2   6  16 1606.12 56.6178   1
   2   6  17 118.785 51.1456   1
   2   6  18 263.922 50.9654   1
  -2  -6 -19 326.149 65.1828   1
   2   6  20 107.521 71.9027   1
  -2  -6 -21 139.996 71.1137   1
   2   6  22 1183.30 83.0589   1
   2   6  23 2179.28 85.1302   1
   2   6  24 369.675 72.7560   1
   2   6  25 415.711 66.8109   1
   2   6  26 176.257 64.5550   1
   2   6  27 74.0450 55.7013   1
   2   6  28 164.297 58.2357   1
  -2  -7 -27 251.422 91.2870  -2
   2   7 -23 251.422 91.2870   1
   2   7  26 313.389 109.695  -2
  -2  -7  22 313.389 109.695   1
  -2  -7 -25 187.499 127.729  -2
   2   7 -21 187.499 127.729   1
  -2  -7 -24 3483.14 128.544  -2
   2   7 -20 3483.14 128.544   1
   2   7  23 949.777 143.024  -2
  -2  -7  19 949.777 143.024   1
  -2  -7 -22 7562.92 332.547  -2
   2   7 -18 7562.92 332.547   1
   2   7  21 1035.88 155.870  -2
  -2  -7  17 1035.88 155.870   1
   2   7 -16 287.629 225.294   1
   2   7  20 34.1560 234.640  -2
  -2  -7  16 34.1560 234.640   1
   2   7  19 1695.13 171.256  -2
  -2  -7  15 1695.13 171.256   1
   2   7  18 813.911 134.614  -2
  -2  -7  14 813.911 134.614   1
   2   7  17 310.080 153.430  -2
  -2  -7  13 310.080 153.430   1
  -2  -7 -16 14618.9 207.530  -2
   2   7 -12 14618.9 207.530   1
   2   7  15 5782.90 118.545  -2
  -2  -7  11 5782.90 118.545   1
   2   7  14 3325.39 95.7428  -2
  -2  -7  10 3325.39 95.7428   1
   2   7  13 22982.7 150.805  -2
  -2  -7   9 22982.7 150.805   1
   2   7  12 5402.71 102.772  -2
  -2  -7   8 5402.71 102.772   1
   2   7  11 22708.8 157.172  -2
  -2  -7   7 22708.8 157.172   1
   2   7  10 2344.57 88.6054  -2
  -2  -7   6 2344.57 88.6054   1
   2   7   9 8389.49 83.8387  -2
  -2  -7   5 8389.49 83.8387   1
   2   7   8 54094.7 173.621  -2
  -2  -7   4 54094.7 173.621   1
   2   7   7 2954.95 73.2731  -2
  -2  -7   3 2954.95 73.2731   1
  -2  -7  -6 2868.28 52.4604  -2
   2   7  -2 2868.28 52.4604   1
   2   7   5 12682.1 68.2120  -2
  -2  -7   1 12682.1 68.2120   1
  -2  -7  -4 9135.28 57.8150  -2
   2   7   0 9135.28 57.8150   1
  -2  -7  -3 20856.1 74.0214  -2
   2   7   1 20856.1 74.0214   1
  -2  -7  -2 1564.84 45.8956  -2
   2   7   2 1564.84 45.8956   1
   2   7   1 17585.7 72.5518  -2
  -2  -7  -3 17585.7 72.5518   1
  -2  -7   0 9504.38 61.3198  -2
   2   7   4 9504.38 61.3198   1
   2   7  -1 7883.63 54.7602  -2
  -2  -7  -5 7883.63 54.7602   1
  -2  -7   2 2185.26 54.6655  -2
   2   7   6 2185.26 54.6655   1
  -2  -7   3 1906.81 58.9069  -2
   2   7   7 1906.81 58.9069   1
  -2  -7   4 29351.6 112.826  -2
   2   7   8 29351.6 112.826   1
  -2  -7   5 8804.68 74.2485  -2
   2   7   9 8804.68 74.2485   1
   2   7  -6 3591.88 62.0578  -2
  -2  -7 -10 3591.88 62.0578   1
  -2  -7   7 20900.6 115.896  -2
   2   7  11 20900.6 115.896   1
  -2  -7   8 3370.06 89.2170  -2
   2   7  12 3370.06 89.2170   1
   2   7  -9 17375.3 112.333  -2
  -2  -7 -13 17375.3 112.333   1
   2   7 -10 3226.59 76.4830  -2
  -2  -7 -14 3226.59 76.4830   1
  -2  -7  11 8131.99 87.4623  -2
   2   7  15 8131.99 87.4623   1
  -2  -7  12 9006.53 102.337  -2
   2   7  16 9006.53 102.337   1
  -2  -7  13 322.863 73.1267  -2
   2   7  17 322.863 73.1267   1
  -2  -7  14 525.878 79.2657  -2
   2   7  18 525.878 79.2657   1
  -2  -7  15 3281.77 117.898  -2
   2   7  19 3281.77 117.898   1
  -2  -7  16 237.420 105.194  -2
   2   7  20 237.420 105.194   1
  -2  -7  17 1072.07 114.893  -2
   2   7  21 1072.07 114.893   1
   2   7  22 1010.03 178.422   1
   2   7 -18 5043.75 312.918  -2
  -2  -7 -22 5043.75 312.918   1
  -2  -7  19 904.582 107.111  -2
   2   7  23 904.582 107.111   1
  -2  -7  20 3625.88 122.707  -2
   2   7  24 3625.88 122.707   1
  -2  -7  21 116.816 104.502  -2
   2   7  25 116.816 104.502   1
  -2  -7  22 191.667 85.3933  -2
   2   7  26 191.667 85.3933   1
  -2  -7  23 111.401 93.8004  -2
   2   7  27 111.401 93.8004   1
  -2  -7  24-71.8676 126.292  -2
   2   7  28-71.8676 126.292   1
   2   8  26 2319.38 210.601  -2
  -2  -8  22 2319.38 210.601   1
   2   8  25 462.122 140.757  -2
  -2  -8  21 462.122 140.757   1
  -2  -8 -24 830.232 167.412  -2
   2   8 -20 830.232 167.412   1
   2   8  23 1431.72 118.197  -2
  -2  -8  19 1431.72 118.197   1
   2   8  22 467.190 139.355  -2
  -2  -8  18 467.190 139.355   1
  -2  -8 -21 444.235 270.107  -2
   2   8 -17 444.235 270.107   1
   2   8  20 2580.42 149.785  -2
  -2  -8  16 2580.42 149.785   1
   2   8  19 1603.86 169.981  -2
  -2  -8  15 1603.86 169.981   1
   2   8  18 3189.64 177.386  -2
  -2  -8  14 3189.64 177.386   1
   2   8  17 7333.18 189.539  -2
  -2  -8  13 7333.18 189.539   1
  -2  -8 -16 2332.31 164.368  -2
   2   8 -12 2332.31 164.368   1
  -2  -8 -15 400.959 106.902  -2
   2   8 -11 400.959 106.902   1
  -2  -8 -14 9659.14 111.360  -2
   2   8 -10 9659.14 111.360   1
   2   8  13 19548.9 135.243  -2
  -2  -8   9 19548.9 135.243   1
  -2  -8 -12 6818.07 113.652  -2
   2   8  -8 6818.07 113.652   1
   2   8  11 716.345 84.4362  -2
  -2  -8   7 716.345 84.4362   1
  -2  -8 -10 6077.97 102.417  -2
   2   8  -6 6077.97 102.417   1
   2   8   9 872.878 80.1074  -2
  -2  -8   5 872.878 80.1074   1
   2   8   8 21903.5 129.396  -2
  -2  -8   4 21903.5 129.396   1
  -2  -8  -7 10192.7 98.9399  -2
   2   8  -3 10192.7 98.9399   1
  -2  -8  -6 31339.1 120.132  -2
   2   8  -2 31339.1 120.132   1
   2   8   5 26212.4 119.569  -2
  -2  -8   1 26212.4 119.569   1
   2   8   4 4649.41 73.8206  -2
  -2  -8   0 4649.41 73.8206   1
  -2  -8  -3 25874.5 98.4050  -2
   2   8   1 25874.5 98.4050   1
  -2  -8  -2 8804.82 65.6369  -2
   2   8   2 8804.82 65.6369   1
  -2  -8  -1 23971.9 81.4633  -2
   2   8   3 23971.9 81.4633   1
  -2  -8   0 2821.69 55.7373  -2
   2   8   4 2821.69 55.7373   1
  -2  -8   1 19797.9 108.300  -2
   2   8   5 19797.9 108.300   1
  -2  -8   2 38371.0 142.280  -2
   2   8   6 38371.0 142.280   1
   2   8  -3 13809.7 93.8557  -2
  -2  -8  -7 13809.7 93.8557   1
  -2  -8   4 18895.6 109.087  -2
   2   8   8 18895.6 109.087   1
  -2  -8   5 414.091 82.8570  -2
   2   8   9 414.091 82.8570   1
  -2  -8   6 9551.22 106.293  -2
   2   8  10 9551.22 106.293   1
  -2  -8   7 457.794 71.1528  -2
   2   8  11 457.794 71.1528   1
   2   8  -8 6294.41 97.0477  -2
  -2  -8 -12 6294.41 97.0477   1
  -2  -8   9 10083.5 91.8153  -2
   2   8  13 10083.5 91.8153   1
  -2  -8  10 14337.5 107.715  -2
   2   8  14 14337.5 107.715   1
  -2  -8  11 200.213 78.5054  -2
   2   8  15 200.213 78.5054   1
   2   8 -12 963.932 80.3428  -2
  -2  -8 -16 963.932 80.3428   1
   2   8 -13 2771.76 98.4117  -2
  -2  -8 -17 2771.76 98.4117   1
  -2  -8  14 2833.68 115.790  -2
   2   8  18 2833.68 115.790   1
  -2  -8  15 1511.59 109.858  -2
   2   8  19 1511.59 109.858   1
  -2  -8  16 3151.43 128.418  -2
   2   8  20 3151.43 128.418   1
   2   8  21 367.723 123.686   1
   2   8 -17 1188.82 270.283  -2
  -2  -8 -21 1188.82 270.283   1
  -2  -8  18 404.131 97.2384  -2
   2   8  22 404.131 97.2384   1
  -2  -8  19 1638.86 98.4388  -2
   2   8  23 1638.86 98.4388   1
  -2  -8  20 493.585 95.4683  -2
   2   8  24 493.585 95.4683   1
   2   8 -21 228.154 99.9380  -2
  -2  -8 -25 228.154 99.9380   1
   2   8  26 107.671 91.3453   1
  -2  -8  22 864.780 181.397  -2
   2   8  26 864.780 181.397   1
   2   8  27 216.376 75.9079   1
  -2  -8  23 336.476 145.193  -2
   2   8  27 336.476 145.193   1
  -2  -9  22 410.800 116.141   1
  -2  -9  21 99.9441 140.561   1
  -2  -9  20 803.177 165.251   1
  -2  -9  19 144.962 114.927   1
   2   9 -18 795.011 81.6966   1
   2   9 -17 468.067 101.925   1
   2   9 -16 3921.65 142.688   1
   2   9 -15 241.311 104.333   1
  -2  -9  14 1820.59 132.478   1
   2   9 -13 664.033 118.470   1
   2   9 -12 35.5486 147.490   1
  -2  -9  11 5344.98 101.598   1
   2   9 -10 8273.06 104.450   1
  -2  -9   9 1936.40 82.0215   1
   2   9  -8 4880.37 79.8761   1
  -2  -9   7 461.868 64.0275   1
  -2  -9   6 7036.75 79.3482   1
   2   9  -5 641.739 59.6773   1
   2   9  -4 579.543 79.3954   1
  -2  -9  -8 1874.97 147.968  -2
   2   9  -4 1874.97 147.968   1
  -2  -9   3 417.937 92.3177   1
   2   9   7 742.629 193.254  -2
  -2  -9   3 742.629 193.254   1
   2   9  -2 1548.05 121.772   1
  -2  -9  -6 2701.85 86.3639  -2
   2   9  -2 2701.85 86.3639   1
  -2  -9  -5 8844.67 109.505  -2
   2   9  -1 8844.67 109.505   1
   2   9   4 10048.3 83.5971  -2
  -2  -9   0 10048.3 83.5971   1
   2   9   3 2297.46 71.2301  -2
  -2  -9  -1 2297.46 71.2301   1
   2   9   2 1377.75 117.745   1
  -2  -9  -2 2811.54 87.4095  -2
   2   9   2 2811.54 87.4095   1
   2   9   3 496.034 115.618   1
   2   9   1 1594.24 85.6280  -2
  -2  -9  -3 1594.24 85.6280   1
   2   9   4 648.275 88.9204   1
   2   9   0 6464.35 129.303  -2
  -2  -9  -4 6464.35 129.303   1
   2   9   5 3913.44 106.547   1
   2   9  -1 7066.40 170.134  -2
  -2  -9  -5 7066.40 170.134   1
   2   9   6 157.232 85.0672   1
   2   9  -2 1778.82 150.559  -2
  -2  -9  -6 1778.82 150.559   1
   2   9   7 146.828 66.4793   1
  -2  -9   3 393.692 137.688  -2
   2   9   7 393.692 137.688   1
   2   9   8 1039.68 79.9608   1
  -2  -9   4 1960.95 148.452  -2
   2   9   8 1960.95 148.452   1
   2   9   9 372.117 109.158   1
   2   9  -5 1332.14 211.871  -2
  -2  -9  -9 1332.14 211.871   1
   2   9  10 1169.65 69.3297   1
   2   9  -6 6835.51 257.250  -2
  -2  -9 -10 6835.51 257.250   1
   2   9  11 154.750 53.5911   1
   2   9  12 5.94226 58.6468   1
   2   9  13 2823.74 75.8947   1
   2   9  14 6624.06 84.2050   1
   2   9  15 1022.69 64.0994   1
   2   9  16 3082.25 87.2259   1
   2   9  17 123.551 76.7897   1
   2   9  18 1576.36 82.3388   1
   2   9  19 1215.13 74.6299   1
   2   9  20 83.8990 67.9079   1
  -2  -9 -21 1775.11 85.5141   1
   2   9  22-6.59267 67.7633   1
   2   9  23 123.384 77.2327   1
   2   9  24 225.109 63.9801   1
   2   9  25 566.088 78.3267   1
   2   9  26-36.2976 62.9297   1
  -2 -10  21 173.804 113.365   1
  -2 -10  20 206.431 138.662   1
  -2 -10  19 156.248 154.020   1
  -2 -10  18 152.941 168.008   1
  -2 -10 -23 515.388 199.393  -2
   2  10 -18 515.388 199.393   1
  -2 -10 -22 1237.44 127.528  -2
   2  10 -17 1237.44 127.528   1
   2  10  21 1185.17 109.528  -2
  -2 -10  16 1185.17 109.528   1
  -2 -10 -20 2112.21 133.487  -2
   2  10 -15 2112.21 133.487   1
   2  10 -14 207.689 185.521   1
   2  10  19 402.726 165.713  -2
  -2 -10  14 402.726 165.713   1
  -2 -10 -18 1261.18 137.341  -2
   2  10 -13 1261.18 137.341   1
   2  10 -12 119.653 211.526   1
   2  10  17 955.767 241.121  -2
  -2 -10  12 955.767 241.121   1
   2  10  16 13752.4 175.096  -2
  -2 -10  11 13752.4 175.096   1
  -2 -10 -15 1591.59 204.741  -2
   2  10 -10 1591.59 204.741   1
  -2 -10 -14 1596.30 150.065  -2
   2  10  -9 1596.30 150.065   1
  -2 -10 -13 4329.66 134.957  -2
   2  10  -8 4329.66 134.957   1
  -2 -10 -12 5810.08 136.697  -2
   2  10  -7 5810.08 136.697   1
   2  10  11 2129.98 118.057  -2
  -2 -10   6 2129.98 118.057   1
   2  10  10 667.313 98.6141  -2
  -2 -10   5 667.313 98.6141   1
  -2 -10  -9 8638.17 137.750  -2
   2  10  -4 8638.17 137.750   1
   2  10   8 1553.64 98.5186  -2
  -2 -10   3 1553.64 98.5186   1
  -2 -10  -7 10254.1 159.687  -2
   2  10  -2 10254.1 159.687   1
  -2 -10  -6 1252.55 102.018  -2
   2  10  -1 1252.55 102.018   1
   2  10   5 14136.2 134.073  -2
  -2 -10   0 14136.2 134.073   1
  -2 -10  -4 7078.22 112.990  -2
   2  10   1 7078.22 112.990   1
  -2 -10  -3 4940.95 106.456  -2
   2  10   2 4940.95 106.456   1
  -2 -10  -2 7542.41 149.780  -2
   2  10   3 7542.41 149.780   1
  -2 -10  -1 5319.65 122.576  -2
   2  10   4 5319.65 122.576   1
   2  10   0 10363.2 138.546  -2
  -2 -10  -5 10363.2 138.546   1
  -2 -10   1 773.468 93.5772  -2
   2  10   6 773.468 93.5772   1
  -2 -10   2 5602.62 110.129  -2
   2  10   7 5602.62 110.129   1
  -2 -10   3 2811.93 108.813  -2
   2  10   8 2811.93 108.813   1
   2  10  -4 6322.91 134.027  -2
  -2 -10  -9 6322.91 134.027   1
  -2 -10   5 507.924 114.169  -2
   2  10  10 507.924 114.169   1
  -2 -10   6 3110.48 100.628  -2
   2  10  11 3110.48 100.628   1
  -2 -10   7 4009.37 92.8667  -2
   2  10  12 4009.37 92.8667   1
  -2 -10   8 2204.98 97.5153  -2
   2  10  13 2204.98 97.5153   1
  -2 -10   9 867.620 98.1185  -2
   2  10  14 867.620 98.1185   1
   2  10 -10 2623.46 122.433  -2
  -2 -10 -15 2623.46 122.433   1
  -2 -10  11 7769.30 123.007  -2
   2  10  16 7769.30 123.007   1
  -2 -10  12 475.130 108.137  -2
   2  10  17 475.130 108.137   1
  -2 -10  13 338.503 105.501  -2
   2  10  18 338.503 105.501   1
   2  10 -14 367.612 149.511  -2
  -2 -10 -19 367.612 149.511   1
  -2 -10  15 989.780 109.443  -2
   2  10  20 989.780 109.443   1
  -2 -10  16 472.779 108.274  -2
   2  10  21 472.779 108.274   1
  -2 -10  17 731.127 129.916  -2
   2  10  22 731.127 129.916   1
   2  10  23 273.754 147.488   1
  -2 -10  18 161.866 116.519  -2
   2  10  23 161.866 116.519   1
   2  10  24-13.7607 127.071   1
  -2 -10  19 73.7071 104.974  -2
   2  10  24 73.7071 104.974   1
   2  10  25 94.5726 111.110   1
  -2 -10  20 85.8572 111.290  -2
   2  10  25 85.8572 111.290   1
   2  11  25 715.833 163.111  -2
  -2 -11  20 715.833 163.111   1
   2  11  24 296.336 192.904  -2
  -2 -11  19 296.336 192.904   1
   2  11  23 1073.09 222.237  -2
  -2 -11  18 1073.09 222.237   1
   2  11  22 752.038 232.932  -2
  -2 -11  17 752.038 232.932   1
   2  11  21 628.633 153.146  -2
  -2 -11  16 628.633 153.146   1
  -2 -11 -20 3264.75 106.692  -2
   2  11 -15 3264.75 106.692   1
   2  11  19 975.397 112.105  -2
  -2 -11  14 975.397 112.105   1
   2  11  18 359.065 219.264  -2
  -2 -11  13 359.065 219.264   1
  -2 -11 -17 894.277 160.054  -2
   2  11 -12 894.277 160.054   1
   2  11  16 1500.56 153.618  -2
  -2 -11  11 1500.56 153.618   1
   2  11  15 973.340 121.248  -2
  -2 -11  10 973.340 121.248   1
  -2 -11 -14 2160.12 162.464  -2
   2  11  -9 2160.12 162.464   1
   2  11  13 3878.45 215.028  -2
  -2 -11   8 3878.45 215.028   1
  -2 -11 -12 1671.94 131.377  -2
   2  11  -7 1671.94 131.377   1
   2  11  11 1804.22 129.259  -2
  -2 -11   6 1804.22 129.259   1
   2  11  10 6645.97 140.304  -2
  -2 -11   5 6645.97 140.304   1
   2  11   9 1531.96 105.902  -2
  -2 -11   4 1531.96 105.902   1
  -2 -11  -8 5580.70 128.349  -2
   2  11  -3 5580.70 128.349   1
  -2 -11  -7 9613.21 143.028  -2
   2  11  -2 9613.21 143.028   1
  -2 -11  -6 11322.3 142.578  -2
   2  11  -1 11322.3 142.578   1
   2  11   5 3807.27 128.121  -2
  -2 -11   0 3807.27 128.121   1
  -2 -11  -4 1772.61 136.215  -2
   2  11   1 1772.61 136.215   1
   2  11   3 8595.99 141.607  -2
  -2 -11  -2 8595.99 141.607   1
   2  11   2 12511.1 162.580  -2
  -2 -11  -3 12511.1 162.580   1
   2  11   1 1828.20 119.627  -2
  -2 -11  -4 1828.20 119.627   1
   2  11   0 3572.73 129.461  -2
  -2 -11  -5 3572.73 129.461   1
   2  11  -1 6306.99 138.199  -2
  -2 -11  -6 6306.99 138.199   1
  -2 -11   2 6017.29 170.616  -2
   2  11   7 6017.29 170.616   1
   2  11  -3 6711.93 137.820  -2
  -2 -11  -8 6711.93 137.820   1
  -2 -11   4 916.279 115.322  -2
   2  11   9 916.279 115.322   1
  -2 -11   5 7145.11 133.054  -2
   2  11  10 7145.11 133.054   1
  -2 -11   6 2486.46 109.096  -2
   2  11  11 2486.46 109.096   1
  -2 -11   7 1462.03 111.811  -2
   2  11  12 1462.03 111.811   1
  -2 -11   8 2895.74 127.500  -2
   2  11  13 2895.74 127.500   1
  -2 -11   9 2375.23 105.412  -2
   2  11  14 2375.23 105.412   1
  -2 -11  10 1019.16 105.925  -2
   2  11  15 1019.16 105.925   1
  -2 -11  11 1131.17 110.027  -2
   2  11  16 1131.17 110.027   1
  -2 -11  12 1494.82 108.605  -2
   2  11  17 1494.82 108.605   1
   2  11 -13 413.401 138.673  -2
  -2 -11 -18 413.401 138.673   1
  -2 -11  14 402.960 98.9324  -2
   2  11  19 402.960 98.9324   1
  -2 -11  15 2835.01 105.575  -2
   2  11  20 2835.01 105.575   1
  -2 -11  16 334.299 93.1686  -2
   2  11  21 334.299 93.1686   1
  -2 -11  17 63.5144 95.2603  -2
   2  11  22 63.5144 95.2603   1
  -2 -11  18 287.241 89.0381  -2
   2  11  23 287.241 89.0381   1
  -2 -11  19 273.451 91.7449  -2
   2  11  24 273.451 91.7449   1
  -2 -12  18 305.359 123.513   1
  -2 -12  17-53.1401 138.821   1
  -2 -12  16 144.635 154.295   1
   2  12 -15 14.4568 103.976   1
  -2 -12  14 2120.38 75.5142   1
   2  12 -13 204.528 82.4530   1
  -2 -12  12 1658.14 112.500   1
  -2 -12  11 2202.02 111.509   1
   2  12 -10 117.675 82.5180   1
   2  12  -9 66.5430 90.5038   1
  -2 -12 -14 721.233 303.507  -2
   2  12  -9 721.233 303.507   1
  -2 -12   8 2577.36 142.074   1
  -2 -12 -13 1959.87 320.956  -2
   2  12  -8 1959.87 320.956   1
   2  12  -7 231.804 181.136   1
   2  12  12 669.643 150.577  -2
  -2 -12   7 669.643 150.577   1
   2  12  -6 316.588 126.307   1
  -2 -12 -11 245.505 190.099  -2
   2  12  -6 245.505 190.099   1
   2  12  10 1305.96 146.233  -2
  -2 -12   5 1305.96 146.233   1
   2  12   9 1711.45 117.627  -2
  -2 -12   4 1711.45 117.627   1
  -2 -12  -8 44484.3 227.854  -2
   2  12  -3 44484.3 227.854   1
   2  12   7 9055.04 138.819  -2
  -2 -12   2 9055.04 138.819   1
   2  12   6 2078.10 133.044  -2
  -2 -12   1 2078.10 133.044   1
  -2 -12  -5 2467.73 113.054  -2
   2  12   0 2467.73 113.054   1
   2  12   4 4559.50 118.239  -2
  -2 -12  -1 4559.50 118.239   1
   2  12   3 8616.84 144.285  -2
  -2 -12  -2 8616.84 144.285   1
  -2 -12  -2 9999.49 149.473  -2
   2  12   3 9999.49 149.473   1
   2  12   1 1960.98 113.987  -2
  -2 -12  -4 1960.98 113.987   1
  -2 -12   0 1037.32 127.095  -2
   2  12   5 1037.32 127.095   1
  -2 -12   1 2393.23 208.473  -2
   2  12   6 2393.23 208.473   1
   2  12  -2 4749.07 141.172  -2
  -2 -12  -7 4749.07 141.172   1
   2  12  -3 31588.5 200.876  -2
  -2 -12  -8 31588.5 200.876   1
  -2 -12   4 2254.93 160.929  -2
   2  12   9 2254.93 160.929   1
  -2 -12   5 692.093 130.375  -2
   2  12  10 692.093 130.375   1
   2  12  11 70.5266 177.860   1
  -2 -12   6 54.2076 127.683  -2
   2  12  11 54.2076 127.683   1
   2  12  12 313.195 183.573   1
  -2 -12   7 625.420 117.006  -2
   2  12  12 625.420 117.006   1
   2  12  13 132.109 128.214   1
  -2 -12   8 1116.17 193.651  -2
   2  12  13 1116.17 193.651   1
   2  12  14 1034.76 110.630   1
   2  12  -9 1534.80 271.377  -2
  -2 -12 -14 1534.80 271.377   1
   2  12  15 3248.19 113.517   1
   2  12  16-62.6185 95.6395   1
  -2 -12 -17-15.6708 107.439   1
   2  12  18 219.174 71.7263   1
   2  12  19 779.056 74.8283   1
   2  12  20 740.924 69.5354   1
   2  12  21 148.788 70.4947   1
   2  12  22-13.0567 68.9817   1
   2  12  23 41.4839 59.7316   1
  -2 -13  17 600.422 112.139   1
  -2 -13  16 1431.62 136.798   1
  -2 -13  15 97.8341 88.0135   1
  -2 -13  14 277.441 84.4142   1
  -2 -13  13 726.783 118.664   1
   2  13  19 1828.06 234.471  -2
  -2 -13  13 1828.06 234.471   1
  -2 -13  12-32.5903 122.688   1
   2  13  18 143.868 133.878  -2
  -2 -13  12 143.868 133.878   1
   2  13 -11 353.740 134.400   1
   2  13  17 955.815 205.167  -2
  -2 -13  11 955.815 205.167   1
   2  13  16 991.024 133.656  -2
  -2 -13  10 991.024 133.656   1
   2  13  15-190.965 153.202  -2
  -2 -13   9-190.965 153.202   1
   2  13  14 1230.07 160.212  -2
  -2 -13   8 1230.07 160.212   1
   2  13  13 189.608 146.139  -2
  -2 -13   7 189.608 146.139   1
  -2 -13 -12 5329.96 167.220  -2
   2  13  -6 5329.96 167.220   1
   2  13  11 504.884 149.350  -2
  -2 -13   5 504.884 149.350   1
   2  13  10 9856.25 187.284  -2
  -2 -13   4 9856.25 187.284   1
   2  13   9 3833.55 125.199  -2
  -2 -13   3 3833.55 125.199   1
  -2 -13  -8 8851.80 159.419  -2
   2  13  -2 8851.80 159.419   1
   2  13   7 681.327 131.801  -2
  -2 -13   1 681.327 131.801   1
   2  13   6 1479.90 136.598  -2
  -2 -13   0 1479.90 136.598   1
   2  13   5 491.367 147.651  -2
  -2 -13  -1 491.367 147.651   1
   2  13   4 1510.29 127.031  -2
  -2 -13  -2 1510.29 127.031   1
  -2 -13  -3 437.233 140.116  -2
   2  13   3 437.233 140.116   1
   2  13   2 643.736 142.658  -2
  -2 -13  -4 643.736 142.658   1
   2  13   1 698.003 123.295  -2
  -2 -13  -5 698.003 123.295   1
   2  13   0 1222.16 149.462  -2
  -2 -13  -6 1222.16 149.462   1
   2  13  -1 22.8505 128.850  -2
  -2 -13  -7 22.8505 128.850   1
  -2 -13   2 8379.43 188.670  -2
   2  13   8 8379.43 188.670   1
  -2 -13   3 4350.81 172.591  -2
   2  13   9 4350.81 172.591   1
  -2 -13   4 3865.87 117.397  -2
   2  13  10 3865.87 117.397   1
  -2 -13   5 861.530 115.005  -2
   2  13  11 861.530 115.005   1
  -2 -13   6 3078.04 119.978  -2
   2  13  12 3078.04 119.978   1
  -2 -13   7 458.750 122.447  -2
   2  13  13 458.750 122.447   1
  -2 -13   8 1300.24 180.901  -2
   2  13  14 1300.24 180.901   1
  -2 -13   9 283.967 147.919  -2
   2  13  15 283.967 147.919   1
  -2 -13  10 355.875 135.717  -2
   2  13  16 355.875 135.717   1
   2  13  17 508.042 168.331   1
  -2 -13  11 440.525 181.372  -2
   2  13  17 440.525 181.372   1
   2  13  18 315.725 150.896   1
  -2 -13  12 137.385 171.715  -2
   2  13  18 137.385 171.715   1
   2  13  19 1235.30 90.6220   1
  -2 -13  13 1341.68 248.733  -2
   2  13  19 1341.68 248.733   1
  -2 -13 -20 89.9472 84.8182   1
   2  13  21 64.6783 93.0996   1
   2  13  22 242.640 78.6407   1
   2  14  20 243.008 114.156  -2
  -2 -14  14 243.008 114.156   1
   2  14  19 577.371 111.320  -2
  -2 -14  13 577.371 111.320   1
   2  14  18 1138.78 125.904  -2
  -2 -14  12 1138.78 125.904   1
   2  14  17 180.936 130.161  -2
  -2 -14  11 180.936 130.161   1
   2  14  16 505.798 130.274  -2
  -2 -14  10 505.798 130.274   1
   2  14  15 304.459 102.541  -2
  -2 -14   9 304.459 102.541   1
  -2 -14 -14 1030.89 114.059  -2
   2  14  -8 1030.89 114.059   1
   2  14  13 647.299 115.145  -2
  -2 -14   7 647.299 115.145   1
   2  14  12 323.869 223.009  -2
  -2 -14   6 323.869 223.009   1
   2  14  11 2127.35 245.652  -2
  -2 -14   5 2127.35 245.652   1
   2  14  10 1904.64 151.699  -2
  -2 -14   4 1904.64 151.699   1
   2  14   9 4819.51 143.870  -2
  -2 -14   3 4819.51 143.870   1
   2  14   8 21711.4 186.745  -2
  -2 -14   2 21711.4 186.745   1
   2  14   7 1168.92 114.636  -2
  -2 -14   1 1168.92 114.636   1
   2  14   6 3833.05 144.380  -2
  -2 -14   0 3833.05 144.380   1
   2  14   5 4555.79 148.831  -2
  -2 -14  -1 4555.79 148.831   1
   2  14   4 1053.42 148.609  -2
  -2 -14  -2 1053.42 148.609   1
   2  14   3 7546.21 183.653  -2
  -2 -14  -3 7546.21 183.653   1
   2  14   2 633.591 140.669  -2
  -2 -14  -4 633.591 140.669   1
  -2 -14  -1 4952.48 216.686  -2
   2  14   5 4952.48 216.686   1
   2  14   0 3539.60 206.702  -2
  -2 -14  -6 3539.60 206.702   1
  -2 -14   1 1062.90 154.464  -2
   2  14   7 1062.90 154.464   1
  -2 -14   2 17736.3 207.979  -2
   2  14   8 17736.3 207.979   1
   2  14  -3 3422.89 128.791  -2
  -2 -14  -9 3422.89 128.791   1
  -2 -14   4 3479.12 137.445  -2
   2  14  10 3479.12 137.445   1
   2  14  -5 623.883 129.237  -2
  -2 -14 -11 623.883 129.237   1
  -2 -14   6 183.092 110.373  -2
   2  14  12 183.092 110.373   1
  -2 -14   7 529.828 118.048  -2
   2  14  13 529.828 118.048   1
  -2 -14   8 493.160 170.985  -2
   2  14  14 493.160 170.985   1
  -2 -14   9 85.2994 118.544  -2
   2  14  15 85.2994 118.544   1
  -2 -14  10 286.616 133.625  -2
   2  14  16 286.616 133.625   1
  -2 -14  11 251.831 99.1440  -2
   2  14  17 251.831 99.1440   1
  -2 -14  12 467.970 116.693  -2
   2  14  18 467.970 116.693   1
  -2 -14  13 30.9664 83.3207  -2
   2  14  19 30.9664 83.3207   1
  -2 -14  14 18.8160 123.208  -2
   2  14  20 18.8160 123.208   1
  -2 -14  15 381.188 148.724  -2
   2  14  21 381.188 148.724   1
   2  15 -12 257.343 109.378   1
   2  15  18 698.822 188.319  -2
  -2 -15  12 698.822 188.319   1
   2  15 -11 226.778 121.924   1
   2  15  17 1014.61 218.184  -2
  -2 -15  11 1014.61 218.184   1
  -2 -15 -16-24.1519 149.696  -2
   2  15 -10-24.1519 149.696   1
   2  15  15 50.6479 158.477  -2
  -2 -15   9 50.6479 158.477   1
  -2 -15   8 1678.02 149.102   1
   2  15  14 1578.82 121.425  -2
  -2 -15   8 1578.82 121.425   1
  -2 -15 -13 285.845 101.757  -2
   2  15  -7 285.845 101.757   1
   2  15  12 428.231 124.805  -2
  -2 -15   6 428.231 124.805   1
  -2 -15 -11 1856.10 132.438  -2
   2  15  -5 1856.10 132.438   1
  -2 -15 -10 1758.78 117.797  -2
   2  15  -4 1758.78 117.797   1
   2  15   9 1955.21 120.753  -2
  -2 -15   3 1955.21 120.753   1
  -2 -15  -8 3663.45 122.973  -2
   2  15  -2 3663.45 122.973   1
   2  15   7 465.968 111.672  -2
  -2 -15   1 465.968 111.672   1
   2  15   6 4020.28 143.207  -2
  -2 -15   0 4020.28 143.207   1
  -2 -15  -5 8421.46 216.039  -2
   2  15   1 8421.46 216.039   1
  -2 -15  -4 3395.04 191.006  -2
   2  15   2 3395.04 191.006   1
  -2 -15  -3 5037.10 207.463  -2
   2  15   3 5037.10 207.463   1
  -2 -15  -2 2300.53 122.676  -2
   2  15   4 2300.53 122.676   1
   2  15   1 4564.89 157.249  -2
  -2 -15  -5 4564.89 157.249   1
   2  15   0 2413.66 129.104  -2
  -2 -15  -6 2413.66 129.104   1
   2  15  -1 240.974 105.268  -2
  -2 -15  -7 240.974 105.268   1
  -2 -15   2 2659.18 129.707  -2
   2  15   8 2659.18 129.707   1
   2  15  -3 1248.72 120.821  -2
  -2 -15  -9 1248.72 120.821   1
  -2 -15   4 2077.42 106.489  -2
   2  15  10 2077.42 106.489   1
  -2 -15   5 1823.72 117.582  -2
   2  15  11 1823.72 117.582   1
   2  15  -6 579.546 108.599  -2
  -2 -15 -12 579.546 108.599   1
   2  15  -7 212.536 104.178  -2
  -2 -15 -13 212.536 104.178   1
   2  15  -8 1005.65 110.436  -2
  -2 -15 -14 1005.65 110.436   1
   2  15  -9 168.645 101.526  -2
  -2 -15 -15 168.645 101.526   1
   2  15  16 223.001 135.872   1
  -2 -15  10 239.844 139.739  -2
   2  15  16 239.844 139.739   1
   2  15  17 73.0747 99.7453   1
   2  15 -11 410.574 163.267  -2
  -2 -15 -17 410.574 163.267   1
   2  15  18 541.593 93.7159   1
   2  15  19 35.6667 78.7338   1
   2  16 -10 480.468 66.3551   1
  -2 -16   9 140.720 88.2736   1
  -2 -16   8 80.3582 95.3976   1
  -2 -16   7 721.886 125.286   1
  -2 -16 -14 979.677 188.014  -2
   2  16  -7 979.677 188.014   1
   2  16  13 694.352 105.856  -2
  -2 -16   6 694.352 105.856   1
   2  16  12 786.908 92.9524  -2
  -2 -16   5 786.908 92.9524   1
   2  16  -4 48.0310 135.251   1
  -2 -16 -11 260.035 111.859  -2
   2  16  -4 260.035 111.859   1
   2  16  10 532.937 101.276  -2
  -2 -16   3 532.937 101.276   1
   2  16   9 2340.46 109.487  -2
  -2 -16   2 2340.46 109.487   1
   2  16   8 885.351 95.6185  -2
  -2 -16   1 885.351 95.6185   1
  -2 -16  -7 2862.44 84.7642  -2
   2  16   0 2862.44 84.7642   1
  -2 -16  -6 3595.09 88.4102  -2
   2  16   1 3595.09 88.4102   1
   2  16   5 1464.57 83.4580  -2
  -2 -16  -2 1464.57 83.4580   1
  -2 -16  -4 2389.36 106.790  -2
   2  16   3 2389.36 106.790   1
   2  16   3 1727.10 105.529  -2
  -2 -16  -4 1727.10 105.529   1
   2  16   2 1272.46 105.060  -2
  -2 -16  -5 1272.46 105.060   1
  -2 -16  -1 2591.86 107.621  -2
   2  16   6 2591.86 107.621   1
  -2 -16   0 1183.23 99.6406  -2
   2  16   7 1183.23 99.6406   1
  -2 -16   1 614.553 96.0296  -2
   2  16   8 614.553 96.0296   1
   2  16  -2 1517.77 96.9224  -2
  -2 -16  -9 1517.77 96.9224   1
  -2 -16   3 189.747 89.5415  -2
   2  16  10 189.747 89.5415   1
  -2 -16   4 187.163 100.057  -2
   2  16  11 187.163 100.057   1
   2  16  12 468.848 135.171   1
   2  16  -5 800.648 137.464  -2
  -2 -16 -12 800.648 137.464   1
  -2 -16   6 256.830 140.756  -2
   2  16  13 256.830 140.756   1
  -2 -16   7 387.243 102.503  -2
   2  16  14 387.243 102.503   1
  -2 -16   8 448.528 123.979  -2
   2  16  15 448.528 123.979   1
   2  16  16 472.380 145.272   1
  -2 -16 -17 186.236 78.8012   1
   2  17  14-17.0050 105.077  -2
  -2 -17   7-17.0050 105.077   1
   2  17  13-43.2585 91.4095  -2
  -2 -17   6-43.2585 91.4095   1
   2  17  12 381.310 82.7861  -2
  -2 -17   5 381.310 82.7861   1
  -2 -17 -11 631.225 96.6249  -2
   2  17  -4 631.225 96.6249   1
   2  17  10 1337.13 101.414  -2
  -2 -17   3 1337.13 101.414   1
   2  17   9 307.168 87.1154  -2
  -2 -17   2 307.168 87.1154   1
   2  17   8 3473.85 117.269  -2
  -2 -17   1 3473.85 117.269   1
  -2 -17  -7 415.930 105.654  -2
   2  17   0 415.930 105.654   1
   2  17   6 2213.96 116.328  -2
  -2 -17  -1 2213.96 116.328   1
   2  17   5 1121.92 94.6985  -2
  -2 -17  -2 1121.92 94.6985   1
  -2 -17  -4 5694.18 114.253  -2
   2  17   3 5694.18 114.253   1
  -2 -17  -3 2943.45 94.1252  -2
   2  17   4 2943.45 94.1252   1
   2  17   2 119.827 82.8594  -2
  -2 -17  -5 119.827 82.8594   1
  -2 -17  -1 950.847 96.7434  -2
   2  17   6 950.847 96.7434   1
  -2 -17   0 478.148 93.1764  -2
   2  17   7 478.148 93.1764   1
   2  17  -1 1689.24 96.2415  -2
  -2 -17  -8 1689.24 96.2415   1
   2  17  -2 322.081 80.3772  -2
  -2 -17  -9 322.081 80.3772   1
   2  17  -3 743.641 127.689  -2
  -2 -17 -10 743.641 127.689   1
  -2 -17   4 1157.09 106.860  -2
   2  17  11 1157.09 106.860   1
   2  17  -5 215.216 113.580  -2
  -2 -17 -12 215.216 113.580   1
   2  17  -6-1.31688 105.641  -2
  -2 -17 -13-1.31688 105.641   1
  -2 -17   7 115.012 97.3334  -2
   2  17  14 115.012 97.3334   1
   2  18   9 432.736 101.214  -2
  -2 -18   2 432.736 101.214   1
   2  18   8 238.832 135.119  -2
  -2 -18   1 238.832 135.119   1
   2  18   7 1681.65 106.547  -2
  -2 -18   0 1681.65 106.547   1
   2  18   6 1473.55 89.5781  -2
  -2 -18  -1 1473.55 89.5781   1
   2  18   5 777.996 87.6084  -2
  -2 -18  -2 777.996 87.6084   1
   2  18   4 973.741 89.2930  -2
  -2 -18  -3 973.741 89.2930   1
   2  18   3 987.755 87.9765  -2
  -2 -18  -4 987.755 87.9765   1
   2  18   2 447.608 83.4709  -2
  -2 -18  -5 447.608 83.4709   1
   2  18   1 1168.01 109.945  -2
  -2 -18  -6 1168.01 109.945   1
  -2 -18   0 3498.29 101.691  -2
   2  18   7 3498.29 101.691   1
  -2 -18   1 627.648 87.6221  -2
   2  18   8 627.648 87.6221   1
   2  18  -2 147.259 99.3666  -2
  -2 -18  -9 147.259 99.3666   1
  -2 -18   3 898.159 163.397  -2
   2  18  10 898.159 163.397   1
  -3  16  -5 1.71569 120.384  -2
   3 -16  -7 1.71569 120.384   1
  -3  16  -4 669.298 90.9566  -2
   3 -16  -6 669.298 90.9566   1
   3 -16   3 396.774 72.8129  -2
  -3  16   5 396.774 72.8129   1
  -3  16  -2 45.0094 74.3965  -2
   3 -16  -4 45.0094 74.3965   1
   3 -16   1 1340.32 80.6911  -2
  -3  16   3 1340.32 80.6911   1
  -3  16   0 3157.02 126.242  -2
   3 -16  -2 3157.02 126.242   1
  -3  16   1 2207.10 121.386  -2
   3 -16  -1 2207.10 121.386   1
  -3  16   2 2995.07 124.041  -2
   3 -16   0 2995.07 124.041   1
  -3  16   3 1665.60 116.221  -2
   3 -16   1 1665.60 116.221   1
  -3  16   4 240.741 108.605  -2
   3 -16   2 240.741 108.605   1
  -3  16   5 564.974 107.121  -2
   3 -16   3 564.974 107.121   1
  -3  16   6 1052.49 182.806  -2
   3 -16   4 1052.49 182.806   1
  -3  15  -9 203.308 135.451  -2
   3 -15 -11 203.308 135.451   1
  -3  15  -8 2894.16 170.895  -2
   3 -15 -10 2894.16 170.895   1
  -3  15  -7 563.605 163.876  -2
   3 -15  -9 563.605 163.876   1
  -3  15  -6 2197.37 188.787  -2
   3 -15  -8 2197.37 188.787   1
  -3  15  -5 178.916 90.8958  -2
   3 -15  -7 178.916 90.8958   1
  -3  15  -4 215.832 107.991  -2
   3 -15  -6 215.832 107.991   1
  -3  15  -3 282.880 126.642  -2
   3 -15  -5 282.880 126.642   1
  -3  15  -2 426.917 130.007  -2
   3 -15  -4 426.917 130.007   1
   3 -15   1 64.5110 102.519  -2
  -3  15   3 64.5110 102.519   1
  -3  15   0 936.800 113.649  -2
   3 -15  -2 936.800 113.649   1
  -3  15   1 340.646 129.014  -2
   3 -15  -1 340.646 129.014   1
  -3  15   2 395.648 103.576  -2
   3 -15   0 395.648 103.576   1
  -3  15   3 117.782 142.878  -2
   3 -15   1 117.782 142.878   1
  -3  15   4 399.805 141.925  -2
   3 -15   2 399.805 141.925   1
  -3  15   5 545.365 138.718  -2
   3 -15   3 545.365 138.718   1
  -3  15   6 92.8923 112.360  -2
   3 -15   4 92.8923 112.360   1
  -3  15   7-23.3972 109.870  -2
   3 -15   5-23.3972 109.870   1
  -3  15   8 1699.00 95.9529  -2
   3 -15   6 1699.00 95.9529   1
  -3  15   9 1040.94 89.8666  -2
   3 -15   7 1040.94 89.8666   1
  -3  15  10 1435.59 125.904  -2
   3 -15   8 1435.59 125.904   1
  -3  15  11 74.3461 107.689  -2
   3 -15   9 74.3461 107.689   1
  -3  14 -12 284.866 139.831  -2
   3 -14 -14 284.866 139.831   1
  -3  14 -11 635.556 112.304  -2
   3 -14 -13 635.556 112.304   1
   3 -14  10 386.318 102.580  -2
  -3  14  12 386.318 102.580   1
   3 -14   9 2296.21 118.919  -2
  -3  14  11 2296.21 118.919   1
   3 -14   8 281.720 116.190  -2
  -3  14  10 281.720 116.190   1
   3 -14   7 481.352 102.239  -2
  -3  14   9 481.352 102.239   1
   3 -14   6 530.731 107.658  -2
  -3  14   8 530.731 107.658   1
  -3  14  -5 1278.63 113.222  -2
   3 -14  -7 1278.63 113.222   1
  -3  14  -4 660.061 112.567  -2
   3 -14  -6 660.061 112.567   1
   3 -14   3 1563.06 118.223  -2
  -3  14   5 1563.06 118.223   1
  -3  14  -2 160.238 149.790  -2
   3 -14  -4 160.238 149.790   1
   3 -14   1 471.959 124.794  -2
  -3  14   3 471.959 124.794   1
  -3  14   0 401.836 140.325  -2
   3 -14  -2 401.836 140.325   1
  -3  14   1 766.240 112.638  -2
   3 -14  -1 766.240 112.638   1
  -3  14   2 969.050 129.264  -2
   3 -14   0 969.050 129.264   1
  -3  14   3 710.506 112.478  -2
   3 -14   1 710.506 112.478   1
  -3  14   4 272.889 111.200  -2
   3 -14   2 272.889 111.200   1
  -3  14   5 2592.13 111.894  -2
   3 -14   3 2592.13 111.894   1
  -3  14   6 473.096 105.119  -2
   3 -14   4 473.096 105.119   1
  -3  14   7 1586.27 108.028  -2
   3 -14   5 1586.27 108.028   1
  -3  14   8 566.504 103.080  -2
   3 -14   6 566.504 103.080   1
  -3  14   9 258.617 110.331  -2
   3 -14   7 258.617 110.331   1
   3 -14 -10 278.985 106.921  -2
  -3  14  -8 278.985 106.921   1
  -3  14  11 2662.32 135.970  -2
   3 -14   9 2662.32 135.970   1
  -3  14  12 374.826 144.557  -2
   3 -14  10 374.826 144.557   1
   3 -14 -13 621.991 136.304  -2
  -3  14 -11 621.991 136.304   1
  -3  14  14 289.157 120.276  -2
   3 -14  12 289.157 120.276   1
   3 -14 -15 101.524 101.792  -2
  -3  14 -13 101.524 101.792   1
   3 -13 -17-46.7733 100.221   1
   3 -13 -16 790.406 67.3147   1
   3 -13 -15 51.8976 60.4823   1
   3 -13 -14 1471.70 72.3594   1
  -3  13  13 357.216 73.5057   1
  -3  13  12 209.517 75.0423   1
  -3  13  11 117.051 87.6683   1
  -3  13 -10 244.261 150.565  -2
   3 -13 -11 244.261 150.565   1
  -3  13  10 1548.99 115.154   1
  -3  13  -9 2388.57 139.949  -2
   3 -13 -10 2388.57 139.949   1
  -3  13   9 2478.95 194.347   1
   3 -13   8 4477.07 131.420  -2
  -3  13   9 4477.07 131.420   1
  -3  13   8 333.206 179.391   1
  -3  13  -7 444.666 101.263  -2
   3 -13  -8 444.666 101.263   1
  -3  13  -6 333.923 93.6274  -2
   3 -13  -7 333.923 93.6274   1
  -3  13  -5 516.809 95.5900  -2
   3 -13  -6 516.809 95.5900   1
  -3  13  -4 3691.51 127.194  -2
   3 -13  -5 3691.51 127.194   1
  -3  13  -3 696.882 130.883  -2
   3 -13  -4 696.882 130.883   1
  -3  13  -2 1473.18 160.818  -2
   3 -13  -3 1473.18 160.818   1
  -3  13  -1 1896.23 166.201  -2
   3 -13  -2 1896.23 166.201   1
   3 -13   0 2700.57 144.021  -2
  -3  13   1 2700.57 144.021   1
   3 -13  -1 3420.91 174.645  -2
  -3  13   0 3420.91 174.645   1
   3 -13  -2 3004.28 129.326  -2
  -3  13  -1 3004.28 129.326   1
   3 -13  -3 2381.39 169.202  -2
  -3  13  -2 2381.39 169.202   1
   3 -13  -4 720.303 154.343  -2
  -3  13  -3 720.303 154.343   1
  -3  13   5 3644.85 120.727  -2
   3 -13   4 3644.85 120.727   1
  -3  13   6 1238.82 131.240  -2
   3 -13   5 1238.82 131.240   1
  -3  13   7 686.867 116.897  -2
   3 -13   6 686.867 116.897   1
   3 -13   7 772.958 222.528   1
   3 -13  -8 858.347 128.117  -2
  -3  13  -7 858.347 128.117   1
  -3  13  -8 3660.19 113.509   1
  -3  13   9 4866.19 232.433  -2
   3 -13   8 4866.19 232.433   1
   3 -13   9 142.187 71.1324   1
   3 -13  10 179.093 74.4788   1
   3 -13  11 197.948 94.0095   1
  -3  13 -12 1042.56 96.1278   1
   3 -13  13 278.987 84.7798   1
   3 -13  14 75.1660 97.3113   1
   3 -13  15 218.949 85.8263   1
  -3  12 -17 333.081 111.759  -2
   3 -12 -18 333.081 111.759   1
  -3  12 -16 58.0498 98.4145  -2
   3 -12 -17 58.0498 98.4145   1
  -3  12 -15 1269.62 115.238  -2
   3 -12 -16 1269.62 115.238   1
  -3  12 -14 513.859 104.626  -2
   3 -12 -15 513.859 104.626   1
   3 -12  13 1305.51 113.820  -2
  -3  12  14 1305.51 113.820   1
   3 -12  12-45.2158 123.236  -2
  -3  12  13-45.2158 123.236   1
   3 -12  11 572.704 117.994  -2
  -3  12  12 572.704 117.994   1
  -3  12 -10 1369.07 126.123  -2
   3 -12 -11 1369.07 126.123   1
   3 -12   9 2318.19 136.342  -2
  -3  12  10 2318.19 136.342   1
  -3  12  -8 4394.67 209.218  -2
   3 -12  -9 4394.67 209.218   1
  -3  12  -7 1007.90 125.183  -2
   3 -12  -8 1007.90 125.183   1
  -3  12  -6 2762.53 122.833  -2
   3 -12  -7 2762.53 122.833   1
  -3  12  -5 784.501 120.041  -2
   3 -12  -6 784.501 120.041   1
  -3  12  -4 2843.35 138.424  -2
   3 -12  -5 2843.35 138.424   1
  -3  12  -3 567.194 126.282  -2
   3 -12  -4 567.194 126.282   1
  -3  12  -2 2195.76 134.517  -2
   3 -12  -3 2195.76 134.517   1
   3 -12   1 2688.34 137.764  -2
  -3  12   2 2688.34 137.764   1
  -3  12   0 4980.30 147.130  -2
   3 -12  -1 4980.30 147.130   1
   3 -12  -1 6403.83 183.382  -2
  -3  12   0 6403.83 183.382   1
  -3  12   2 3311.13 162.520  -2
   3 -12   1 3311.13 162.520   1
  -3  12   3 2183.28 121.658  -2
   3 -12   2 2183.28 121.658   1
  -3  12   4 818.002 99.6376  -2
   3 -12   3 818.002 99.6376   1
  -3  12   5 3142.14 120.865  -2
   3 -12   4 3142.14 120.865   1
  -3  12   6 774.490 134.128  -2
   3 -12   5 774.490 134.128   1
  -3  12   7 4068.90 173.130  -2
   3 -12   6 4068.90 173.130   1
   3 -12  -8 1097.99 195.358  -2
  -3  12  -7 1097.99 195.358   1
   3 -12  -9 4090.09 221.226  -2
  -3  12  -8 4090.09 221.226   1
   3 -12 -10 3371.48 131.382  -2
  -3  12  -9 3371.48 131.382   1
  -3  12  11 843.508 118.004  -2
   3 -12  10 843.508 118.004   1
  -3  12  12 689.412 113.555  -2
   3 -12  11 689.412 113.555   1
  -3  12  13 476.218 270.080  -2
   3 -12  12 476.218 270.080   1
  -3  12  14 1387.70 189.521  -2
   3 -12  13 1387.70 189.521   1
   3 -12 -15 490.782 173.825  -2
  -3  12 -14 490.782 173.825   1
   3 -12 -16 929.166 136.387  -2
  -3  12 -15 929.166 136.387   1
  -3  12  17 137.952 98.1321  -2
   3 -12  16 137.952 98.1321   1
  -3  12  18 164.873 98.0072  -2
   3 -12  17 164.873 98.0072   1
  -3  11 -19 162.887 106.665  -2
   3 -11 -20 162.887 106.665   1
   3 -11  18 795.375 131.117  -2
  -3  11  19 795.375 131.117   1
   3 -11  17 403.613 109.376  -2
  -3  11  18 403.613 109.376   1
   3 -11  16 67.7143 147.791  -2
  -3  11  17 67.7143 147.791   1
   3 -11  15 967.433 113.853  -2
  -3  11  16 967.433 113.853   1
   3 -11  14 1885.04 142.678  -2
  -3  11  15 1885.04 142.678   1
   3 -11  13 318.259 141.012  -2
  -3  11  14 318.259 141.012   1
  -3  11 -12 4099.80 169.357  -2
   3 -11 -13 4099.80 169.357   1
  -3  11 -11 5226.73 215.188  -2
   3 -11 -12 5226.73 215.188   1
  -3  11 -10 2994.43 126.913  -2
   3 -11 -11 2994.43 126.913   1
  -3  11  -9 8990.36 156.086  -2
   3 -11 -10 8990.36 156.086   1
   3 -11   8 3868.42 155.212  -2
  -3  11   9 3868.42 155.212   1
  -3  11  -7 10791.7 217.410  -2
   3 -11  -8 10791.7 217.410   1
   3 -11   6 581.728 140.650  -2
  -3  11   7 581.728 140.650   1
  -3  11  -5 3333.67 153.548  -2
   3 -11  -6 3333.67 153.548   1
   3 -11   4 3785.34 136.034  -2
  -3  11   5 3785.34 136.034   1
  -3  11  -3 28535.6 213.159  -2
   3 -11  -4 28535.6 213.159   1
  -3  11  -2 4189.65 117.176  -2
   3 -11  -3 4189.65 117.176   1
  -3  11  -1 5514.26 109.859  -2
   3 -11  -2 5514.26 109.859   1
  -3  11   0 1847.96 109.211  -2
   3 -11  -1 1847.96 109.211   1
   3 -11  -1 2015.00 109.399  -2
  -3  11   0 2015.00 109.399   1
  -3  11   2 5101.79 136.723  -2
   3 -11   1 5101.79 136.723   1
  -3  11   3 9203.91 173.647  -2
   3 -11   2 9203.91 173.647   1
   3 -11  -4 22623.2 196.564  -2
  -3  11  -3 22623.2 196.564   1
  -3  11   5 2400.68 110.270  -2
   3 -11   4 2400.68 110.270   1
   3 -11  -6 2487.12 120.894  -2
  -3  11  -5 2487.12 120.894   1
  -3  11   7 430.508 112.089  -2
   3 -11   6 430.508 112.089   1
  -3  11   8 7327.77 231.621  -2
   3 -11   7 7327.77 231.621   1
   3 -11  -9 1990.97 148.029  -2
  -3  11  -8 1990.97 148.029   1
  -3  11  10 6606.31 129.320  -2
   3 -11   9 6606.31 129.320   1
  -3  11  11 1260.75 124.433  -2
   3 -11  10 1260.75 124.433   1
   3 -11 -12 5277.80 184.592  -2
  -3  11 -11 5277.80 184.592   1
   3 -11 -13 3661.44 153.417  -2
  -3  11 -12 3661.44 153.417   1
   3 -11 -14 368.705 153.149  -2
  -3  11 -13 368.705 153.149   1
   3 -11 -15 2767.60 162.863  -2
  -3  11 -14 2767.60 162.863   1
  -3  11  16 1600.66 191.337  -2
   3 -11  15 1600.66 191.337   1
  -3  11  17-42.9804 131.924  -2
   3 -11  16-42.9804 131.924   1
  -3  11  18 975.465 123.733  -2
   3 -11  17 975.465 123.733   1
  -3  11  19 1015.29 115.430  -2
   3 -11  18 1015.29 115.430   1
  -3  11  20-5.91271 152.583  -2
   3 -11  19-5.91271 152.583   1
   3 -10 -21 227.167 79.9292   1
   3 -10 -20 318.996 93.8194   1
  -3  10  19-49.0201 102.170   1
  -3  10  18-8.82474 108.525   1
   3 -10 -17 770.027 99.0701   1
   3 -10 -16-6.69322 85.5370   1
   3 -10 -15 336.265 89.4015   1
   3 -10 -14 3446.01 213.298   1
   3 -10 -13 278.727 95.9031   1
  -3  10  12 701.475 114.382   1
  -3  10 -11 4070.25 302.551  -2
   3 -10 -12 4070.25 302.551   1
   3 -10 -11 3159.44 131.159   1
  -3  10 -10 16148.3 377.862  -2
   3 -10 -11 16148.3 377.862   1
  -3  10  10 1068.08 106.738   1
  -3  10  -9 2138.26 287.697  -2
   3 -10 -10 2138.26 287.697   1
  -3  10   9 4007.27 133.064   1
   3 -10   8 6303.26 229.920  -2
  -3  10   9 6303.26 229.920   1
  -3  10  -7 2532.05 148.672  -2
   3 -10  -8 2532.05 148.672   1
  -3  10  -6 4590.71 136.874  -2
   3 -10  -7 4590.71 136.874   1
   3 -10   5 2339.72 144.576  -2
  -3  10   6 2339.72 144.576   1
  -3  10  -4 31495.8 217.539  -2
   3 -10  -5 31495.8 217.539   1
   3 -10   3 2935.12 145.642  -2
  -3  10   4 2935.12 145.642   1
   3 -10   2 1042.41 103.536  -2
  -3  10   3 1042.41 103.536   1
   3 -10   1 2601.33 107.476  -2
  -3  10   2 2601.33 107.476   1
   3 -10   0 12872.2 124.657  -2
  -3  10   1 12872.2 124.657   1
   3 -10  -1 12353.3 132.979  -2
  -3  10   0 12353.3 132.979   1
  -3  10   2 2814.89 110.341  -2
   3 -10   1 2814.89 110.341   1
  -3  10   3 2311.27 121.655  -2
   3 -10   2 2311.27 121.655   1
  -3  10   4 3283.57 147.087  -2
   3 -10   3 3283.57 147.087   1
  -3  10   5 40830.2 204.754  -2
   3 -10   4 40830.2 204.754   1
  -3  10   6 700.403 103.797  -2
   3 -10   5 700.403 103.797   1
   3 -10  -7 8765.04 140.666  -2
  -3  10  -6 8765.04 140.666   1
  -3  10   8 3683.96 146.085  -2
   3 -10   7 3683.96 146.085   1
  -3  10  -8 2115.82 174.360   1
   3 -10  -9 4907.47 168.054  -2
  -3  10  -8 4907.47 168.054   1
  -3  10  -9 678.038 123.393   1
   3 -10 -10 1655.25 159.148  -2
  -3  10  -9 1655.25 159.148   1
   3 -10  10 12803.0 152.814   1
   3 -10 -11 17822.5 378.772  -2
  -3  10 -10 17822.5 378.772   1
   3 -10  11 4242.63 109.640   1
  -3  10 -12 3347.29 102.042   1
  -3  10 -13 1774.25 151.706   1
  -3  10 -14 49.7158 92.7306   1
   3 -10  15 212.398 91.3909   1
  -3  10 -16 908.053 82.4511   1
   3 -10  17 72.8567 75.1602   1
   3 -10  18 88.9045 80.1631   1
  -3  10 -19 564.698 65.7215   1
   3 -10  20 4.04359 84.9904   1
  -3   9  22 94.1043 77.7227   1
  -3   9  21 60.0105 55.7659   1
  -3   9  20-28.4804 115.969   1
  -3   9 -20 144.227 106.681  -2
   3  -9 -20 144.227 106.681   1
  -3   9  19 166.393 126.760   1
   3  -9  19 428.244 103.475  -2
  -3   9  19 428.244 103.475   1
  -3   9 -18 1643.88 177.565  -2
   3  -9 -18 1643.88 177.565   1
  -3   9 -17 437.688 121.428  -2
   3  -9 -17 437.688 121.428   1
   3  -9  16 1136.17 111.363  -2
  -3   9  16 1136.17 111.363   1
  -3   9  15 527.513 188.243   1
  -3   9 -15 916.993 199.485  -2
   3  -9 -15 916.993 199.485   1
  -3   9 -14 1191.75 134.503  -2
   3  -9 -14 1191.75 134.503   1
  -3   9 -13 533.282 148.324  -2
   3  -9 -13 533.282 148.324   1
  -3   9 -12 1781.64 137.401  -2
   3  -9 -12 1781.64 137.401   1
   3  -9  11 1842.60 136.778  -2
  -3   9  11 1842.60 136.778   1
   3  -9  10 3387.74 129.346  -2
  -3   9  10 3387.74 129.346   1
   3  -9   9 1978.53 118.034  -2
  -3   9   9 1978.53 118.034   1
   3  -9   8 2998.27 166.431  -2
  -3   9   8 2998.27 166.431   1
  -3   9  -7 505.060 155.857  -2
   3  -9  -7 505.060 155.857   1
  -3   9  -6 1900.94 137.126  -2
   3  -9  -6 1900.94 137.126   1
   3  -9   5 392.729 131.092  -2
  -3   9   5 392.729 131.092   1
  -3   9  -4 1956.35 107.296  -2
   3  -9  -4 1956.35 107.296   1
   3  -9   3 3856.51 124.744  -2
  -3   9   3 3856.51 124.744   1
   3  -9   2 1984.76 118.451  -2
  -3   9   2 1984.76 118.451   1
  -3   9  -1 5681.48 145.030  -2
   3  -9  -1 5681.48 145.030   1
   3  -9   0 1727.12 127.464  -2
  -3   9   0 1727.12 127.464   1
   3  -9  -1 4694.82 125.214  -2
  -3   9  -1 4694.82 125.214   1
   3  -9  -2 3080.58 134.302  -2
  -3   9  -2 3080.58 134.302   1
  -3   9   3 4943.83 142.765  -2
   3  -9   3 4943.83 142.765   1
   3  -9  -4 2466.10 138.521  -2
  -3   9  -4 2466.10 138.521   1
  -3   9   5 941.775 106.081  -2
   3  -9   5 941.775 106.081   1
  -3   9   6 2616.58 97.3866  -2
   3  -9   6 2616.58 97.3866   1
  -3   9  -7 217.429 175.554   1
  -3   9   7 379.652 104.231  -2
   3  -9   7 379.652 104.231   1
   3  -9  -8 5015.67 122.319  -2
  -3   9  -8 5015.67 122.319   1
   3  -9  -9 1967.47 129.117  -2
  -3   9  -9 1967.47 129.117   1
  -3   9  10 5646.16 140.839  -2
   3  -9  10 5646.16 140.839   1
  -3   9  11 1672.43 120.496  -2
   3  -9  11 1672.43 120.496   1
   3  -9 -12 945.485 106.538  -2
  -3   9 -12 945.485 106.538   1
  -3   9  13 744.211 122.296  -2
   3  -9  13 744.211 122.296   1
   3  -9 -14 1772.98 130.005  -2
  -3   9 -14 1772.98 130.005   1
   3  -9 -15 196.118 207.015  -2
  -3   9 -15 196.118 207.015   1
   3  -9 -16 1969.96 142.603  -2
  -3   9 -16 1969.96 142.603   1
  -3   9  17 1028.28 136.242  -2
   3  -9  17 1028.28 136.242   1
  -3   9 -18 621.022 128.225   1
  -3   9  18 1472.30 198.589  -2
   3  -9  18 1472.30 198.589   1
  -3   9 -19 400.712 121.924   1
  -3   9  19 896.731 184.209  -2
   3  -9  19 896.731 184.209   1
   3  -9  20 137.942 108.879   1
  -3   9  20 411.099 161.437  -2
   3  -9  20 411.099 161.437   1
   3  -9  21-62.7169 73.6397   1
   3  -9  22 459.607 116.974   1
  -3   8 -23 363.495 154.654  -2
   3  -8 -23 363.495 154.654   1
  -3   8 -22 192.952 78.3319  -2
   3  -8 -22 192.952 78.3319   1
  -3   8 -21 289.729 92.9961  -2
   3  -8 -21 289.729 92.9961   1
   3  -8  20 239.225 93.2921  -2
  -3   8  20 239.225 93.2921   1
   3  -8  19 1944.04 108.427  -2
  -3   8  19 1944.04 108.427   1
  -3   8 -18 1475.39 100.044  -2
   3  -8 -18 1475.39 100.044   1
   3  -8  17 199.281 119.342  -2
  -3   8  17 199.281 119.342   1
  -3   8 -16 1229.82 94.6918  -2
   3  -8 -16 1229.82 94.6918   1
  -3   8 -15 367.726 114.261  -2
   3  -8 -15 367.726 114.261   1
   3  -8  14 1070.87 118.369  -2
  -3   8  14 1070.87 118.369   1
   3  -8  13 461.633 115.200  -2
  -3   8  13 461.633 115.200   1
  -3   8 -12 5830.98 156.538  -2
   3  -8 -12 5830.98 156.538   1
  -3   8 -11 864.137 125.671  -2
   3  -8 -11 864.137 125.671   1
   3  -8  10 10620.8 138.684  -2
  -3   8  10 10620.8 138.684   1
  -3   8  -9 4573.18 142.076  -2
   3  -8  -9 4573.18 142.076   1
  -3   8  -8 2420.16 129.687  -2
   3  -8  -8 2420.16 129.687   1
   3  -8   7 6328.89 139.908  -2
  -3   8   7 6328.89 139.908   1
   3  -8   6 6619.21 168.536  -2
  -3   8   6 6619.21 168.536   1
  -3   8  -5 689.619 105.827  -2
   3  -8  -5 689.619 105.827   1
   3  -8   4 1032.74 105.662  -2
  -3   8   4 1032.74 105.662   1
   3  -8   3 4138.67 105.995  -2
  -3   8   3 4138.67 105.995   1
   3  -8   2 20728.7 161.817  -2
  -3   8   2 20728.7 161.817   1
  -3   8  -1 14168.3 144.742  -2
   3  -8  -1 14168.3 144.742   1
  -3   8   0 2542.14 104.803  -2
   3  -8   0 2542.14 104.803   1
  -3   8   1 14465.9 123.289  -2
   3  -8   1 14465.9 123.289   1
   3  -8  -2 23268.8 142.328  -2
  -3   8  -2 23268.8 142.328   1
  -3   8   3 5835.14 116.992  -2
   3  -8   3 5835.14 116.992   1
  -3   8   4 843.155 102.040  -2
   3  -8   4 843.155 102.040   1
   3  -8  -5 679.118 84.5892  -2
  -3   8  -5 679.118 84.5892   1
  -3   8   6 11151.8 118.719  -2
   3  -8   6 11151.8 118.719   1
  -3   8   7 10458.1 132.616  -2
   3  -8   7 10458.1 132.616   1
  -3   8   8 4427.41 114.598  -2
   3  -8   8 4427.41 114.598   1
   3  -8  -9 5428.33 125.846  -2
  -3   8  -9 5428.33 125.846   1
   3  -8 -10 12597.6 129.172  -2
  -3   8 -10 12597.6 129.172   1
  -3   8  11 561.337 91.1470  -2
   3  -8  11 561.337 91.1470   1
   3  -8 -12 3686.17 117.419  -2
  -3   8 -12 3686.17 117.419   1
   3  -8 -13 555.928 114.333  -2
  -3   8 -13 555.928 114.333   1
  -3   8  14 540.509 131.156  -2
   3  -8  14 540.509 131.156   1
  -3   8  15 701.087 144.294  -2
   3  -8  15 701.087 144.294   1
   3  -8 -16 1357.17 150.119  -2
  -3   8 -16 1357.17 150.119   1
   3  -8 -17 523.826 200.618  -2
  -3   8 -17 523.826 200.618   1
[truncated: 917,618 more chars]
